# Supplementary material for: ß-amylase1 mutant Arabidopsis plants show improved drought tolerance due to reduced starch breakdown in guard cells
Source: J Exp Bot. 2015 Jul 2;66(19):6059–67. doi: 10.1093/jxb/erv323 (PMC4566991; doi:10.1093/jxb/erv323)
Supplement: Supplementary Data [file supp_erv323_jexbot148692_file003.xlsx]

## Sheet: leaf Col-0 up
Supplementary Table S3: Gene expression of hormone-associated transcripts in drought-stressed Col-0 plants. This list shows differentially up-regulated genes in leaves of drought-stressed Col-0 plants.
Identifier	AGI-No	Log FC ([Bl Col-0 dr] vs [Bl Col-0 con])	category	Hormone class
A_84_P11248	AT5G59220	3.73483	hormone metabolism	hormone metabolism.abscisic acid.induced-regulated-responsive-activated
A_84_P90179	AT5G50720	1.38649	hormone metabolism	hormone metabolism.abscisic acid.induced-regulated-responsive-activated
A_84_P576436	AT1G45249	1.12003	hormone metabolism	hormone metabolism.abscisic acid.induced-regulated-responsive-activated
A_84_P104316	AT4G34000	1.36303	hormone metabolism	hormone metabolism.abscisic acid.signal transduction
A_84_P819706	AT4G34000	1.35252	hormone metabolism	hormone metabolism.abscisic acid.signal transduction
A_84_P18803	AT5G57050	1.20726	hormone metabolism	hormone metabolism.abscisic acid.signal transduction
A_84_P860582	AT4G34000	1.09146	hormone metabolism	hormone metabolism.abscisic acid.signal transduction
A_84_P784432	AT4G19230	2.13162	hormone metabolism	hormone metabolism.abscisic acid.synthesis-degradation.degradation. 8-hydroxylase
A_84_P286120	AT4G19230	1.90075	hormone metabolism	hormone metabolism.abscisic acid.synthesis-degradation.degradation. 8-hydroxylase
A_84_P16592	AT3G61900	1.3175	hormone metabolism	hormone metabolism.auxin.induced-regulated-responsive-activated
A_84_P561987	AT5G47530	1.29105	hormone metabolism	hormone metabolism.auxin.induced-regulated-responsive-activated
A_84_P12371	AT1G16510	1.13443	hormone metabolism	hormone metabolism.auxin.induced-regulated-responsive-activated
A_84_P11862	AT3G60690	1.07532	hormone metabolism	hormone metabolism.auxin.induced-regulated-responsive-activated
A_84_P12677	AT3G23630	2.06256	hormone metabolism	hormone metabolism.cytokinin.synthesis-degradation
A_84_P21485	AT4G37150	1.42298	hormone metabolism	hormone metabolism.ethylene.induced-regulated-responsive-activated
A_84_P242043	AT3G19500	1.23994	hormone metabolism	hormone metabolism.ethylene.induced-regulated-responsive-activated
A_84_P792276	AT1G52820	1.0029	hormone metabolism	hormone metabolism.gibberelin.synthesis-degradation
A_84_P20772	AT5G04370	2.53829	hormone metabolism	hormone metabolism.salicylic acid.synthesis-degradation
A_84_P17546	AT3G44860	1.62395	hormone metabolism	hormone metabolism.salicylic acid.synthesis-degradation
A_84_P832235	AT3G44870	1.5248	hormone metabolism	hormone metabolism.salicylic acid.synthesis-degradation
A_84_P813757	AT3G44860	1.39109	hormone metabolism	hormone metabolism.salicylic acid.synthesis-degradation

## Sheet: leaf Col-0 down
Supplementary Table S3: Gene expression of hormone-associated transcripts in drought-stressed Col-0 plants. This list shows differentially down-regulated genes in leaves of drought-stressed Col-0 plants.
leaf Col-0 down
Identifier	AGI-No	Log FC ([Bl Col-0 dr] vs [Bl Col-0 con])	category	Hormone class
A_84_P12470	AT1G19950	-1.38487	hormone metabolism	hormone metabolism.abscisic acid.synthesis-degradation
A_84_P563710	AT5G27780	-1.04646	hormone metabolism	hormone metabolism.auxin.induced-regulated-responsive-activated
A_84_P22555	AT1G29510	-1.05584	hormone metabolism	hormone metabolism.auxin.induced-regulated-responsive-activated
A_84_P20189	AT3G03830	-1.17237	hormone metabolism	hormone metabolism.auxin.induced-regulated-responsive-activated
A_84_P805118	AT3G15450	-1.28915	hormone metabolism	hormone metabolism.auxin.induced-regulated-responsive-activated
A_84_P296824	AT3G15450	-1.31722	hormone metabolism	hormone metabolism.auxin.induced-regulated-responsive-activated
A_84_P805073	AT3G15450	-1.37994	hormone metabolism	hormone metabolism.auxin.induced-regulated-responsive-activated
A_84_P11048	AT4G34810	-1.47737	hormone metabolism	hormone metabolism.auxin.induced-regulated-responsive-activated
A_84_P147028	AT5G18020	-1.49198	hormone metabolism	hormone metabolism.auxin.induced-regulated-responsive-activated
A_84_P765839	AT4G38825	-1.49535	hormone metabolism	hormone metabolism.auxin.induced-regulated-responsive-activated
A_84_P16734	AT4G38850	-1.51467	hormone metabolism	hormone metabolism.auxin.induced-regulated-responsive-activated
A_84_P17680	AT4G38860	-1.5231	hormone metabolism	hormone metabolism.auxin.induced-regulated-responsive-activated
A_84_P152798	AT5G18030	-1.55289	hormone metabolism	hormone metabolism.auxin.induced-regulated-responsive-activated
A_84_P272980	AT5G18080	-1.5916	hormone metabolism	hormone metabolism.auxin.induced-regulated-responsive-activated
A_84_P141269	AT5G18050	-1.64899	hormone metabolism	hormone metabolism.auxin.induced-regulated-responsive-activated
A_84_P196504	AT5G18010	-1.71274	hormone metabolism	hormone metabolism.auxin.induced-regulated-responsive-activated
A_84_P79425	AT5G20820	-1.77034	hormone metabolism	hormone metabolism.auxin.induced-regulated-responsive-activated
A_84_P805135	AT3G15450	-1.78242	hormone metabolism	hormone metabolism.auxin.induced-regulated-responsive-activated
A_84_P18297	AT3G03840	-1.86606	hormone metabolism	hormone metabolism.auxin.induced-regulated-responsive-activated
A_84_P10747	AT1G53700	-2.06858	hormone metabolism	hormone metabolism.auxin.induced-regulated-responsive-activated
A_84_P18875	AT1G28130	-2.40107	hormone metabolism	hormone metabolism.auxin.induced-regulated-responsive-activated
A_84_P15720	AT4G22620	-2.41956	hormone metabolism	hormone metabolism.auxin.induced-regulated-responsive-activated
A_84_P17068	AT1G75590	-2.43756	hormone metabolism	hormone metabolism.auxin.induced-regulated-responsive-activated
A_84_P832877	AT1G75590	-2.47562	hormone metabolism	hormone metabolism.auxin.induced-regulated-responsive-activated
A_84_P546443	AT2G28085	-2.65473	hormone metabolism	hormone metabolism.auxin.induced-regulated-responsive-activated
A_84_P23341	AT4G34790	-2.81093	hormone metabolism	hormone metabolism.auxin.induced-regulated-responsive-activated
A_84_P21449	AT4G34770	-3.30994	hormone metabolism	hormone metabolism.auxin.induced-regulated-responsive-activated
A_84_P21869	AT1G77690	-1.04424	hormone metabolism	hormone metabolism.auxin.signal transduction
A_84_P22225	AT3G51740	-1.99914	hormone metabolism	hormone metabolism.brassinosteroid.signal transduction.BRI
A_84_P11031	AT4G30610	-1.80535	hormone metabolism	hormone metabolism.brassinosteroid.signal transduction.other
A_84_P20630	AT5G38970	-1.81798	hormone metabolism	hormone metabolism.brassinosteroid.synthesis-degradation.BRs.BR6OX
A_84_P14435	AT2G26710	-2.14733	hormone metabolism	hormone metabolism.brassinosteroid.synthesis-degradation.BRs.metabolic regulation
A_84_P826388	AT3G30180	-1.80728	hormone metabolism	hormone metabolism.brassinosteroid.synthesis-degradation.BRs.other
A_84_P15560	AT3G30180	-1.87292	hormone metabolism	hormone metabolism.brassinosteroid.synthesis-degradation.BRs.other
A_84_P15853	AT5G13710	-1.21307	hormone metabolism	hormone metabolism.brassinosteroid.synthesis-degradation.sterols.SMT
A_84_P858470	AT5G13710	-1.37548	hormone metabolism	hormone metabolism.brassinosteroid.synthesis-degradation.sterols.SMT
A_84_P817111	AT1G76090	-1.37819	hormone metabolism	hormone metabolism.brassinosteroid.synthesis-degradation.sterols.SMT
A_84_P14421	AT2G41510	-1.02642	hormone metabolism	hormone metabolism.cytokinin.synthesis-degradation
A_84_P10496	AT1G22400	-1.79149	hormone metabolism	hormone metabolism.cytokinin.synthesis-degradation
A_84_P20482	AT4G29740	-1.8616	hormone metabolism	hormone metabolism.cytokinin.synthesis-degradation
A_84_P13763	AT3G63440	-2.0125	hormone metabolism	hormone metabolism.cytokinin.synthesis-degradation
A_84_P546454	AT2G31730	-1.24791	hormone metabolism	hormone metabolism.ethylene.induced-regulated-responsive-activated
A_84_P826867	AT2G31730	-1.35863	hormone metabolism	hormone metabolism.ethylene.induced-regulated-responsive-activated
A_84_P11903	AT1G06160	-1.79996	hormone metabolism	hormone metabolism.ethylene.signal transduction
A_84_P13987	AT5G25190	-2.71692	hormone metabolism	hormone metabolism.ethylene.signal transduction
A_84_P20248	AT3G23230	-2.76772	hormone metabolism	hormone metabolism.ethylene.signal transduction
A_84_P862259	AT1G62380	-1.24898	hormone metabolism	hormone metabolism.ethylene.synthesis-degradation.1-aminocyclopropane-1-carboxylate oxidase
A_84_P20986	AT1G62380	-1.34895	hormone metabolism	hormone metabolism.ethylene.synthesis-degradation.1-aminocyclopropane-1-carboxylate oxidase
A_84_P16729	AT4G37770	-1.858	hormone metabolism	hormone metabolism.ethylene.synthesis-degradation.1-aminocyclopropane-1-carboxylate synthase
A_84_P17344	AT2G22810	-2.38261	hormone metabolism	hormone metabolism.ethylene.synthesis-degradation.1-aminocyclopropane-1-carboxylate synthase
A_84_P23570	AT5G65800	-2.65763	hormone metabolism	hormone metabolism.ethylene.synthesis-degradation.1-aminocyclopropane-1-carboxylate synthase
A_84_P858206	AT5G15230	-1.03434	hormone metabolism	hormone metabolism.gibberelin.induced-regulated-responsive-activated
A_84_P22911	AT2G14900	-1.16964	hormone metabolism	hormone metabolism.gibberelin.induced-regulated-responsive-activated
A_84_P793408	AT1G74670	-1.57641	hormone metabolism	hormone metabolism.gibberelin.induced-regulated-responsive-activated
A_84_P19997	AT1G74670	-1.73613	hormone metabolism	hormone metabolism.gibberelin.induced-regulated-responsive-activated
A_84_P23698	AT1G22690	-1.81119	hormone metabolism	hormone metabolism.gibberelin.induced-regulated-responsive-activated
A_84_P14271	AT1G66350	-1.1116	hormone metabolism	hormone metabolism.gibberelin.signal transduction
A_84_P22015	AT1G30040	-2.23708	hormone metabolism	hormone metabolism.gibberelin.synthesis-degradation.GA2 oxidase
A_84_P784866	AT1G15550	-1.4631	hormone metabolism	hormone metabolism.gibberelin.synthesis-degradation.GA3 oxidase
A_84_P14281	AT1G15550	-1.49061	hormone metabolism	hormone metabolism.gibberelin.synthesis-degradation.GA3 oxidase
A_84_P820129	AT3G22400	-1.27892	hormone metabolism	hormone metabolism.jasmonate.synthesis-degradation.lipoxygenase

## Sheet: Stomata Col-0 up
Supplementary Table S3: Gene expression of hormone-associated transcripts in drought-stressed Col-0 plants. This list shows differentially up-regulated genes in guard cells of drought-stressed Col-0 plants.
Identifier	AGI-No	Log FC ([St Col-0 drought] vs [St Col-0 con])	category	Hormone class
A_84_P23593	AT5G08350	1.11842	hormone metabolism	hormone metabolism.abscisic acid.induced-regulated-responsive-activated
A_84_P12209	AT5G62490	2.04078	hormone metabolism	hormone metabolism.abscisic acid.induced-regulated-responsive-activated
A_84_P784432	AT4G19230	1.17216	hormone metabolism	hormone metabolism.abscisic acid.synthesis-degradation.degradation. 8-hydroxylase
A_84_P811724	AT2G33830	1.08242	hormone metabolism	hormone metabolism.auxin.induced-regulated-responsive-activated
A_84_P811729	AT2G33830	1.05976	hormone metabolism	hormone metabolism.auxin.induced-regulated-responsive-activated
A_84_P513731	AT3G12955	1.90086	hormone metabolism	hormone metabolism.auxin.induced-regulated-responsive-activated
A_84_P155385	AT4G17280	1.08689	hormone metabolism	hormone metabolism.auxin.induced-regulated-responsive-activated
A_84_P14201	AT1G60680	1.53076	hormone metabolism	hormone metabolism.auxin.induced-regulated-responsive-activated
A_84_P18482	AT3G61460	1.1379	hormone metabolism	hormone metabolism.brassinosteroid.induced-regulated-responsive-activated
A_84_P12677	AT3G23630	1.5574	hormone metabolism	hormone metabolism.cytokinin.synthesis-degradation
A_84_P785475	AT1G17420	1.04478	hormone metabolism	hormone metabolism.jasmonate.synthesis-degradation.lipoxygenase
A_84_P20772	AT5G04370	2.21821	hormone metabolism	hormone metabolism.salicylic acid.synthesis-degradation

## Sheet: Stomata Col-0 down
Supplementary Table S3: Gene expression of hormone-associated transcripts in drought-stressed Col-0 plants. This list shows differentially down-regulated genes in guard cells of drought-stressed Col-0 plants.
Identifier	AGI-No	Log FC ([St Col-0 drought] vs [St Col-0 con])	category	Hormone class
A_84_P20764	AT1G28300	-1.18154	hormone metabolism	hormone metabolism.abscisic acid.signal transduction
A_84_P15742	AT4G27450	-1.30594	hormone metabolism	hormone metabolism.auxin.induced-regulated-responsive-activated
A_84_P18875	AT1G28130	-1.72675	hormone metabolism	hormone metabolism.auxin.induced-regulated-responsive-activated
A_84_P21449	AT4G34770	-1.86575	hormone metabolism	hormone metabolism.auxin.induced-regulated-responsive-activated
A_84_P19713	AT1G29450	-1.15365	hormone metabolism	hormone metabolism.auxin.induced-regulated-responsive-activated
A_84_P10570	AT1G19840	-1.41566	hormone metabolism	hormone metabolism.auxin.induced-regulated-responsive-activated
A_84_P11048	AT4G34810	-2.30368	hormone metabolism	hormone metabolism.auxin.induced-regulated-responsive-activated
A_84_P10747	AT1G53700	-1.83016	hormone metabolism	hormone metabolism.auxin.induced-regulated-responsive-activated
A_84_P10285	AT5G54510	-1.93522	hormone metabolism	hormone metabolism.auxin.induced-regulated-responsive-activated
A_84_P196504	AT5G18010	-1.07786	hormone metabolism	hormone metabolism.auxin.induced-regulated-responsive-activated
A_84_P282640	AT2G23170	-1.65466	hormone metabolism	hormone metabolism.auxin.induced-regulated-responsive-activated
A_84_P10102	AT4G34800	-1.30813	hormone metabolism	hormone metabolism.auxin.induced-regulated-responsive-activated
A_84_P14435	AT2G26710	-1.21079	hormone metabolism	hormone metabolism.brassinosteroid.synthesis-degradation.BRs.metabolic regulation
A_84_P15560	AT3G30180	-1.18821	hormone metabolism	hormone metabolism.brassinosteroid.synthesis-degradation.BRs.other
A_84_P20482	AT4G29740	-1.14965	hormone metabolism	hormone metabolism.cytokinin.synthesis-degradation
A_84_P13763	AT3G63440	-1.83926	hormone metabolism	hormone metabolism.cytokinin.synthesis-degradation
A_84_P23434	AT5G19040	-1.43263	hormone metabolism	hormone metabolism.cytokinin.synthesis-degradation
A_84_P14421	AT2G41510	-2.21657	hormone metabolism	hormone metabolism.cytokinin.synthesis-degradation
A_84_P10496	AT1G22400	-1.52936	hormone metabolism	hormone metabolism.cytokinin.synthesis-degradation
A_84_P10793	AT3G23150	-1.5993	hormone metabolism	hormone metabolism.ethylene.signal transduction
A_84_P20248	AT3G23230	-2.80163	hormone metabolism	hormone metabolism.ethylene.signal transduction
A_84_P16621	AT4G05170	-1.45112	hormone metabolism	hormone metabolism.ethylene.signal transduction
A_84_P20986	AT1G62380	-1.48173	hormone metabolism	hormone metabolism.ethylene.synthesis-degradation.1-aminocyclopropane-1-carboxylate oxidase
A_84_P862259	AT1G62380	-1.93845	hormone metabolism	hormone metabolism.ethylene.synthesis-degradation.1-aminocyclopropane-1-carboxylate oxidase
A_84_P17582	AT4G11280	-1.00668	hormone metabolism	hormone metabolism.ethylene.synthesis-degradation.1-aminocyclopropane-1-carboxylate synthase
A_84_P17344	AT2G22810	-3.43781	hormone metabolism	hormone metabolism.ethylene.synthesis-degradation.1-aminocyclopropane-1-carboxylate synthase
A_84_P786180	AT1G75750	-1.44968	hormone metabolism	hormone metabolism.gibberelin.induced-regulated-responsive-activated
A_84_P136115	AT1G75750	-1.33133	hormone metabolism	hormone metabolism.gibberelin.induced-regulated-responsive-activated
A_84_P14271	AT1G66350	-1.66023	hormone metabolism	hormone metabolism.gibberelin.signal transduction
A_84_P16678	AT4G25420	-1.03487	hormone metabolism	hormone metabolism.gibberelin.synthesis-degradation.GA20 oxidase
A_84_P12182	AT5G56300	-1.83362	hormone metabolism	hormone metabolism.salicylic acid.synthesis-degradation

## Sheet: ABA-synthesis
Supplementary Table S3: Gene expression of hormone-associated transcripts in drought-stressed Col-0 plants. This list shows significantly regulated genes in guard cells and leaves of drought-stressed Col-0 plants.
AGI-No	gene name	St Col-0 drought vs St Col-0 con	leaf Col-0 dr vs leaf Col-0 con
At5g52570	BCH2	-0.295251	-0.437304
At5g67030	ABA1	0.09996	0.357381
At5g67080	ABA4	#N/A	#N/A
At3g14440	NCD3	0.361179	-0.330267
At1g52340	ABA2	-0.0903074	-0.37645
At1g16540	ABA3	0.100049	0.428132
At2g27150	AAO3	-0.0504436	0.262215
At1g52400	BG1	1.43908	1.51773
