# Supplementary material for: ß-amylase1 mutant Arabidopsis plants show improved drought tolerance due to reduced starch breakdown in guard cells
Source: J Exp Bot. 2015 Jul 2;66(19):6059–67. doi: 10.1093/jxb/erv323 (PMC4566991; doi:10.1093/jxb/erv323)
Supplement: Supplementary Data [file supp_erv323_jexbot148692_file004.xlsx]

## Sheet: SnRK2
Supplementary Table S4: Gene expression of leaves and guard cells of SNRK2-regulated genes in drought-stressed Col-0 plants.
AGI-No	features	gene name	St Col-0 drought vs St Col-0 con	leaf Col-0 dr vs leaf Col-0 con
SnRK2-Mutant up-regulated
AT1G66090	A_84_P13393	disease resistance protein (TIR-NBS class), putative	-1.59085	-0.452097
AT1G52290	A_84_P14112	protein kinase family protein	0.0763106	0.0701408
AT3G48650	A_84_P196584	pseudogene, At14a-related protein, similar to At14a (GI:11994571 and GI:11994573) (Arabidopsis thaliana)	-1.08023	-0.332503
ATCG00660	A_84_P769733	encodes a chloroplast ribosomal protein L20, a constituent of the large subunit of the ribosomal complex	-0.596647	-0.111794
AT3G45660	#N/A	[AT3G45660, proton-dependent oligopeptide transport (POT) family protein];[AT3G45650, NAXT1 (NITRATE EXCRETION TRANSPORTER1); nitrate efflux transmembrane transporter/ transporter]	#N/A	#N/A
AT1G74430	A_84_P13376	MYB95 (myb domain protein 95); DNA binding / transcription factor	0.593736	0.404706
AT1G72910	A_84_P19944	[AT1G72910, disease resistance protein (TIR-NBS class), putative];[AT1G72930, TIR (TOLL/INTERLEUKIN-1 RECEPTOR-LIKE); transmembrane receptor]	-0.286323	0.344729
AT1G21270	A_84_P281450	WAK2 (wall-associated kinase 2); protein serine/threonine kinase	-0.0876813	0.131028
ATCG00210	#N/A	hypothetical protein	#N/A	#N/A
AT4G23200	A_84_P16668	protein kinase family protein	-1.80803	-0.74497
AT2G41090	A_84_P10706	calmodulin-like calcium-binding protein, 22 kDa (CaBP-22)	-1.52908	0.0649012
AT2G07712	A_84_P803055	[AT2G07712, pseudogene, similar to maturase-related protein, blastp match of 86% identity and 2.9e-305 P-value to GP|840924|gb|AAA67711.1||U09988 maturase-related protein {Glycine max}];[ATMG00520, hypothetical protein]	-0.228257	-0.472727
AT4G32800	A_84_P20495	AP2 domain-containing transcription factor TINY, putative	-1.47378	-0.372068
AT1G17420	A_84_P833808	LOX3 (Lipoxygenase 3); iron ion binding / lipoxygenase/ metal ion binding / oxidoreductase, acting on single donors with incorporation of molecular oxygen, incorporation of two atoms of oxygen	0.419966	0.0482321
AT2G34510	A_84_P206718	similar to unknown protein [Arabidopsis thaliana] (TAIR:AT1G29980.1); similar to unknown [Populus trichocarpa] (GB:ABK95079.1); contains InterPro domain Protein of unknown function DUF642 (InterPro:IPR006946); contains InterPro domain Galactose-binding like (InterPro:IPR008979)	0.242132	-1.1347
ATMG00513	A_84_P756474	[ATMG00513, Mitochondrial NADH dehydrogenase subunit 5. The gene is trans-spliced from three different pre-cursors, NAD5a, NAD5b and NAD5c.];[AT2G07711, pseudogene, similar to NADH dehydrogenase subunit 5, blastp match of 97% identity and 2.2e-244 P-value to GP|1066145|dbj|BAA07176.1||D37958 NADH dehydrogenase subunit 5 {Malus x domestica}]	-0.927718	-0.208816
AT4G04570	A_84_P22294	[AT4G04570, protein kinase family protein];[AT4G04540, protein kinase family protein]	-0.846284	-0.784434
AT4G10390	A_84_P22308	protein kinase family protein	0.274984	0.301614
AT1G27460	A_84_P144469	NPGR1 (NO POLLEN GERMINATION RELATED 1); calmodulin binding	0.0958242	-0.859458
AT3G49670	A_84_P12759	BAM2 (big apical meristem 2); ATP binding / protein serine/threonine kinase	-0.0692943	-1.29484
AT4G08040	A_84_P307510	ACS11 (1-Amino-cyclopropane-1-carboxylate synthase 11); 1-aminocyclopropane-1-carboxylate synthase	0.334022	-1.75193
AT3G57460	#N/A	catalytic/ metal ion binding / metalloendopeptidase/ zinc ion binding	#N/A	#N/A
ATCG00490	#N/A	large subunit of RUBISCO.	#N/A	#N/A
AT2G17040	A_84_P13202	ANAC036 (Arabidopsis NAC domain containing protein 36); transcription factor	-1.5804	0.149295
AT1G19380	A_84_P13913	similar to unknown protein [Arabidopsis thaliana] (TAIR:AT5G65650.1); similar to unknown [Vitis pseudoreticulata] (GB:ABC69762.1); similar to unnamed protein product [Vitis vinifera] (GB:CAO61173.1); contains InterPro domain Protein of unknown function DUF1195 (InterPro:IPR010608)	-0.88629	-1.20033
AT5G48450	A_84_P14990	SKS3 (SKU5 Similar 3); copper ion binding	-0.541508	-0.997646
AT2G30010	A_84_P103886	similar to PMR5 (POWDERY MILDEW RESISTANT 5) [Arabidopsis thaliana] (TAIR:AT5G58600.1); similar to unnamed protein product [Vitis vinifera] (GB:CAO21434.1); contains InterPro domain Protein of unknown function DUF231, plant (InterPro:IPR004253)	-0.421087	-2.28717
AT5G40920	A_84_P16854	pseudogene, disease resistance protein (TIR-NBS-LRR class), putative, domain signature TIR-NBS-LRR exists, suggestive of a disease resistance protein.	-0.00352526	0.270713
AT1G01140	A_84_P23981	CIPK9 (CBL-INTERACTING PROTEIN KINASE 9); kinase	-0.536028	0.00154574
AT2G46450	A_84_P731515	ATCNGC12 (cyclic nucleotide gated channel 12); cyclic nucleotide binding / ion channel	0.459412	0.56401
AT1G61610	A_84_P18925	S-locus lectin protein kinase family protein	-0.103573	0.467008
AT5G62840	A_84_P245515	phosphoglycerate/bisphosphoglycerate mutase family protein	-0.240354	-0.504611
AT2G10940	A_84_P854454	protease inhibitor/seed storage/lipid transfer protein (LTP) family protein	-0.460164	-2.64795
SnRK2-Mutant down-reguated
AT1G78290	A_84_P852521	serine/threonine protein kinase, putative (SRK2C/SnRK2.8)	-0.791719	-0.464587
AT2G37870	A_84_P786467	protease inhibitor/seed storage/lipid transfer protein (LTP) family protein	3.49655	3.46505
AT2G41190	A_84_P256260	amino acid transporter family protein	1.32716	2.96078
AT5G35940	#N/A	jacalin lectin family protein	#N/A	#N/A
AT1G32560	A_84_P17175	late embryogenesis abundant group 1 domain-containing protein / LEA group 1 domain-containing protein	1.3708	1.55178
AT5G52300	A_84_P21625	LTI65/RD29B (RESPONSIVE TO DESSICATION 29B)	0.995629	3.197
AT2G47770	A_84_P109472	benzodiazepine receptor-related	2.76779	5.53582
AT2G35300	#N/A	late embryogenesis abundant group 1 domain-containing protein / LEA group 1 domain-containing protein	#N/A	#N/A
AT4G33550	A_84_P583210	lipid binding	2.42721	2.72874
AT4G40010	A_84_P12012	SNRK2-7/SNRK2.7/SRK2F (SNF1-RELATED PROTEIN KINASE 2.7); kinase	0.449664	0.517642
AT3G57010	A_84_P14682	strictosidine synthase family protein	0.173081	1.38784
AT3G15670	A_84_P11727	late embryogenesis abundant protein, putative / LEA protein, putative	2.37759	0.769581
AT3G02480	#N/A	ABA-responsive protein-related	#N/A	#N/A
AT5G28520	#N/A	similar to jacalin lectin family protein [Arabidopsis thaliana] (TAIR:AT1G33790.1); similar to jasmonate inducible protein [Brassica napus] (GB:CAA72271.1); contains InterPro domain Mannose-binding lectin (InterPro:IPR001229)	#N/A	#N/A
AT2G21820	A_84_P210388	similar to hypothetical protein MtrDRAFT_AC155884g16v2 [Medicago truncatula] (GB:ABN08202.1)	1.18314	4.43918
AT5G45310	A_84_P185254	similar to unnamed protein product [Vitis vinifera] (GB:CAO63757.1)	0.515292	1.17643
AT1G52690	A_84_P14274	late embryogenesis abundant protein, putative / LEA protein, putative	2.7088	5.25135
AT5G59310	#N/A	LTP4 (LIPID TRANSFER PROTEIN 4); lipid binding	#N/A	#N/A
AT2G36640	#N/A	ATECP63 (EMBRYONIC CELL PROTEIN 63)	#N/A	#N/A
AT1G01480	A_84_P12287	ACS2 (1-Amino-cyclopropane-1-carboxylate synthase 2)	0.913958	0.968547
AT5G28510	#N/A	glycosyl hydrolase family 1 protein	#N/A	#N/A
AT3G17520	A_84_P187174	late embryogenesis abundant domain-containing protein / LEA domain-containing protein	2.20769	3.46461
AT5G06760	A_84_P16776	late embryogenesis abundant group 1 domain-containing protein / LEA group 1 domain-containing protein	0.795694	3.94378
AT2G36270	A_84_P22976	ABI5 (ABA INSENSITIVE 5); DNA binding / transcription activator/ transcription factor	1.57841	1.55337
AT1G62570	A_84_P17974	flavin-containing monooxygenase family protein / FMO family protein	0.619453	1.88454
AT5G62040	A_84_P12207	brother of FT and TFL1 protein (BFT)	3.02934	3.09394
AT4G33905	A_84_P592130	peroxisomal membrane protein 22 kDa, putative	1.40352	3.98718
AT1G05680	A_84_P19923	UDP-glucoronosyl/UDP-glucosyl transferase family protein	-0.706217	-1.74617
AT5G26940	A_84_P818599	exonuclease family protein	-0.273843	-0.339118
AT5G50360	A_84_P145159	similar to unknown protein [Arabidopsis thaliana] (TAIR:AT5G63350.1); similar to unnamed protein product [Vitis vinifera] (GB:CAO68256.1)	1.54775	2.8732
AT5G24080	#N/A	protein kinase family protein	#N/A	#N/A
AT3G48510	A_84_P286640	similar to unknown protein [Arabidopsis thaliana] (TAIR:AT5G63350.1); similar to unnamed protein product [Vitis vinifera] (GB:CAO68256.1)	2.74109	2.01915
AT3G14360	A_84_P828773	lipase class 3 family protein	1.07979	2.55413
AT1G18870	#N/A	ICS2; isochorismate synthase	#N/A	#N/A
AT1G80320	A_84_P15238	oxidoreductase, 2OG-Fe(II) oxygenase family protein	0.0552963	0.327744
AT1G69480	A_84_P586330	EXS family protein / ERD1/XPR1/SYG1 family protein	0.354321	2.96855
AT2G35950	A_84_P756407	EDA12 (embryo sac development arrest 12)	-0.372192	0.619532
AT2G29480	#N/A	ATGSTU2 (GLUTATHIONE S-TRANSFERASE 20); glutathione transferase	#N/A	#N/A
AT1G17180	A_84_P23724	ATGSTU25 (Arabidopsis thaliana Glutathione S-transferase (class tau) 25); glutathione transferase	-0.152877	1.15529
AT2G40900	A_84_P788914	nodulin MtN21 family protein	0.510759	0.09505
AT3G63060	A_84_P786422	EDL3 (EID1-LIKE 3)	0.3149	0.693356
AT5G05220	A_84_P786477	similar to hypothetical protein [Vitis vinifera] (GB:CAN82940.1)	2.01968	3.16791
AT4G18980	A_84_P275980	similar to unknown protein [Arabidopsis thaliana] (TAIR:AT5G45630.1); similar to unknown [Cucumis melo] (GB:ABQ53634.1); contains InterPro domain Protein of unknown function DUF584 (InterPro:IPR007608)	0.872662	2.37253
AT4G28110	#N/A	AtMYB41 (myb domain protein 41); DNA binding / transcription factor	#N/A	#N/A
AT4G10955	A_84_P845045	[AT4G10955, lipase class 3 family protein];[AT4G10960, UGE5 (UDP-D-GLUCOSE/UDP-D-GALACTOSE 4-EPIMERASE 5); UDP-glucose 4-epimerase/ protein dimerization]	0.236961	1.03713
AT1G54120	A_84_P204568	similar to unknown protein [Arabidopsis thaliana] (TAIR:AT3G14060.1); similar to unnamed protein product [Vitis vinifera] (GB:CAO45609.1)	-0.234403	-0.169459
AT3G55090	#N/A	ATPase, coupled to transmembrane movement of substances	#N/A	#N/A
AT3G03170	A_84_P187934	similar to hypothetical protein [Vitis vinifera] (GB:CAN71065.1); similar to unnamed protein product [Vitis vinifera] (GB:CAO22226.1)	2.30243	2.23481
AT5G62490	A_84_P12209	ATHVA22B (Arabidopsis thaliana HVA22 homologue B)	2.04078	0.11246
AT4G16000	A_84_P223589	similar to unknown protein [Arabidopsis thaliana] (TAIR:AT4G15990.1)	0.920838	0.717228
AT3G14560	A_84_P166633	unknown protein	0.151922	1.52951
AT5G04370	A_84_P20772	NAMT1; S-adenosylmethionine-dependent methyltransferase	2.21821	2.53829
AT5G01520	A_84_P172401	zinc finger (C3HC4-type RING finger) family protein	0.213492	0.681284
AT1G17170	A_84_P11431	ATGSTU24 (ARABIDOPSIS THALIANA GLUTATHIONE S-TRANSFERASE (CLASS TAU) 24); glutathione transferase	0.0649904	0.176044
AT5G39610	A_84_P17794	ANAC092/ATNAC2/ATNAC6 (Arabidopsis NAC domain containing protein 92); protein heterodimerization/ protein homodimerization/ transcription factor	-1.87847	0.163486
AT1G58340	A_84_P15301	ZF14; transporter	0.966614	0.340003
AT1G79520	A_84_P609485	cation efflux family protein	0.555292	1.54386
AT4G34650	A_84_P196024	SQS2 (SQUALENE SYNTHASE 2); farnesyl-diphosphate farnesyltransferase	0.410221	1.45602
AT4G37220	#N/A	stress-responsive protein, putative	#N/A	#N/A
AT3G11690	A_84_P185644	similar to unknown protein [Arabidopsis thaliana] (TAIR:AT5G06380.1); similar to unnamed protein product [Vitis vinifera] (GB:CAO67416.1)	0.501217	0.765651
AT2G22470	#N/A	AGP2 (ARABINOGALACTAN-PROTEIN 2)	#N/A	#N/A
AT4G35200	#N/A	carrier	#N/A	#N/A
AT3G63210	A_84_P151138	MARD1 (MEDIATOR OF ABA-REGULATED DORMANCY 1)	0.454458	0.297925
AT2G18440	A_84_P506488	GUT15 (GENE WITH UNSTABLE TRANSCRIPT 15); other RNA	0.499692	0.745017
AT5G10930	A_84_P14899	CIPK5 (CBL-INTERACTING PROTEIN KINASE 5); kinase	0.864766	0.940061
AT3G21780	A_84_P20247	UGT71B6 (UDP-GLUCOSYL TRANSFERASE 71B6); UDP-glycosyltransferase/ abscisic acid glucosyltransferase/ transferase, transferring glycosyl groups	-0.00104904	0.426706
AT3G51750	A_84_P285270	unknown protein	0.231545	0.790664
AT5G22290	A_84_P23435	ANAC089 (Arabidopsis NAC domain containing protein 89); transcription factor	0.855162	1.39829
AT4G21440	A_84_P22337	ATM4/ATMYB102 (ARABIDOPSIS MYB-LIKE 102); DNA binding / transcription factor	-0.501667	0.429957
AT3G14370	A_84_P15502	WAG2; kinase	0.246361	-0.12988
AT1G53180	A_84_P208818	similar to unknown protein [Arabidopsis thaliana] (TAIR:AT3G15115.1)	-0.960558	-0.495968
AT1G18830	#N/A	transducin family protein / WD-40 repeat family protein	#N/A	#N/A
AT1G03470	A_84_P18936	kinase interacting family protein	0.10624	-0.453577
AT2G39350	A_84_P17328	ABC transporter family protein	-1.31118	0.427032
