# Supplementary material for: ß-amylase1 mutant Arabidopsis plants show improved drought tolerance due to reduced starch breakdown in guard cells
Source: J Exp Bot. 2015 Jul 2;66(19):6059–67. doi: 10.1093/jxb/erv323 (PMC4566991; doi:10.1093/jxb/erv323)
Supplement: Supplementary Data [file supp_erv323_jexbot148692_file001.xlsx]

## Sheet: Anova_22995
Supplementary Table S1: Gene expression of leaves and guard cells of drought-stressed Col-0 and bam1 plants. After conducting a One-way ANOVA (p ≤0.05, variance assumed as equal) volcano plot was applied to identify statistically significant (p ≤0.05; equal variances assumed), more than 2-fold differentially expressed genes between drought-stressed plants and control plants. Log2 values of the fo…
ProbeName	AGI-No	Log FC ([Bl Col-0 dr] vs [Bl Col-0 con])	Log FC ([Bl bam1 dr] vs [Bl bam1 con])	Log FC ([St Col-0 drought] vs [St Col-0 con])	Log FC ([St bam1 drought] vs [St bam1 con])	[Bl Col-0 con](raw)	[Bl Col-0 dr](raw)	[Bl bam1 con](raw)	[Bl bam1 dr](raw)	[St Col-0 con](raw)	[St Col-0 drought](raw)	[St bam1 con](raw)	[St bam1 drought](raw)	GeneSymbol	Description	GenbankAccession	GeneName	Go	ControlType
A_84_P840007	AT1G18460	-0.504359	0.0732689	-0.555355	0.143825	136.289	100.691	139.234	114.021	33.3049	24.8684	37.3718	36.0061	AT1G18460	Arabidopsis thaliana alpha/beta-Hydrolases superfamily protein mRNA, complete cds [NM_101703]	NM_101703	alpha/beta-Hydrolases superfamily protein	GO:0005576|GO:0016298	false
A_84_P830659	AT1G01320	-1.17347	2.48081	0.862352	1.22749	49.98	22.6047	19.0689	101.045	9.77946	20.9568	19.0672	34.9986	AT1G01320	Arabidopsis thaliana tetratricopeptide repeat-containing protein mRNA, complete cds [NM_100014]	NM_100014	tetratricopeptide repeat-containing protein	GO:0005737|GO:0016556	false
A_84_P822373	AT3G28270	3.16177	3.87939	1.0186	2.13535	22.2246	251.825	29.0837	425.663	32.6705	64.2224	18.8928	65.0589	AT3G28270	Arabidopsis thaliana uncharacterized protein mRNA, complete cds [NM_113746]	NM_113746	hypothetical protein	GO:0008150|GO:0003674|GO:0005575	false
A_84_P816283	AT1G53280	0.559688	0.864293	0.997015	0.959563	665.259	1017.36	633.134	912.509	102.461	244.869	119.675	225.459	AT1G53280	Arabidopsis thaliana DJ1-like protein B mRNA, complete cds [NM_104206]	NM_104206	DJ1-like protein B	GO:0008150|GO:0046685|GO:0009570|GO:0006486|GO:0019172|GO:0009507	false
A_84_P822107	AT1G07420	-0.803533	0.613907	1.2516	0.51948	244.024	141.061	253.131	316.765	52.1004	132.391	36.6374	45.2869	SMO2-1	Arabidopsis thaliana sterol 4-alpha-methyl-oxidase mRNA, complete cds [NM_202048]	NM_202048	sterol 4-alpha-methyl-oxidase	GO:0046520|GO:0016126|GO:0009941|GO:0080065|GO:0000254|GO:0006333	false
A_84_P15378	AT2G32410	-1.24729	0.0659744	-1.49199	0.0486743	186.353	79.8947	243.264	203.661	139.019	61.8336	114.273	110.645	AXL	Arabidopsis thaliana AXR1-like protein mRNA, complete cds [NM_001036388]	NM_001036388	AXR1-like protein	GO:0016579|GO:0009640|GO:0016567|GO:0005886|GO:0019915|GO:0010182|GO:0016571|GO:0010388|GO:0010162|GO:0005634|GO:0009909|GO:0010564|GO:0003824|GO:0009791|GO:0050826|GO:0009933|GO:0009793|GO:0009062|GO:0010228|GO:0009845|GO:0010252|GO:0009734|GO:0045893|GO:0005777	false
A_84_P17406	AT3G21220	-1.16132	0.646143	0.431871	1.45342	1434.37	654.888	1334.3	1649.61	422.723	746.954	221.921	611.25	MKK5	Arabidopsis thaliana mitogen-activated protein kinase kinase 5 mRNA, complete cds [NM_113017]	NM_113017	mitogen-activated protein kinase kinase 5	GO:0010227|GO:0005739|GO:0016301|GO:0015824|GO:2000037|GO:0009814|GO:0010229|GO:0004708	false
A_84_P755315	AT2G41460	0.160352	1.13067	1.63809	0.881838	288.845	339.799	285.291	500.646	56.1085	183.63	71.7253	121.018	ARP	Arabidopsis thaliana apurinic endonuclease-redox protein mRNA, complete cds [NM_001125028]	NM_001125028	apurinic endonuclease-redox protein	GO:0003906|GO:0042644|GO:0006355|GO:0008284|GO:0009640|GO:0016579|GO:0051276|GO:0016567|GO:0016571|GO:0010388|GO:0048573|GO:0045893|GO:0043687	false
A_84_P820441	AT2G17800	-1.14254	1.1713	0.631111	-0.0974278	73.5298	35.1695	56.368	110.765	13.6835	22.4801	21.7171	16.8596	ARAC1	Arabidopsis thaliana Rac-like GTP-binding protein ARAC1 mRNA, complete cds [NM_001084441]	NM_001084441	Rac-like GTP-binding protein ARAC1	GO:0009524|GO:0005737|GO:0005886|GO:0009734|GO:0005819|GO:0009738|GO:0007015|GO:0005634|GO:0005525	false
A_84_P763635	AT4G16155	-0.383528	-0.400149	-2.34093	-0.98343	684.672	538.428	1336.03	810.747	183.399	47.4921	160.924	80.0817	AT4G16155	Arabidopsis thaliana dihydrolipoyl dehydrogenase mRNA, complete cds [NM_117711]	NM_117711	dihydrolipoyl dehydrogenase	GO:0005739|GO:0009570|GO:0009941|GO:0042744|GO:0004148|GO:0009507|GO:0005829	false
A_84_P825937	AT4G16940	-0.304223	0.161513	0.00830096	1.18236	2123.37	1750.24	1792.63	1559.55	557.03	727.283	419.448	965.3	AT4G16960	Arabidopsis thaliana TIR-NBS-LRR class disease resistance protein mRNA, complete cds [NM_117799]	NM_117799	TIR-NBS-LRR class disease resistance protein	GO:0006952	false
A_84_P89389	AT4G15760	-0.876921	0.394597	-0.48817	-1.28841	2628.66	1446.48	3748.36	3422.41	1013.36	960.044	2216.52	911.053	MO1	Arabidopsis thaliana monooxygenase 1 mRNA, complete cds [NM_001203809]	NM_001203809	monooxygenase 1	GO:0005739|GO:0009617|GO:0005783	false
A_84_P805060	AT5G61020	0.289542	0.504035	1.30496	0.797779	41.1531	57.3793	64.3263	73.9008	8.16884	22.8696	13.4314	17.8722	ECT3	Arabidopsis thaliana evolutionarily conserved C-terminal region 3 protein mRNA, complete cds [NM_180905]	NM_180905	evolutionarily conserved C-terminal region 3 protein	GO:0008150|GO:0003674|GO:0005634|GO:0005829	false
A_84_P507254	AT1G50820	-0.0848126	1.05209	0.103868	0.741157	11.3391	11.7238	12.3211	21.8878	34.884	36.4725	35.5968	50.5696	AT1G50820	Arabidopsis thaliana aminotransferase-like, plant mobile domain family protein mRNA, complete cds [NM_103963]	NM_103963	aminotransferase-like, plant mobile domain family protein	GO:0008150|GO:0003674|GO:0009507	false
A_84_P20810	AT1G51340	0.061139	0.54856	-1.07256	-0.138619	886.137	948.924	1113.11	1269.37	3188.68	1987.73	2745.77	2440.75	AT1G51340	Arabidopsis thaliana MATE efflux family protein mRNA, complete cds [NM_202271]	NM_202271	MATE efflux family protein	GO:0005886|GO:0019761	false
A_84_P856720	AT3G02030	-0.921904	1.35797	0.684666	-0.693649	35.5445	19.7177	33.6411	75.1629	154.139	302.621	168.365	100.183	AT3G02030	Arabidopsis thaliana transferase mRNA, complete cds [NM_111069]	NM_111069	transferase	GO:0016746|GO:0008152|GO:0009507	false
A_84_P22607	AT5G61600	-1.24327	-0.290507	-0.130263	0.402191	1854.73	782.23	2409.76	1531	430.336	512.144	289.247	387.563	ERF104	Arabidopsis thaliana ethylene-responsive transcription factor ERF104 mRNA, complete cds [NM_125553]	NM_125553	ethylene-responsive transcription factor ERF104	GO:0005515|GO:0006355|GO:0010200|GO:0003700|GO:0050832|GO:0009693|GO:0009611|GO:0005634|GO:0045893|GO:0003677|GO:0009612	false
A_84_P13177	AT5G15640	-0.963281	0.0210673	0.577707	0.362083	1876.63	978.162	1601.19	1270.56	351.383	693.315	387.114	501.397	AT5G15640	Arabidopsis thaliana mitochondrial substrate carrier family protein mRNA, complete cds [NM_121568]	NM_121568	mitochondrial substrate carrier family protein	GO:0005739|GO:0006810|GO:0005743|GO:0006839	false
A_84_P806384	AT2G05510	0.604341	0.835541	0.653439	0.529605	1135.21	1784.04	1689.9	2360.25	339.637	701.919	579.214	840.115	AT2G05510	Arabidopsis thaliana glycine-rich protein mRNA, complete cds [NM_001036257]	NM_001036257	glycine-rich protein	GO:0008150|GO:0003674	false
A_84_P568212	AT5G52180	0.0391126	0.00954119	0.118602	0.413033	2927.95	3064.73	3208.68	2490.31	1141.79	1622.93	1248.09	1636.86	AT5G52180	Arabidopsis thaliana uncharacterized protein mRNA, complete cds [NM_124597]	NM_124597	hypothetical protein	GO:0005576	false
A_84_P831862	AT3G23980	-0.940585	1.41012	0.202986	1.00812	17.8872	9.71878	18.4497	44.6915	23.232	25.5205	14.4882	21.9435	BLI	Arabidopsis thaliana protein BLISTER mRNA, complete cds [NM_113303]	NM_113303	protein BLISTER	GO:0048826|GO:0006355|GO:0005794|GO:0048316|GO:0009965|GO:0010091|GO:0051781|GO:0005634|GO:0009908|GO:0005829	false
A_84_P787226	AT5G40400	-0.332657	-0.0121158	0.694145	0.904583	87.8882	75.0596	162.01	126.563	39.5045	68.8367	37.617	60.2307	AT5G40400	Arabidopsis thaliana pentatricopeptide repeat-containing protein mRNA, complete cds [NM_123404]	NM_123404	pentatricopeptide repeat-containing protein	GO:0005739|GO:0008150|GO:0003674	false
A_84_P765100	AT4G17098	-0.518695	0.462588	0.53921	-0.550786	95.2802	70.8053	109.716	121.327	18.6543	27.5314	31.4285	17.2236						false
A_84_P818310	AT5G65910	-0.548731	0.103559	0.116296	0.0412879	1204.26	847.218	1570.17	1339.95	313.425	446.086	333.952	349.108						false
A_84_P845559	AT4G34830	-1.47758	0.212349	0.660558	0.0403957	1606.98	586.805	2654.23	2388.23	339.846	708.653	458.17	484.32	MRL1	Arabidopsis thaliana pentatricopeptide repeat protein MRL1 mRNA, complete cds [NM_119649]	NM_119649	pentatricopeptide repeat protein MRL1	GO:0042793|GO:0019288|GO:0016556|GO:0010027|GO:0048255|GO:0034660|GO:0010103|GO:0009902|GO:0009507	false
A_84_P810958	AT3G09200	-1.65502	-0.000575721	-0.511796	-0.325223	1336.69	433.027	1641.28	1285.59	375.877	347.912	316.427	256.399	AT3G09200	Arabidopsis thaliana 60S acidic ribosomal protein P0-2 mRNA, complete cds [NM_001084656]	NM_001084656	60S acidic ribosomal protein P0-2	GO:0009651|GO:0003735|GO:0005794|GO:0042545|GO:0005886|GO:0005507|GO:0009409|GO:0005730|GO:0005634|GO:0010043|GO:0006412|GO:0009664|GO:0005829|GO:0006414|GO:0001510|GO:0005737|GO:0022626|GO:0005840|GO:0048046|GO:0046686|GO:0009506|GO:0009507	false
A_84_P20001	AT1G01880	0.5005	1.85461	0.23317	0.508275	83.2607	130.398	63.783	203.715	184.453	269.09	148.297	203.355	AT1G01880	Arabidopsis thaliana 5'-3' exonuclease family protein mRNA, complete cds [NM_100069]	NM_100069	5'-3' exonuclease family protein	GO:0004518|GO:0006281|GO:0005634	false
A_84_P555790	AT5G48657	0.842093	0.281561	-0.139297	-1.39205	96.2472	185.524	125.439	122.867	37.3596	35.9969	26.5056	8.8684	AT5G48657	Arabidopsis thaliana defense protein-like protein mRNA, complete cds [NM_203180]	NM_203180	defense protein-like protein	GO:0008150|GO:0003674|GO:0005634	false
A_84_P24066	AT3G18600	-0.190159	0.468161	0.960549	1.60343	855.283	780.465	1363.82	1497.88	197.99	485.824	180.931	548.237	AT3G18600	Arabidopsis thaliana DEAD-box ATP-dependent RNA helicase 51 mRNA, complete cds [NM_112746]	NM_112746	DEAD-box ATP-dependent RNA helicase 51	GO:0008026|GO:0001510|GO:0005730|GO:0034968|GO:0009220|GO:0009909|GO:0005634|GO:0005829	false
A_84_P822038	AT1G64890	0.0374433	0.371256	1.29215	1.42575	10328.3	10472.3	13865.1	9665.85	792.431	2509.05	967.057	2574.26	AT1G64890	Arabidopsis thaliana probable folate-biopterin transporter 7 mRNA, complete cds [NM_105163]	NM_105163	probable folate-biopterin transporter 7	GO:0005215|GO:0016020|GO:0009409|GO:0009737|GO:0009414|GO:0006810|GO:0007623|GO:0009507	false
A_84_P832362	AT4G34100	0.294551	0.627122	0.516028	1.21587	104.499	137.768	179.821	226.332	28.6343	37.8838	25.0239	48.149	AT4G34100	Arabidopsis thaliana cuticular wax biosynthesis protein mRNA, complete cds [NM_001125641]	NM_001125641	cuticular wax biosynthesis protein	GO:0004842|GO:0009414|GO:0010143|GO:0008270|GO:0008299|GO:0010345|GO:1900490|GO:0010025	false
A_84_P823733	AT3G28340	-2.16581	-2.56166	-1.46612	-1.96645	899.485	203.777	998.788	134.64	237.294	111.454	258.278	66.1241	GATL10	Arabidopsis thaliana putative galacturonosyltransferase-like 10 mRNA, complete cds [NM_113753]	NM_113753	putative galacturonosyltransferase-like 10	GO:0035556|GO:0016051|GO:0047262|GO:0005794|GO:0016758|GO:0009738|GO:0006979|GO:0030968	false
A_84_P838385	AT3G22170	-0.657766	0.319513	0.036058	0.205713	127.963	86.1798	143.05	143.834	35.7991	38.9609	41.5996	41.9531	FHY3	Arabidopsis thaliana far-red elongated hypocotyls 3 protein mRNA, complete cds [NM_001125201]	NM_001125201	far-red elongated hypocotyls 3 protein	GO:0008284|GO:0003700|GO:0000956|GO:0005634|GO:0009630|GO:0009585|GO:0009639|GO:0042753|GO:0007623|GO:0010017|GO:0006487|GO:0010218|GO:0045893	false
A_84_P16305	AT2G17190	-0.446237	0.0669346	0.121006	-0.740441	1570.56	1179.11	2101.22	1726.21	468.592	670.925	585.1	349.006	AT2G17190	Arabidopsis thaliana ubiquitin family protein mRNA, complete cds [NM_127273]	NM_127273	ubiquitin family protein	GO:0003674|GO:0005634|GO:0005829	false
A_84_P838344	AT2G23100	-0.28396	0.138335	-0.986032	-0.0530745	14.4874	13.6456	41.0606	38.604	20.3909	11.1605	13.7049	10.5358	AT2G23100	Arabidopsis thaliana cysteine/histidine-rich C1 domain-containing protein mRNA, complete cds [NM_127874]	NM_127874	cysteine/histidine-rich C1 domain-containing protein		false
A_84_P813705	AT5G08530	-0.522364	0.30743	0.944762	0.0606704	30.0444	22.6345	92.7538	93.3091	8.46918	18.879	22.8668	19.0828	CI51	Arabidopsis thaliana NADH dehydrogenase [ubiquinone] flavoprotein 1 mRNA, complete cds [NM_120938]	NM_120938	NADH dehydrogenase [ubiquinone] flavoprotein 1	GO:0005739|GO:0051788|GO:0006511|GO:0000902|GO:0080129|GO:0005747|GO:0009853|GO:0006120|GO:0016049|GO:0048193|GO:0008137|GO:0006499	false
A_84_P807436	#N/A	0.0173748	-0.196088	0.113213	-0.206974	7446.68	7525.35	12600.1	8205.54	1991.51	2779.13	1184.46	1015.04						false
A_84_P14519	AT3G03680	0.0297467	0.428867	0.0884359	0.399223	1111.16	1161.34	1257.75	1327.5	5719.15	7648.7	3537.62	4493.3	AT3G03680	Arabidopsis thaliana C2 and plant phosphoribosyltransferase domain-containing protein mRNA, complete cds [NM_111239]	NM_111239	C2 and plant phosphoribosyltransferase domain-containing protein	GO:0008150|GO:0003674|GO:0005575	false
A_84_P23583	AT5G16230	-0.48633	-0.613575	-0.164341	-0.947825	2136.53	1552.62	2337.31	1189.65	1969.24	2282.89	1969.99	1019.75	AT5G16230	Arabidopsis thaliana acyl-[acyl-carrier-protein] desaturase mRNA, complete cds [NM_121628]	NM_121628	acyl-[acyl-carrier-protein] desaturase	GO:0006633|GO:0045300|GO:0009507	false
A_84_P602497	AT2G37925	-1.05373	0.638219	-0.844369	-2.01985	31.1364	15.2294	20.3147	28.6224	52.2604	32.414	60.2243	13.9745	COPT4	Arabidopsis thaliana copper transporter 4 mRNA, complete cds [NM_179958]	NM_179958	copper transporter 4	GO:0015089|GO:0005375|GO:0006825	false
A_84_P132585	AT2G37200	0.673866	1.31597	0.572405	1.34271	2765.23	3991.63	3091.25	5867.77	1769.21	3365.76	1226.46	3009.98	AT2G37200	Arabidopsis thaliana CASP-like protein mRNA, complete cds [NM_129276]	NM_129276	CASP-like protein	GO:0008150|GO:0003674|GO:0016020	false
A_84_P854609	AT4G17245	-2.12426	-1.29078	-1.24192	-2.14317	508.41	119.315	829.575	270.18	652.218	359.872	801.419	180.089	AT4G17245	Arabidopsis thaliana RING/U-box domain-containing protein mRNA, complete cds [NM_117830]	NM_117830	RING/U-box domain-containing protein	GO:0008270	false
A_84_P296164	AT4G15790	-0.34385	0.156221	-0.40979	0.719103	1133.59	919.176	1168.71	1033	1474.29	1451.79	861.322	1404.56	AT4G15790	Arabidopsis thaliana uncharacterized protein mRNA, complete cds [NM_117670]	NM_117670	hypothetical protein	GO:0008150|GO:0005634	false
A_84_P586644	AT3G53232	-2.97805	-2.85751	-1.25266	-2.86828	126.256	14.5221	185.745	17.611	41.3575	19.4454	79.0328	9.96779	RTFL1	Arabidopsis thaliana protein rotundifolia like 1 mRNA, complete cds [NM_202692]	NM_202692	protein rotundifolia like 1	GO:0003674|GO:0048367|GO:0005575	false
A_84_P20409	AT4G08520	-0.794216	0.0576754	0.0223122	-0.149611	1858.7	1095.44	1721.44	1411.71	412.041	551.118	260.447	233.92	AT4G08520	Arabidopsis thaliana putative coatomer subunit zeta-3 mRNA, complete cds [NM_116921]	NM_116921	putative coatomer subunit zeta-3	GO:0030125|GO:0005886|GO:0006886	false
A_84_P859502	AT4G12730	-2.36537	-1.93963	-0.628109	-1.80895	351.081	67.3879	590.472	119.554	105.123	80.8844	124.39	35.1939	FLA2	Arabidopsis thaliana fasciclin-like arabinogalactan protein 2 mRNA, complete cds [NM_117342]	NM_117342	fasciclin-like arabinogalactan protein 2	GO:0005774|GO:0009651|GO:0016020|GO:0005886|GO:0016126|GO:0007030|GO:0006816|GO:0048767|GO:0031225|GO:0046658|GO:0016132|GO:0006084	false
A_84_P812434	AT1G22882	-0.101916	-0.0942389	0.119747	-0.369871	5959.74	5552.02	13178.7	9221.85	3629.79	5012.68	4891.86	3676.37	AT1G22882	Arabidopsis thaliana Galactose-binding protein mRNA, complete cds [NM_148482]	NM_148482	Galactose-binding protein	GO:0008150|GO:0003674|GO:0005634	false
A_84_P524463	AT3G47840	0.27202	1.44732	1.2653	0.798224	27.1291	38.4907	35.3428	82.0167	7.98496	22.1093	18.6405	25.0475	AT3G47840	Arabidopsis thaliana pentatricopeptide repeat-containing protein mRNA, complete cds [NM_114654]	NM_114654	pentatricopeptide repeat-containing protein	GO:0005739|GO:0008150	false
A_84_P242765	AT5G21990	0.589548	-0.0817547	-0.238831	-0.0373144	3169.15	2682.95	4301.48	3110.45	2680.2	2957.43	2737.3	2622.15	AT5G21990	Arabidopsis thaliana tetratricopeptide repeat domain-containing protein OEP61 mRNA, complete cds [NM_147882]	NM_147882	tetratricopeptide repeat domain-containing protein OEP61	GO:0000413|GO:0046967|GO:0016020|GO:0009707|GO:0018208|GO:0005789|GO:0003755|GO:0005528|GO:0005829	false
A_84_P15804	AT4G16960	0.483095	1.18679	-0.402962	-0.821581	184.093	272.716	192.661	364.538	81.5565	72.2086	122.676	66.716	AT4G16960	Arabidopsis thaliana TIR-NBS-LRR class disease resistance protein mRNA, complete cds [NM_117799]	NM_117799	TIR-NBS-LRR class disease resistance protein	GO:0006952	false
A_84_P88989	AT3G57790	-0.127059	-0.21252	-0.571204	-0.679863	2967.56	2764.52	3781.91	2521.48	1525.5	1353.42	1751	1091.79	AT3G57790	Arabidopsis thaliana pectin lyase-like superfamily protein mRNA, complete cds [NM_115640]	NM_115640	pectin lyase-like superfamily protein	GO:0005774|GO:0005975|GO:0004650|GO:0005576	false
A_84_P825374	AT5G50915	-1.71551	-1.35767	-1.38652	-1.61034	462.569	141.605	765.726	237.785	329.277	164.594	422.662	134.699	AT5G50915	Arabidopsis thaliana transcription factor bHLH137 mRNA, complete cds [NM_124470]	NM_124470	transcription factor bHLH137	GO:0003700|GO:0009739|GO:0005634|GO:0003677	false
A_84_P833485	AT1G62260	-0.183501	0.520267	-0.520084	-0.28451	13.6848	13.5857	34.4535	40.6069	14.7327	9.39448	11.0064	6.76429	MEF9	Arabidopsis thaliana mitochondrial editing factor 9 mRNA, complete cds [NM_104906]	NM_104906	mitochondrial editing factor 9	GO:0005739|GO:0003674|GO:0016554	false
A_84_P787419	AT4G28290	-0.362838	-0.479522	-0.882065	-0.379652	668.013	544.204	712.492	408.402	1238.21	890.857	873.5	675.906	AT4G28290	32198 Lambda-PRL2 Arabidopsis thaliana cDNA clone 195E1T7, mRNA sequence [AA712483]	AA712483	hypothetical protein	GO:0008150|GO:0003674|GO:0009507	false
A_84_P825371	AT5G39990	-0.100539	0.0694992	-0.235951	0.360999	171.496	170.93	269.385	224.313	59.2579	56.3919	75.2634	87.4169	AT5G39990	Arabidopsis thaliana core-2/I-branching beta-1,6-N-acetylglucosaminyltransferase family protein mRNA, complete cds [NM_123362]	NM_123362	core-2/I-branching beta-1,6-N-acetylglucosaminyltransferase family protein	GO:0016051|GO:0008375|GO:0005794|GO:0016020|GO:0006857|GO:0005886	false
A_84_P785024	AT2G33980	-0.0718267	0.426038	-0.225933	-0.0705793	293.503	290.198	350.273	374.352	347.726	387.947	320.78	309.023	NUDT22	Arabidopsis thaliana nudix hydrolase 22 mRNA, complete cds [NM_128949]	NM_128949	nudix hydrolase 22	GO:0005739|GO:0016787|GO:0009688	false
A_84_P752505	AT1G29040	0.372283	-0.250191	0.761124	1.07446	210.073	282.942	385.294	255.759	70.0128	136.58	78.9395	150.455	AT1G29040	Arabidopsis thaliana uncharacterized protein mRNA, complete cds [NM_001160908]	NM_001160908	hypothetical protein	GO:0005773|GO:0009507	false
A_84_P840613	AT5G52440	-0.336908	-0.303389	0.096392	-0.469448	1581.81	1277.18	2541.22	1600.17	441.076	621.076	539.492	392.516	HCF106	Arabidopsis thaliana sec-independent protein translocase protein TATB mRNA, complete cds [NM_124623]	NM_124623	sec-independent protein translocase protein TATB	GO:0009535|GO:0009977|GO:0005886|GO:0045038|GO:0009534|GO:0010027|GO:0009579|GO:0009941|GO:0033281|GO:0010103|GO:0009507	false
A_84_P19468	AT4G09890	0.475307	1.48913	0.299379	1.5119	5703.01	8003.79	5150.37	7242.07	5065.89	7764.49	2448.69	6543.58	AT4G09890	Arabidopsis thaliana uncharacterized protein mRNA, complete cds [NM_117057]	NM_117057	hypothetical protein	GO:0008150|GO:0003674|GO:0005634	false
A_84_P521977	AT4G35905	-0.559976	-0.10365	-0.290415	-0.429797	1767.17	1226.52	1950.92	1414.48	1951	2080.42	2753.87	2016.53	AT4G35905	Arabidopsis thaliana uncharacterized protein mRNA, complete cds [NM_119757]	NM_119757	hypothetical protein	GO:0005739|GO:0008150|GO:0003674	false
A_84_P595186	AT1G54300	-0.0672175	0.292536	0.0959326	-0.541006	9.16441	9.90235	11.5198	13.1471	7.30084	8.23836	14.7279	7.09507	AT1G54300	Arabidopsis thaliana uncharacterized protein mRNA, complete cds [NM_104308]	NM_104308	hypothetical protein	GO:0008150|GO:0003674|GO:0005634	false
A_84_P821989	AT3G01560	-0.0596492	0.816189	0.923269	0.975179	84.9779	89.6198	139.206	199.613	33.5463	63.1012	28.8086	46.9435	AT3G01560	Arabidopsis thaliana uncharacterized protein mRNA, complete cds [NM_111022]	NM_111022	hypothetical protein	GO:0008150|GO:0003674|GO:0005634	false
A_84_P822632	AT2G44065	-0.253263	0.310726	0.303563	-0.21823	405.055	354.074	459.436	452.254	154.355	235.052	213.721	184.426	AT2G44065	Arabidopsis thaliana ribosomal protein L2 family protein mRNA, complete cds [NM_129969]	NM_129969	ribosomal protein L2 family protein	GO:0051788|GO:0006511|GO:0080129|GO:0006354|GO:0003735|GO:0009853|GO:0015934|GO:0006412|GO:0009507	false
A_84_P550701	AT1G49990	-0.189791	-0.196168	-1.11619	0.101412	957.544	864.913	1297.98	902.756	260.764	156.428	270.385	293.138	AT1G49990	Arabidopsis thaliana F-box protein mRNA, complete cds [NM_103887]	NM_103887	F-box protein	GO:0008150|GO:0003674|GO:0005575	false
A_84_P136665	AT4G15430	-1.55356	0.0188417	-1.44906	-0.772504	41.2294	13.7048	31.4647	26.2105	305.929	145.878	286.672	165.993	AT4G15430	Arabidopsis thaliana ERD (early-responsive to dehydration stress) family protein mRNA, complete cds [NM_117632]	NM_117632	ERD (early-responsive to dehydration stress) family protein	GO:0006355|GO:0009651|GO:0005886|GO:0009737|GO:0009739|GO:0048574|GO:0003674|GO:0008150|GO:0009753|GO:0009733|GO:0009751|GO:0007623|GO:0009723	false
A_84_P834134	AT3G61010	0.242114	0.170712	0.0791744	0.155703	350.573	432.506	575.568	519.378	396.217	550.853	379.96	430.599	AT3G61010	Arabidopsis thaliana Ferritin/ribonucleotide reductase-like family protein mRNA, complete cds [NM_115965]	NM_115965	Ferritin/ribonucleotide reductase-like family protein	GO:0005737|GO:0016798|GO:0009507	false
A_84_P822593	AT5G57685	-0.221222	-0.453922	-0.150762	-0.221599	538.018	480.337	762.005	444.396	209.601	238.719	326.506	283.127	GDU3	Arabidopsis thaliana glutamine dumper 3 mRNA, complete cds [NM_148146]	NM_148146	glutamine dumper 3	GO:0003674|GO:0019048|GO:0005634|GO:0016021|GO:0009615|GO:0032940|GO:0080143	false
A_84_P19458	AT4G04940	-0.342973	0.661278	0.35206	1.7244	718.699	591.989	717.83	896.52	219.178	359.353	133.365	436.536	AT4G04940	Arabidopsis thaliana transducin/WD40 domain-containing protein mRNA, complete cds [NM_116732]	NM_116732	transducin/WD40 domain-containing protein	GO:0000166|GO:0000398|GO:0009220|GO:0005634|GO:0080008|GO:0006606	false
A_84_P147398	AT2G18840	-0.43074	0.0734911	-0.0339365	0.227194	2205.91	1660.03	2387.42	1957.85	811.268	1037.52	900.275	1048.32	AT2G18840	Arabidopsis thaliana Integral membrane Yip1-like protein mRNA, complete cds [NM_127440]	NM_127440	Integral membrane Yip1-like protein	GO:0005802|GO:0008150|GO:0003674|GO:0005794|GO:0005634	false
A_84_P851436	AT1G78880	-0.281409	0.499439	0.100858	-0.287171	230.214	199.71	211.438	242.439	80.7034	98.7746	85.9927	66.0336	AT1G78880	Arabidopsis thaliana ubiquitin-specific protease family C19-related protein mRNA, complete cds [NM_106536]	NM_106536	ubiquitin-specific protease family C19-related protein	GO:0008150|GO:0003674|GO:0005886	false
A_84_P860187	AT5G02500	-0.313032	0.872377	0.0547345	0.831396	10129.7	8039.35	13990	18922.8	4384.43	5728.43	6162.09	10135.9	HSC70-1	Arabidopsis thaliana heat shock cognate protein 70-1 mRNA, complete cds [NM_001125684]	NM_001125684	heat shock cognate protein 70-1	GO:0005515|GO:0010187|GO:0009651|GO:0005886|GO:0009408|GO:0050832|GO:0009409|GO:0006094|GO:0005618|GO:0005634|GO:0002020|GO:0006096|GO:0005829|GO:0005737|GO:0006457|GO:0048046|GO:0042742|GO:0005774|GO:0005794|GO:0005730|GO:0090332|GO:0009615|GO:0016020|GO:0022626|GO:0009506|GO:0046686|GO:0009507	false
A_84_P845914	AT1G12840	0.0913912	0.170665	-0.956244	-0.796119	10981.9	11584.8	12741.6	10731.6	2533.78	1731.25	2508.4	1447.75	DET3	Arabidopsis thaliana V-type proton ATPase subunit C mRNA, complete cds [NM_101154]	NM_101154	V-type proton ATPase subunit C	GO:0006511|GO:0009651|GO:0005886|GO:0009932|GO:0005829|GO:0016051|GO:0051788|GO:0000221|GO:0046961|GO:0007030|GO:0006007|GO:0048765|GO:0006816|GO:0007033|GO:0005773|GO:0005774|GO:0005794|GO:0000325|GO:0009809|GO:0009826|GO:0000902|GO:0080129|GO:0043255|GO:0009853|GO:0016049|GO:0048193|GO:0030243|GO:0009507	false
A_84_P757473	AT2G28560	0.166192	-0.123762	1.58586	0.854677	30.3279	39.0183	54.6465	41.7539	15.0834	40.4107	20.4746	30.0518	RAD51B	Arabidopsis thaliana DNA repair protein RAD51B mRNA, complete cds [NM_128416]	NM_128416	DNA repair protein RAD51B	GO:0005737|GO:0006281|GO:0000150|GO:0006310|GO:0005634	false
A_84_P11674	AT2G28940	0.461348	0.160874	-0.0825791	-0.013423	1318.54	1875.21	1767.62	1547.39	782.673	969.2	515.482	520.934	AT2G28940	Arabidopsis thaliana protein kinase family protein mRNA, complete cds [NM_179797]	NM_179797	protein kinase family protein	GO:0005886|GO:0016301	false
A_84_P793013	AT1G04820	-1.59122	-0.611777	-0.607705	-0.982913	5220.82	1686.36	9792.24	2952.82	1055.85	916.666	1635.78	830.645	TUA4	AV524886 Arabidopsis thaliana aboveground organs two to six-week old Arabidopsis thaliana cDNA clone APD12c08R 5', mRNA sequence [AV524886]	AV524886	tubulin alpha-4 chain	GO:0045298|GO:0005774|GO:0005886|GO:0005618|GO:0006094|GO:0006084|GO:0005829|GO:0005737|GO:0071258|GO:0009570|GO:0007010|GO:0005200|GO:0007017|GO:0046686|GO:0010498|GO:0009507	false
A_84_P801021	AT5G28500	-0.802307	-0.147477	-1.19481	-0.951778	147.894	88.5998	208.616	150.386	80.685	42.7551	86.3519	42.3	AT5G28500	Arabidopsis thaliana uncharacterized protein mRNA, complete cds [NM_001203487]	NM_001203487	hypothetical protein	GO:0008150|GO:0003674|GO:0016556|GO:0009570|GO:0000023|GO:0043085|GO:0010103|GO:0019252|GO:0009507	false
A_84_P812497	AT2G28000	-0.187248	0.1605	0.237154	0.801989	5935.17	3672.85	7805.29	5345.8	1124.97	1731.12	742.163	1291.01		Rep: RuBisCO large subunit-binding protein subunit alpha, chloroplast precursor - Arabidopsis thaliana (Mouse-ear cress), partial (23%) [TC388351]				false
A_84_P790043	AT3G07390	0.00603755	-0.00263596	0.344002	0.18344	1195.91	1233.76	1554.78	1230.39	1093.95	1804.34	1322.1	1483.84	AIR12	Arabidopsis thaliana Full-length cDNA Complete sequence from clone GSLTFB52ZE08 of Flowers and buds of strain col-0 of Arabidopsis thaliana (thale cress) [BX822613]	BX822613	auxin-induced in root cultures protein 12	GO:0005886|GO:0030198|GO:0009733|GO:0006007|GO:0005576|GO:0031225|GO:0010102|GO:0046658|GO:0005201	false
A_84_P222086	AT4G16710	0.539767	0.209456	0.124618	0.454255	4355.47	6402.75	5026.5	4392.84	3690.12	5102.11	3877.59	5066.14	AT4G16710	Arabidopsis thaliana glycosyltransferase family protein 28 mRNA, complete cds [NM_117772]	NM_117772	glycosyltransferase family protein 28	GO:0009058|GO:0005886|GO:0016757	false
A_84_P241673	AT5G42220	-0.498505	0.325947	-0.0672695	0.368349	3692.86	2626.34	4143.03	3998.76	3088.58	3788.69	3036.29	3781.36	AT5G42220	Arabidopsis thaliana ubiquitin family protein mRNA, complete cds [NM_123587]	NM_123587	ubiquitin family protein	GO:0000956|GO:0005634|GO:0048573|GO:0009630|GO:0005829	false
A_84_P12886	AT4G23130	0.193924	0.477336	-0.499642	-1.39867	1566.12	1843.6	2311.66	2492.84	443.136	411.621	618.74	234.124	CRK5	Arabidopsis thaliana cysteine-rich receptor-like protein kinase 5 mRNA, complete cds [NM_179094]	NM_179094	cysteine-rich receptor-like protein kinase 5	GO:0016301|GO:0009751|GO:0012501|GO:0042742	false
A_84_P22583	AT1G33110	0.478612	0.418316	0.436918	0.649972	329.679	480.104	506.11	539.57	488.3	866.83	361.916	578.518	AT1G33110	Arabidopsis thaliana MATE efflux family protein mRNA, complete cds [NM_103045]	NM_103045	MATE efflux family protein	GO:0019344|GO:0005215|GO:0016020|GO:0005886|GO:0009610	false
A_84_P788026	AT2G45480	0.295338	-0.470813	0.432183	-0.606369	42.8609	60.1534	123.018	66.283	73.9251	114.037	94.6874	58.6487	GRF9	Arabidopsis thaliana growth-regulating factor 9 mRNA, complete cds [NM_180107]	NM_180107	growth-regulating factor 9	GO:0048366|GO:0005634	false
A_84_P20058	AT2G30420	-0.697991	-0.552211	-0.153425	0.241731	264.575	168.665	359.234	194.261	368.781	435.238	272.597	325.498	ETC2	Arabidopsis thaliana protein ENHANCER OF TRY AND CPC 2 mRNA, complete cds [NM_179814]	NM_179814	protein ENHANCER OF TRY AND CPC 2	GO:0006355|GO:0003700|GO:0005634|GO:0048629|GO:0003677	false
A_84_P827240	AT4G16710	0.805372	-0.0830609	-0.550066	0.691782	1117.12	2026.73	1817.52	1340.67	838.272	755.49	713.552	1151.15	AT4G16710	Arabidopsis thaliana glycosyltransferase family protein 28 mRNA, complete cds [NM_117772]	NM_117772	glycosyltransferase family protein 28	GO:0009058|GO:0005886|GO:0016757	false
A_84_P16801	AT5G14260	-0.172036	-0.227029	-0.603575	-0.0311317	10891.7	9521.87	14820.9	9433.58	4058.14	3444.03	5032.24	4737.65	AT5G14260	Arabidopsis thaliana Rubisco methyltransferase family protein mRNA, complete cds [NM_203049]	NM_203049	Rubisco methyltransferase family protein	GO:0008150|GO:0003674|GO:0009570|GO:0009507	false
A_84_P19878	AT1G64640	-1.78014	-0.856253	0.0443715	-0.359666	560.178	165.312	824.31	364.139	105.204	129.351	172.724	129.103	ENODL8	Arabidopsis thaliana early nodulin-like protein 8 mRNA, complete cds [NM_105139]	NM_105139	early nodulin-like protein 8	GO:0005886|GO:0005507|GO:0031225	false
A_84_P755951	AT2G07736	0.189512	0.0871714	0.46371	-0.0734859	53.595	70.6429	75.9751	63.2793	112.761	187.351	134.426	121.349		Rep: Uncharacterized mitochondrial protein AtMg00300 - Arabidopsis thaliana (Mouse-ear cress), complete [TC391294]				false
A_84_P606327	AT4G21705	0.176216	-0.232	-0.192414	1.15353	602.498	708.255	936.674	639.131	306.035	346.556	153.203	333.631	AT4G21705	Arabidopsis thaliana pentatricopeptide repeat-containing protein mRNA, complete cds [NM_148369]	NM_148369	pentatricopeptide repeat-containing protein	GO:0005739|GO:0008150|GO:0003674	false
A_84_P596261	AT2G36835	0.271225	0.306934	0.405878	1.25475	13218.9	15779.9	13906.5	12371.1	3248.98	5432.58	2523.78	5751.35	AT2G36835	Arabidopsis thaliana uncharacterized protein mRNA, complete cds [NM_129239]	NM_129239	hypothetical protein	GO:0008150|GO:0003674|GO:0009941	false
A_84_P813613	AT4G32940	-0.171031	1.02197	0.968507	-0.359944	518.645	478.233	368.93	609.521	72.1213	155.451	101.87	75.7999	GAMMA-VPE	Arabidopsis thaliana vacuolar-processing enzyme gamma mRNA, complete cds [NM_119448]	NM_119448	vacuolar-processing enzyme gamma	GO:0004197|GO:0000323|GO:0006624|GO:0006508|GO:0048193|GO:0005576	false
A_84_P513614	AT2G27030	-0.47194	-0.513594	-0.596868	0.543984	4261.37	3083	5832.15	3079.35	14119.7	11549.5	8867.68	11906.3	CAM5	Arabidopsis thaliana calmodulin 5 mRNA, complete cds [NM_179765]	NM_179765	calmodulin 5	GO:0005774|GO:0005737|GO:0005886|GO:0005509|GO:0005634|GO:0005829	false
A_84_P61980	AT4G16580	0.257895	0.252996	0.0831755	0.0752802	2208.26	2695.01	4019.59	3663.88	1527.22	2099.88	1854.37	1927.91	AT4G16580	Arabidopsis thaliana putative protein phosphatase 2C mRNA, complete cds [NM_117759]	NM_117759	putative protein phosphatase 2C	GO:0005739	false
A_84_P20574	AT5G10830	-0.577094	0.0405947	-0.177365	-0.475766	806.878	560.536	773.393	638.284	612.266	716.416	776.72	560.875	AT5G10830	Arabidopsis thaliana methyltransferase mRNA, complete cds [NM_121121]	NM_121121	methyltransferase	GO:0005575	false
A_84_P18050	AT1G21740	-0.449663	-0.0348644	0.035491	0.503134	142.209	108.635	192.433	149.597	167.529	212.014	104.747	138.568	AT1G21740	Arabidopsis thaliana uncharacterized protein mRNA, complete cds [NM_102023]	NM_102023	hypothetical protein	GO:0005634	false
A_84_P21812	AT1G04240	0.0544651	-0.585003	0.444908	0.253701	9482.04	9771.39	15300.5	7783.12	2416.65	4167.51	2896.49	3354.66	SHY2	Arabidopsis thaliana auxin-responsive protein IAA3 mRNA, complete cds [NM_100305]	NM_100305	auxin-responsive protein IAA3	GO:0009741|GO:0005515|GO:0003700|GO:0009733|GO:0005634|GO:0048527	false
A_84_P22443	AT1G62790	-1.00431	-1.00936	-0.442929	-0.702971	2264.79	1137.78	3489.47	1337.76	1811.17	1746.29	2268.17	1392.08	AT1G62790	Arabidopsis thaliana Bifunctional inhibitor/lipid-transfer protein/seed storage 2S albumin superfamily protein mRNA, complete cds [NM_179506]	NM_179506	Bifunctional inhibitor/lipid-transfer protein/seed storage 2S albumin superfamily protein	GO:0006869|GO:0031225|GO:0008289	false
A_84_P807987	#N/A	-0.0356956	-0.34592	-0.0308852	0.0805616	17612	16740	19188.3	11058.5	13075.9	15619	11727.8	11430.7		Rep: NADH dehoydrogenase - Arabidopsis thaliana (Mouse-ear cress), partial (70%) [TC389855]				false
A_84_P12888	AT4G23600	0.904949	1.30635	-0.00707483	1.1902	26645.3	44301.9	29874	55650.5	9517.51	11653.8	8606.18	18039.5	CORI3	Arabidopsis thaliana cystine lyase CORI3 mRNA, complete cds [NM_179099]	NM_179099	cystine lyase CORI3	GO:0019288|GO:0008483|GO:0009737|GO:0009695|GO:0030154|GO:0005737|GO:0004021|GO:0050362|GO:0009106|GO:0009108|GO:0004121|GO:0048046|GO:0019761|GO:0006733|GO:0004069|GO:0005773|GO:0006520|GO:0006636|GO:0009058|GO:0044272|GO:0019748|GO:0004838|GO:0009072|GO:0009611|GO:0009965|GO:0008652|GO:0042538|GO:0000096|GO:0006766|GO:0009753|GO:0006546|GO:0045893|GO:0010188|GO:0009117	false
A_84_P21188	AT3G14620	0.0723891	0.322382	-0.306239	0.413362	5545.67	5811.97	8266.37	7820.48	1494.8	1587.21	973.49	1292.16	CYP72A8	Arabidopsis thaliana cytochrome P450, family 72, subfamily A, polypeptide 8 mRNA, complete cds [NM_112323]	NM_112323	cytochrome P450, family 72, subfamily A, polypeptide 8	GO:0019825|GO:0007623	false
A_84_P859203	AT1G63120	0.0388535	-0.350726	-0.266568	-0.22104	1555.1	1645.94	3087.95	1873.27	671.752	734.508	612.311	531.567	RBL2	Arabidopsis thaliana rhomboid -like 2 mRNA, complete cds [NM_104990]	NM_104990	rhomboid -like 2	GO:0005794|GO:0004252|GO:0009506	false
A_84_P16261	AT1G71860	-0.331137	-0.17495	-0.324121	-0.235158	2404.38	1943.78	3438.2	2357.53	1338.79	1407.63	1087.5	919.292	PTP1	Arabidopsis thaliana tyrosine phosphatase 1 mRNA, complete cds [NM_202398]	NM_202398	tyrosine phosphatase 1	GO:0005515|GO:0008219|GO:0005886|GO:0005634|GO:0005829|GO:0005737|GO:0033550|GO:0031348|GO:0043407|GO:0000303|GO:0009863|GO:0004725|GO:0009873	false
A_84_P19456	AT4G04500	-0.633715	0.286728	-0.548976	-0.0920075	24.1999	16.5442	36.5966	37.264	22.2206	15.2217	8.5841	7.00968	CRK37	Arabidopsis thaliana cysteine-rich receptor-like protein kinase 37 mRNA, complete cds [NM_116688]	NM_116688	cysteine-rich receptor-like protein kinase 37	GO:0034976|GO:0009697|GO:0016301|GO:0009627	false
A_84_P18928	AT1G77020	-0.388177	0.349538	-0.912669	-0.382738	534.866	425.163	732.46	741.19	1621.95	1140.15	1154.32	896.105	AT1G77020	Arabidopsis thaliana DNAJ heat shock N-terminal domain-containing protein mRNA, complete cds [NM_106353]	NM_106353	DNAJ heat shock N-terminal domain-containing protein	GO:0005737|GO:0006457	false
A_84_P20984	AT1G02850	1.58333	1.8961	0.883244	1.3287	397.908	1243.78	550.518	1596.82	298.345	723.522	322.124	817.063	BGLU11	Arabidopsis thaliana beta glucosidase 11 mRNA, complete cds [NM_202017]	NM_202017	beta glucosidase 11	GO:0005576|GO:0004553	false
A_84_P12777	AT3G53700	0.00131829	-0.189187	0.16954	-0.192688	2560.12	2597.67	4222.95	2835.11	1025.33	1507.01	1320.25	1143.47	MEE40	Arabidopsis thaliana protein MATERNAL EFFECT EMBRYO ARREST 40 mRNA, complete cds [NM_115230]	NM_115230	protein MATERNAL EFFECT EMBRYO ARREST 40	GO:0005739|GO:0010228|GO:0048481|GO:0016226|GO:0010027|GO:0009793|GO:0009507	false
A_84_P799422	AT3G18420	-0.0862766	0.447913	0.378947	0.260974	28.0933	29.7406	27.8192	34.7494	12.0398	18.3709	13.3678	12.5427	AT3G18420	AV440822 Arabidopsis thaliana above-ground organ two to six-week old Arabidopsis thaliana cDNA clone APZ10f01_f 3', mRNA sequence [AV440822]	AV440822	protein prenylyltransferase superfamily protein	GO:0009536|GO:0008150|GO:0009941|GO:0005634|GO:0009507	false
A_84_P829061	AT5G20660	0.264891	0.129841	0.682419	0.13972	202.775	255.398	236.855	208.946	70.6609	124.812	120.722	126.048	AT5G20660	Arabidopsis thaliana Zn-dependent exopeptidases superfamily protein mRNA, complete cds [NM_122073]	NM_122073	Zn-dependent exopeptidases superfamily protein	GO:0005783	false
A_84_P23791	AT1G80650	-0.200258	0.0352729	-0.540548	0.215198	2409.67	2134.31	3531.34	2783.99	1701.15	1538.99	1336.06	1545.37	RTL1	Arabidopsis thaliana RNAse THREE-like protein 1 mRNA, complete cds [NM_106713]	NM_106713	RNAse THREE-like protein 1	GO:0003725|GO:0008150|GO:0005634	false
A_84_P820862	AT5G45420	0.120058	0.217456	0.534723	-0.28633	2047.38	2340.64	3166.99	2842.81	973.307	1825.09	1382.21	1139.43	AT5G45420	Arabidopsis thaliana MYB transcription factor mRNA, complete cds [NM_123910]	NM_123910	MYB transcription factor	GO:0003700|GO:0005886|GO:0005783|GO:0005634|GO:0048767|GO:0003677	false
A_84_P590126	AT3G22540	-0.401713	-0.90952	0.317955	-0.213391	86.8779	69.475	97.0313	43.2753	246.06	394.293	279.747	241.402	AT3G22540	Arabidopsis thaliana uncharacterized protein mRNA, complete cds [NM_113153]	NM_113153	hypothetical protein	GO:0008150|GO:0003674	false
A_84_P838169	AT4G38570	0.197644	-0.224992	0.00152111	-0.157856	1721.97	2032.69	2165.04	1452.76	1724.05	2234.05	2241.98	1988.06	PIS2	Arabidopsis thaliana probable CDP-diacylglycerol--inositol 3-phosphatidyltransferase 2 mRNA, complete cds [NM_001204026]	NM_001204026	probable CDP-diacylglycerol--inositol 3-phosphatidyltransferase 2	GO:0005794|GO:0006661|GO:0005783	false
A_84_P841627	AT3G17830	-1.05773	0.179952	0.695433	0.706721	198.488	96.8485	203.925	188.002	65.8577	118.267	91.4204	138.008	AT3G17830	Arabidopsis thaliana molecular chaperone Hsp40/DnaJ family protein mRNA, complete cds [NM_112664]	NM_112664	molecular chaperone Hsp40/DnaJ family protein	GO:0006457	false
A_84_P796278	AT3G24542	-0.117404	0.35033	1.2197	-0.284518	9.77912	10.335	12.3905	14.6575	6.06683	19.3241	10.633	6.82913						false
A_84_P827514	AT1G79910	-0.954102	0.309508	-0.362006	0.229834	28.9802	15.4161	30.3745	32.8865	315.766	315.91	207.795	240.162	AT1G79910	Arabidopsis thaliana Regulator of Vps4 activity in the MVB pathway protein mRNA, complete cds [NM_106640]	NM_106640	Regulator of Vps4 activity in the MVB pathway protein	GO:0008150|GO:0003674|GO:0005737	false
A_84_P766274	AT5G40480	-0.143716	0.868814	0.240832	0.88592	913.173	853.96	976.52	1404.5	419.466	652.1	458.383	859.544	EMB3012	Arabidopsis thaliana protein EMBRYO DEFECTIVE 3012 mRNA, complete cds [NM_123412]	NM_123412	protein EMBRYO DEFECTIVE 3012	GO:0005515|GO:0005783|GO:0005634|GO:0005635|GO:0009793	false
A_84_P18196	AT2G47730	-0.58169	-0.360893	-0.413598	-1.26362	2964.11	1979	5340.81	3158.05	1764.1	1738.59	2015.36	844.318	GSTF8	Arabidopsis thaliana glutathione S-transferase phi 8 mRNA, complete cds [NM_180148]	NM_180148	glutathione S-transferase phi 8	GO:0005774|GO:0009651|GO:0009407|GO:0009409|GO:0080167|GO:0005634|GO:0006952|GO:0009941|GO:0004364|GO:0043295|GO:0010319|GO:0009570|GO:0009579|GO:0042742|GO:0009507	false
A_84_P541342	AT3G61560	0.0617355	0.0712239	0.302103	0.193961	1058.82	1130.13	1336.78	1107.97	932.049	1504.52	1228.08	1389.57	AT3G61560	Arabidopsis thaliana reticulon-like protein B6 mRNA, complete cds [NM_001035836]	NM_001035836	reticulon-like protein B6	GO:0008150|GO:0005886|GO:0005783|GO:0009506	false
A_84_P583222	AT4G36925	0.256285	0.871549	0.742758	0.444191	205.721	258.553	206.265	310.252	333.104	736.892	427.361	593.069	AT4G36925	Arabidopsis thaliana uncharacterized protein mRNA, complete cds [NM_148405]	NM_148405	hypothetical protein	GO:0005739|GO:0008150|GO:0003674	false
A_84_P198054	AT4G32920	0.519362	1.18993	0.857884	2.40135	43.255	72.6783	49.7257	100.276	71.2848	147.111	30.5931	134.045	AT4G32920	Arabidopsis thaliana glycine-rich protein mRNA, complete cds [NM_119446]	NM_119446	glycine-rich protein	GO:0005773|GO:0008150|GO:0003674|GO:0006486|GO:0009507	false
A_84_P150678	AT5G06610	0.382442	0.105464	0.96148	0.181764	730.473	991.15	958.212	816.606	139.182	331.473	178.798	199.778	AT5G06610	Arabidopsis thaliana uncharacterized protein mRNA, complete cds [NM_120744]	NM_120744	hypothetical protein	GO:0008150|GO:0003674|GO:0005634	false
A_84_P789973	#N/A	0.603723	0.551127	0.140528	0.58513	589.799	935.297	884.078	1024.95	1130.51	1629.07	1080.3	1598.04		AYAWH62TF pooled cDNA populations Arabidopsis thaliana cDNA, mRNA sequence [EG457990]	EG457990			false
A_84_P797556	#N/A	-0.800969	0.363189	-0.228184	-0.162746	179.193	104.468	167.104	177.703	294.61	324.039	289.309	258.726		AYAVW60TF pooled cDNA populations Arabidopsis thaliana cDNA, mRNA sequence [EG457338]	EG457338			false
A_84_P761961	AT3G44470	0.128361	-0.729489	-0.375667	0.498533	15.9612	18.9336	29.25	15.2628	70.6535	64.6402	34.7528	42.1709		AYALC59TF pooled cDNA populations Arabidopsis thaliana cDNA, mRNA sequence [EG431983]	EG431983			false
A_84_P23263	AT4G12570	0.0114735	0.234914	0.194064	0.590039	1293.96	1340.62	1500.35	1385.48	1053.33	1575.81	1059.62	1566.68	UPL5	Arabidopsis thaliana E3 ubiquitin-protein ligase UPL5 mRNA, complete cds [NM_117327]	NM_117327	E3 ubiquitin-protein ligase UPL5	GO:0005515|GO:0042542|GO:0007165|GO:0005737|GO:0004842|GO:0016567|GO:0009755|GO:0042787|GO:0009753|GO:0005634|GO:0006464|GO:0010150	false
A_84_P829634	AT1G17520	0.191346	0.486331	0.121465	1.10885	288.666	345.772	390.556	433.992	142.441	188.57	97.3425	195.944	AT1G17520	Arabidopsis thaliana putative telomere repeat-binding factor 4 mRNA, complete cds [NM_101614]	NM_101614	putative telomere repeat-binding factor 4	GO:0009651|GO:0003700|GO:0009753|GO:0009751|GO:0009733|GO:0000956|GO:0009723|GO:0005634|GO:0003677|GO:0046686	false
A_84_P94769	AT2G35860	-0.816578	-0.572423	-0.131477	0.11518	7502.21	4193.76	8564.17	4314.18	8934.65	10112.2	9759.19	9805.6	FLA16	Arabidopsis thaliana fasciclin-like arabinogalactan protein 16 mRNA, complete cds [NM_179922]	NM_179922	fasciclin-like arabinogalactan protein 16	GO:0005576|GO:0007155	false
A_84_P858164	AT5G57565	0.610062	0.289729	0.0712877	0.670513	149.551	245.052	239.768	234.333	183.475	241.995	127.551	195.041	AT5G57565	Arabidopsis thaliana protein kinase family protein mRNA, complete cds [NM_001203632]	NM_001203632	protein kinase family protein	GO:0009507	false
A_84_P15332	AT2G19830	0.112747	-0.0540174	0.24341	-0.0398016	7377.77	7939.31	8355.73	6010.36	2528.48	3832.05	3029.37	2870.4	SNF7.2	Arabidopsis thaliana vacuolar protein sorting-associated protein 32-1 mRNA, complete cds [NM_127541]	NM_127541	vacuolar protein sorting-associated protein 32-1	GO:0005515|GO:0000815|GO:0005737|GO:0005886|GO:0016192	false
A_84_P22451	AT5G06670	-0.117569	0.0994164	0.154081	1.028	1109.99	1049.64	1615.86	1354.34	1904.25	2740.51	1266.29	2539.17	AT5G06670	Arabidopsis thaliana kinesin heavy chain-like protein mRNA, complete cds [NM_120750]	NM_120750	kinesin heavy chain-like protein	GO:0003777	false
A_84_P13357	AT1G60900	0.0114678	0.231266	0.313142	0.636934	1199.16	1239.46	1682.88	1556.06	1137.2	1842.7	903.24	1389.01	AT1G60900	Arabidopsis thaliana Splicing factor U2af large subunit B mRNA, complete cds [NM_104771]	NM_104771	Splicing factor U2af large subunit B	GO:0003723|GO:0005634	false
A_84_P286620	AT4G33940	0.100492	-0.0248044	0.0216398	0.816004	3027.08	3298.74	3817.44	2883.56	2995.11	3916.9	1827.27	3124.85	AT4G33940	Arabidopsis thaliana RING/U-box domain-containing protein mRNA, complete cds [NM_119554]	NM_119554	RING/U-box domain-containing protein	GO:0035556|GO:0002679|GO:0009743|GO:0010200|GO:0009651|GO:0009733|GO:0009737|GO:0008270|GO:0005634|GO:0000303|GO:0009873	false
A_84_P568873	#N/A	0.118822	1.01983	0.601341	1.29986	17.6145	22.1231	31.7199	54.5668	29.1807	45.9433	21.9129	41.3436		Rep: Chromosome chr18 scaffold_1, whole genome shotgun sequence - Vitis vinifera (Grape), partial (11%) [TC377841]			GO:0008150|GO:0003674|GO:0005575	false
A_84_P70724	AT3G11220	0.177279	0.480054	-0.0248613	0.682484	565.624	669.695	737.442	819.797	521.167	674.46	524.709	851.563	ELO1	Arabidopsis thaliana elongator complex protein 4 mRNA, complete cds [NM_001161134]	NM_001161134	elongator complex protein 4	GO:2000024|GO:0005515|GO:0010928|GO:0033588|GO:0008284|GO:0035265|GO:0008283|GO:0071329|GO:0009737|GO:0031538|GO:0043609|GO:0006979	false
A_84_P846600	AT3G11130	-0.681704	0.339568	0.0864652	0.308592	24762.6	15026.2	23060.4	21583.8	15623	20019.9	16077.7	18229	AT3G11130	Arabidopsis thaliana Clathrin, heavy chain mRNA, complete cds [NM_111950]	NM_111950	Clathrin, heavy chain	GO:0005773|GO:0005515|GO:0005774|GO:0005794|GO:0005886|GO:0005198|GO:0009506|GO:0006897|GO:0005829	false
A_84_P21148	AT3G08910	-0.233664	-0.344089	-0.0186269	0.413888	452.021	399.953	728.197	460.202	393.349	509.772	269.314	364.302	AT3G08910	Arabidopsis thaliana DnaJ domain-containing protein mRNA, complete cds [NM_111725]	NM_111725	DnaJ domain-containing protein	GO:0005737|GO:0006457	false
A_84_P765082	AT4G02005	0.280837	0.270751	0.0780268	0.694105	145.325	188.754	250.126	240.038	216.159	289.855	185.946	301.247		Arabidopsis thaliana Full-length cDNA Complete sequence from clone GSLTLS51ZE09 of Adult vegetative tissue of strain col-0 of Arabidopsis thaliana (thale cress) [BX827411]	BX827411			false
A_84_P839890	AT5G09400	0.0565326	0.438867	0.860571	0.327584	99.2932	113.043	162.634	178.693	21.8669	36.0951	29.9683	31.7452	KUP7	Arabidopsis thaliana potassium transporter 7 mRNA, complete cds [NM_120977]	NM_120977	potassium transporter 7	GO:0005773|GO:0015079|GO:0005774|GO:0016020|GO:0005886|GO:0000325|GO:0006813	false
A_84_P14638	AT3G46960	-0.314273	0.194273	-0.00417566	0.279291	2373.23	1934.21	2822.7	2491.95	1985.77	2566.82	1988.98	2376.23	AT3G46960	Arabidopsis thaliana DExD/H box RNA helicase mRNA, complete cds [NM_114563]	NM_114563	DExD/H box RNA helicase	GO:0008026|GO:0005773|GO:0035864|GO:0045132|GO:0007062|GO:0005634|GO:0031048|GO:0006813	false
A_84_P14212	AT1G22990	4.27351	4.6342	4.22364	4.37146	34.927	812.053	36.8965	847.37	21.6894	409.252	22.4071	362.607	AT1G22990	Arabidopsis thaliana heavy-metal-associated domain-containing protein mRNA, complete cds [NM_102147]	NM_102147	heavy-metal-associated domain-containing protein	GO:0005737|GO:0019375|GO:0045892|GO:0016036|GO:0046872	false
A_84_P731211	AT3G55930	-0.0338495	0.208084	-0.319215	-0.92234	52.8955	58.3767	45.5209	43.0504	147.469	146.636	124.423	63.6538	AT3G55930	Arabidopsis thaliana clone pENTR221-At3g55930 RNA splicing factor-like protein (At3g55930) mRNA, complete cds [DQ446767]	DQ446767	Pre-mRNA-splicing factor 3	GO:0008150|GO:0003674|GO:0005634	false
A_84_P17908	AT5G16750	0.0930951	0.435869	0.411859	0.999494	770.994	856.12	1010.28	1080.02	392.718	687.227	397.589	806.528	TOZ	Arabidopsis thaliana WD-40 repeat protein TOZ mRNA, complete cds [NM_121681]	NM_121681	WD-40 repeat protein TOZ	GO:0009640|GO:0016567|GO:0010182|GO:0019915|GO:0010162|GO:0009909|GO:0005634|GO:0010564|GO:0006606|GO:0009933|GO:0009793|GO:0009880|GO:0009845|GO:0001510|GO:0048825|GO:0006406|GO:0000166|GO:0010431|GO:0005730|GO:0050826|GO:0010072|GO:0048366|GO:0010228|GO:0007062|GO:0045595|GO:0051301	false
A_84_P11513	AT1G13640	0.34227	0.481414	0.203023	-0.207254	1685.09	2193.32	2868.6	3073.37	961.854	1448.88	1430.43	1230.59	AT1G13640	Arabidopsis thaliana phosphatidylinositol 4-kinase gamma 6 mRNA, complete cds [NM_101234]	NM_101234	phosphatidylinositol 4-kinase gamma 6	GO:0005575	false
A_84_P10809	AT3G14980	-0.106881	0.0538333	-0.105504	-0.208746	2141.13	2032.6	3058.65	2449.29	1919.51	2314.63	2312.06	1994.25	AT3G14980	Arabidopsis thaliana histone H3 acetyltransferase IDM1 mRNA, complete cds [NM_112360]	NM_112360	histone H3 acetyltransferase IDM1	GO:0080188|GO:0006355|GO:0007267|GO:0005634|GO:0003677|GO:0010267|GO:0009616|GO:0042393|GO:0035196|GO:0044030|GO:0010385|GO:0044154|GO:0043971|GO:0043972|GO:0004402|GO:0009506	false
A_84_P17142	AT1G66730	0.168018	0.44712	0.225128	0.410155	154.749	184.321	194.412	215.081	336.883	518.626	319.353	435.213	LIG6	Arabidopsis thaliana DNA ligase 6 mRNA, complete cds [NM_105343]	NM_105343	DNA ligase 6	GO:0006260|GO:0009845|GO:0006281|GO:0006310|GO:0005634|GO:0003910|GO:0005524|GO:0006266	false
A_84_P613090	AT2G19710	-0.552338	0.0872116	-0.290759	-0.39818	1387.6	970.396	1905.87	1582.52	939.85	1012.46	1281.7	971.829	AT2G19710	Arabidopsis thaliana Vps4 regulator of MVB pathway mRNA, complete cds [NM_127529]	NM_127529	Vps4 regulator of MVB pathway	GO:0008150	false
A_84_P19771	AT5G61960	-0.350392	0.0480553	-0.63373	-0.429701	931.173	753.495	1072.4	883.972	939.946	802.395	1119.15	829.337	ML1	Arabidopsis thaliana MEI2-like protein 1 mRNA, complete cds [NM_125589]	NM_125589	MEI2-like protein 1	GO:0005515|GO:0045836|GO:0048507|GO:0003723|GO:0005634	false
A_84_P15911	AT5G41880	-0.950845	-0.60973	-0.0870903	0.11208	884.577	475	1006.39	407.171	130.609	149.475	122.34	125.201					GO:0006260|GO:0003896	false
A_84_P855885	AT5G37790	-0.0368118	0.072012	0.371854	-0.351643	2177.55	2163.62	2373.23	1949.09	1849.42	3084.94	2689.87	2087.97	AT5G37790	Arabidopsis thaliana protein kinase family protein mRNA, complete cds [NM_123138]	NM_123138	protein kinase family protein	GO:0005886|GO:0016301	false
A_84_P750003	AT1G17400	-0.0926341	-0.297312	0.283195	2.07185	29.4813	30.4622	22.7996	15.9701	6.24586	9.01972	9.06724	35.2891	AT1G17400	Arabidopsis thaliana uncharacterized protein mRNA, complete cds [NM_101601]	NM_101601	hypothetical protein	GO:0008150|GO:0003674|GO:0005634	false
A_84_P23423	AT5G14360	-2.10652	-1.39242	-1.10823	0.728004	404.769	91.1457	358.135	105.336	110.101	63.2946	41.9082	60.179	AT5G14360	Arabidopsis thaliana ubiquitin-like superfamily protein mRNA, complete cds [NM_121440]	NM_121440	ubiquitin-like superfamily protein	GO:0005739|GO:0003674	false
A_84_P132955	AT5G39160	-1.07809	-0.262917	-0.190714	0.31551	198.024	94.6071	232.308	152.602	961.08	1109.57	481.084	613.331	AT5G39160	Arabidopsis thaliana germin-like protein subfamily 1 member 18 mRNA, complete cds [NM_001203509]	NM_001203509	germin-like protein subfamily 1 member 18	GO:0008150|GO:0005576	false
A_84_P751278	AT1G28620	0.4478	0.982604	0.846829	0.960407	91.39	137.26	99.9686	168.4	136.092	298.655	154.799	298.378		Arabidopsis thaliana Full-length cDNA Complete sequence from clone GSLTPGH15ZD09 of Hormone Treated Callus of strain col-0 of Arabidopsis thaliana (thale cress) [BX815895]	BX815895			false
A_84_P853560	AT1G22530	-0.954226	-0.50604	-0.118495	-1.14405	132.421	70.0829	324.377	177.015	54.8378	57.5525	109.138	47.7325	PATL2	Arabidopsis thaliana patellin 2 mRNA, complete cds [NM_102102]	NM_102102	patellin 2	GO:0005215|GO:0005794|GO:0005886|GO:0006810|GO:0002020|GO:0009507|GO:0005829	false
A_84_P17699	AT4G36515	0.308305	0.388856	0.45267	0.304828	1645.59	2099.02	1811.77	1855.52	1462.24	2579.57	1262.51	1547.77	AT4G36515	Arabidopsis thaliana uncharacterized protein mRNA, complete cds [NM_202964]	NM_202964	hypothetical protein	GO:0008150|GO:0003674|GO:0005575	false
A_84_P11948	AT4G24710	-0.356159	-0.214747	-0.318292	0.733353	107.962	89.0047	119.396	83.526	72.5431	66.838	39.1934	56.2305	AT4G24710	Arabidopsis thaliana P-loop containing nucleoside triphosphate hydrolases superfamily protein mRNA, complete cds [NM_118604]	NM_118604	P-loop containing nucleoside triphosphate hydrolases superfamily protein	GO:0005886|GO:0016887	false
A_84_P282310	AT5G03040	-0.795884	-0.523489	-0.355437	-0.228534	14955.7	8420.52	22558.4	11604.2	8600.08	8470.15	10187	8129.53	iqd2	Arabidopsis thaliana protein IQ-domain 2 mRNA, complete cds [NM_120382]	NM_120382	protein IQ-domain 2	GO:0008150|GO:0005516|GO:0005886|GO:0006007|GO:0005634|GO:0048767	false
A_84_P845601	AT1G51950	0.403145	-0.27317	-0.0153232	0.185774	1282.86	1467.94	2770.16	1779.9	1034.95	1344.53	989.828	1122.79	IAA18	Arabidopsis thaliana auxin-responsive protein IAA18 mRNA, complete cds [NM_104076]	NM_104076	auxin-responsive protein IAA18	GO:0009741|GO:0005515|GO:0003700|GO:0009753|GO:0009733|GO:0005634|GO:0009694|GO:0048527	false
A_84_P823395	AT3G18270	0.160869	0.199172	0.294305	0.35328	213.163	252.18	299.763	274.175	79.1614	110.594	81.5587	94.8275	CYP77A5P	Arabidopsis thaliana cytochrome P450, family 77, subfamily A, polypeptide 5 pseudogene mRNA, complete cds [NM_112711]	NM_112711	cytochrome P450, family 77, subfamily A, polypeptide 5 pseudogene	GO:0005739|GO:0009507	false
A_84_P811787	#N/A	1.87373	1.24392	-0.761697	-0.447487	120.848	489.566	254.754	482.217	612.997	477.151	473.014	353.172						false
A_84_P19237	AT2G27510	-0.226885	0.278445	0.371468	0.683967	2498.28	2171.17	2917.01	2717.17	1983.88	3295.6	1869.48	2929.9	FD3	Arabidopsis thaliana ferredoxin 3 mRNA, complete cds [NM_128311]	NM_128311	ferredoxin 3	GO:0009536|GO:0009688|GO:0009055|GO:0009507	false
A_84_P19252	AT3G05030	-0.0897175	0.134241	0.232917	0.771318	2580.29	2463.68	2741.51	2333.98	2406.93	3624.92	2010.9	3315.53	NHX2	Arabidopsis thaliana K+/H+ exchanger mRNA, complete cds [NM_111375]	NM_111375	K+/H+ exchanger	GO:0010351|GO:0015386|GO:0015385|GO:0055075|GO:0010107|GO:0090333|GO:0035725|GO:0005576|GO:0015081|GO:0006814|GO:0015992	false
A_84_P856954	AT1G12360	0.0852735	0.472727	0.80376	0.971453	71.0734	85.2927	111.798	127.287	27.4474	46.6178	25.2006	41.0372	KEU	Arabidopsis thaliana SNARE-interacting protein KEULE mRNA, complete cds [NM_101108]	NM_101108	SNARE-interacting protein KEULE	GO:0005515|GO:0005773|GO:0009306|GO:0005886|GO:0005829|GO:0030968|GO:0000910|GO:0010200|GO:0008565|GO:0006623|GO:0048193|GO:0016192|GO:0019898	false
A_84_P17558	AT4G02560	-0.222225	0.0360762	-0.0907375	0.844388	833.092	743.125	1217.63	992.718	969.965	1197.3	530.395	960.48	LD	Arabidopsis thaliana homeobox protein LUMINIDEPENDENS mRNA, complete cds [NM_116490]	NM_116490	homeobox protein LUMINIDEPENDENS	GO:0005515|GO:0010228|GO:0009911|GO:0003700|GO:0005634	false
A_84_P19049	AT1G74240	-0.0766544	0.239744	0.400078	1.41409	124.905	126.428	200.056	190.022	94.0446	144.819	51.6303	119.314	AT1G74240	Arabidopsis thaliana mitochondrial substrate carrier family protein mRNA, complete cds [NM_106084]	NM_106084	mitochondrial substrate carrier family protein	GO:0006810|GO:0005743|GO:0006839	false
A_84_P798318	AT1G14460	-1.28188	0.00979313	-1.20915	-1.28889	25.1166	10.9999	25.7256	21.4468	32.429	15.3815	32.2675	11.9217	AT1G14460	Arabidopsis thaliana AAA-type ATPase family protein mRNA, complete cds [NM_101313]	NM_101313	AAA-type ATPase family protein	GO:0005886|GO:0005634	false
A_84_P834011	#N/A	0.557592	0.856875	0.21468	1.03941	170.36	267.588	215.704	316.211	294.734	449.058	257.333	537.211						false
A_84_P203518	AT1G80420	0.415716	0.535768	-0.471124	-0.133004	1126.24	1549.71	1193.82	1350.35	1695.48	1608	1565.28	1407.05	ATXRCC1	Arabidopsis thaliana DNA-repair protein XRCC1 mRNA, complete cds [NM_180654]	NM_180654	DNA-repair protein XRCC1	GO:0005622|GO:0006281|GO:0003713|GO:0080111|GO:0010385|GO:0005634|GO:0006266	false
A_84_P801019	AT2G43030	-0.725765	-0.349371	-0.303398	-0.442712	6374.68	3794.97	6980.27	4133.59	1719.18	1826.25	2017.08	1482.83	AT2G43030	Arabidopsis thaliana 50S ribosomal protein L3-1 mRNA, complete cds [NM_129864]	NM_129864	50S ribosomal protein L3-1	GO:0003735|GO:0045036|GO:0016020|GO:0019288|GO:0009570|GO:0006364|GO:0005840|GO:0010207|GO:0009941|GO:0015995|GO:0006412|GO:0009507	false
A_84_P169183	AT1G63110	0.440177	0.0761503	-0.175449	0.703665	1438.99	2020.85	2326.65	1906.47	1215.24	1414.78	937.137	1500.99	AT1G63110	Arabidopsis thaliana GPI transamidase subunit PIG-U mRNA, complete cds [NM_202346]	NM_202346	GPI transamidase subunit PIG-U	GO:0005739|GO:0005886|GO:0042732	false
A_84_P19233	AT2G29980	-0.727945	-0.557889	-0.415843	-0.579953	7504.78	4436.8	9959.01	5037.2	5588.62	5367.11	6516.53	4234.45	FAD3	Arabidopsis thaliana omega-3 fatty acid desaturase mRNA, complete cds [NM_179808]	NM_179808	omega-3 fatty acid desaturase	GO:0006636|GO:0005783|GO:0042389|GO:0080167|GO:0009507	false
A_84_P13346	AT1G69270	0.619376	0.625716	-0.710537	0.432681	1865.46	2946.18	1760.21	2114.92	902.676	728.707	683.984	921.157	RPK1	Arabidopsis thaliana receptor-like protein kinase 1 mRNA, complete cds [NM_105594]	NM_105594	receptor-like protein kinase 1	GO:0008219|GO:0009651|GO:0005886|GO:0050832|GO:0009409|GO:0009737|GO:0009738|GO:0030968|GO:0043069|GO:0009743|GO:0007154|GO:0004702|GO:0016301|GO:0000165|GO:0006612|GO:0009414|GO:0009862|GO:0009723|GO:0009863|GO:0010363|GO:0006499|GO:0005777|GO:0009867|GO:0048508|GO:0009611|GO:0042538|GO:0009942|GO:0009945|GO:0007165|GO:0009755|GO:0009753|GO:0031348|GO:0009733|GO:0000303|GO:0009873	false
A_84_P10607	AT2G47380	0.0548487	-0.343647	-0.123003	-0.31762	4546.02	4747.81	5557.47	3308.9	4342.55	5088.74	5931.81	4611.14	AT2G47380	Arabidopsis thaliana cytochrome c oxidase subunit Vc family protein mRNA, complete cds [NM_130306]	NM_130306	cytochrome c oxidase subunit Vc family protein	GO:0005739|GO:0004129	false
A_84_P23500	AT5G47650	0.0984861	0.253076	-0.584156	0.510095	1127.59	1239.12	1769.43	1659.83	2729.05	2388.41	1490.23	2114.47	NUDT2	Arabidopsis thaliana nudix hydrolase 2 mRNA, complete cds [NM_124139]	NM_124139	nudix hydrolase 2	GO:0051287|GO:0047631|GO:0016787|GO:0006979|GO:0005829	false
A_84_P21456	AT4G36210	0.0445294	0.781768	0.167496	0.365235	4196.02	4353.6	5110.63	6670.69	3155.15	4510.16	2940.26	3669.88	AT4G36210	Arabidopsis thaliana uncharacterized protein mRNA, complete cds [NM_119789]	NM_119789	hypothetical protein	GO:0008150|GO:0003674|GO:0045892|GO:0009507	false
A_84_P288470	AT4G23220	0.234748	0.313842	-1.34389	-0.538994	1948.39	2354.63	2429.69	2348.79	363.142	186.149	220.262	147.738	CRK14	Arabidopsis thaliana cysteine-rich receptor-like protein kinase 14 mRNA, complete cds [NM_118451]	NM_118451	cysteine-rich receptor-like protein kinase 14	GO:0009697|GO:0016301|GO:0009627|GO:0002237|GO:0005575	false
A_84_P811334	AT3G57150	-0.0424102	0.626972	0.738472	0.994082	2496.29	2466.63	2835.47	3382.1	1016.79	2192.63	1493.89	2900.42	NAP57	Arabidopsis thaliana putative pseudouridine synthase NAP57 mRNA, complete cds [NM_115574]	NM_115574	putative pseudouridine synthase NAP57	GO:0009982|GO:0001510|GO:0005730|GO:0005634|GO:0009506|GO:0006164|GO:0005829	false
A_84_P790159	AT5G38000	-0.472315	0.218647	0.0928181	-0.0582116	13.2803	10.1637	15.387	16.6896	42.0283	46.4714	38.8763	32.9419	AT5G38000	Arabidopsis thaliana zinc-binding dehydrogenase family protein mRNA, complete cds [NM_123159]	NM_123159	zinc-binding dehydrogenase family protein	GO:0005737|GO:0006979	false
A_84_P16743	AT4G15110	-0.28556	-0.181184	0.108565	-0.464161	12038.1	9685.82	14865.7	9822.58	6425.71	6796.7	7343.97	5127.9	CYP97B3	Arabidopsis thaliana cytochrome P450 97B3 mRNA, complete cds [NM_117600]	NM_117600	cytochrome P450 97B3	GO:0019825|GO:0019288|GO:0009570|GO:0009941|GO:0009507	false
A_84_P767982	AT5G57340	-0.288852	-0.307102	-0.724494	-0.705606	258.08	220.705	326.613	208.515	104.301	75.7817	154.432	91.5834	AT5G57340	Arabidopsis thaliana uncharacterized protein mRNA, complete cds [NM_125116]	NM_125116	hypothetical protein	GO:0009741|GO:0008150|GO:0003674|GO:0005634	false
A_84_P811337	AT2G37270	-0.212646	0.315246	0.429154	0.649179	14834.4	12539.4	14290.4	13199.2	4970.57	8271.88	5612.48	8272.5	RPS5B	Arabidopsis thaliana 40S ribosomal protein S5-1 mRNA, complete cds [NM_001036425]	NM_001036425	40S ribosomal protein S5-1	GO:0005774|GO:0003735|GO:0022626|GO:0016020|GO:0005886|GO:0022627|GO:0005618|GO:0005840|GO:0006412|GO:0009506|GO:0009507|GO:0005829	false
A_84_P859545	AT2G38210	-0.324216	0.132435	0.0417285	-0.25551	1542.91	1261.16	2097.27	1795.53	624.354	840.658	840.43	705.807	PDX1L4	Arabidopsis thaliana putative PDX1-like protein 4 mRNA, complete cds [NM_129378]	NM_129378	putative PDX1-like protein 4	GO:0005774|GO:0005737|GO:0009723	false
A_84_P810835	AT3G54890	-0.534384	0.274331	-0.388147	-0.248826	22927.5	15331.4	22978.7	16680.7	10036.1	9576.73	9141.73	7304.31	LHCA1	Arabidopsis thaliana chlorophyll a-b binding protein 6 mRNA, complete cds [NM_180374]	NM_180374	chlorophyll a-b binding protein 6	GO:0010287|GO:0015979|GO:0006364|GO:0009637|GO:0009941|GO:0009644|GO:0009535|GO:0010114|GO:0016168|GO:0009768|GO:0016020|GO:0009744|GO:0009534|GO:0009579|GO:0010155|GO:0030076|GO:0010218|GO:0009507	false
A_84_P753654	AT1G35516	0.260141	0.118426	0.370577	1.1339	6185.67	7452.77	8826.74	7164.28	7929.79	12614	5269.54	10751.7	AT1G35516	Arabidopsis thaliana myb-like transcription factor family protein mRNA, complete cds [NM_001084198]	NM_001084198	myb-like transcription factor family protein	GO:0005739	false
A_84_P812662	AT4G14030	-0.776633	-0.27612	-0.0725064	0.493459	1064.93	645.438	1687.33	1098.13	271.433	331.41	163.869	224.213	SBP1	Arabidopsis thaliana selenium-binding protein 1 mRNA, complete cds [NM_117478]	NM_117478	selenium-binding protein 1	GO:0042542|GO:0008430|GO:0000103|GO:0005634|GO:0071291|GO:0046686|GO:0009506|GO:0005829	false
A_84_P701779	AT3G45140	0.0339353	0.409998	-0.296613	-0.405352	147.591	157.345	113.554	128.84	582.028	624.281	533.886	405.776		BP586302 RAFL15 Arabidopsis thaliana cDNA clone RAFL15-05-M21 3', mRNA sequence [BP586302]	BP586302			false
A_84_P243265	AT1G67900	-0.518638	-0.526062	-0.114857	-0.185533	15124.7	10296.9	19663.5	10121.4	15006.4	16801.1	16857	13558	AT1G67900	Arabidopsis thaliana phototropic-responsive NPH3 family protein mRNA, complete cds [NM_202374]	NM_202374	phototropic-responsive NPH3 family protein	GO:0005886|GO:0009416|GO:0004871	false
A_84_P12061	AT5G10170	-0.28799	-0.121688	0.0382744	0.658199	1368.32	1153.36	2134.59	1525.81	2422.56	3204.49	1651.04	2566.98	MIPS3	Arabidopsis thaliana myo-inositol-1-phosphate synthase mRNA, complete cds [NM_121055]	NM_121055	myo-inositol-1-phosphate synthase	GO:0015979|GO:0005737|GO:0006021|GO:0004512|GO:0010039|GO:0008654|GO:0055072|GO:0000302|GO:0009793	false
A_84_P220358	At5g50610	-1.03881	0.607518	0.0354524	-0.796233	73.1132	38.0658	50.6416	62.0805	95.9362	117.4	97.9529	53.1651	AT5G50610	Arabidopsis thaliana uncharacterized protein mRNA, complete cds [NM_124437]	NM_124437	hypothetical protein	GO:0005739|GO:0008150|GO:0003674	false
A_84_P20106	AT1G04870	0.21274	-0.0837943	0.605955	0.897351	886.535	1064.42	1269.91	951.442	407.971	818.976	352.332	669.997	PRMT10	Arabidopsis thaliana arginine methyltransferase 10 mRNA, complete cds [NM_100365]	NM_100365	arginine methyltransferase 10	GO:0019919|GO:0010228|GO:0008168|GO:0035241|GO:0034968|GO:0009909|GO:0005634|GO:0016277|GO:0008469|GO:0035242|GO:0005829	false
A_84_P763581	AT4G13940	-0.426325	-0.00249863	0.257336	1.04951	18154.2	13196.7	18066.7	13278	11032.6	16199.8	8459.5	16087.5	MEE58	Arabidopsis thaliana adenosylhomocysteinase 1 mRNA, complete cds [NM_117468]	NM_117468	adenosylhomocysteinase 1	GO:0006511|GO:0009651|GO:0005886|GO:0006346|GO:0051049|GO:0006094|GO:0006096|GO:0009793|GO:0016441|GO:0005829|GO:0009266|GO:0051788|GO:0005737|GO:0007030|GO:0048767|GO:0006833|GO:0006730|GO:0048046|GO:0005773|GO:0005774|GO:0005794|GO:0005507|GO:0006972|GO:0004013|GO:0080129|GO:0016020|GO:0009853|GO:0009506|GO:0046686	false
A_84_P10131	AT4G16690	-0.354313	0.203386	-0.838773	-0.257746	241.724	196.074	278.49	256.856	1419.9	1053.71	879.312	742.749	MES16	Arabidopsis thaliana methyl esterase 16 mRNA, complete cds [NM_117770]	NM_117770	methyl esterase 16	GO:0005737|GO:0016788|GO:0080030|GO:0003824|GO:0080032|GO:0005829	false
A_84_P159075	AT2G05590	0.120816	0.00610638	-0.143256	0.690582	2306.25	2548.5	3254.34	2523.48	2848.64	3338.33	1809.28	2852.83	AT2G05590	Arabidopsis thaliana TLD-domain containing nucleolar protein mRNA, complete cds [NM_126582]	NM_126582	TLD-domain containing nucleolar protein	GO:0005739|GO:0008150|GO:0003674|GO:0006623|GO:0016192	false
A_84_P143949	AT5G22340	-0.566294	-0.251964	-0.295801	0.0929637	2817.04	1928.71	3555.72	2301.19	1416.98	1515.02	1261.16	1334.56	AT5G22340	Arabidopsis thaliana uncharacterized protein mRNA, complete cds [NM_122139]	NM_122139	hypothetical protein	GO:0008150|GO:0003674|GO:0016226|GO:0009073|GO:0009507	false
A_84_P563508	AT4G04190	0.173832	0.32339	0.489687	0.638111	254.657	301.048	304.125	302.815	111.907	186.354	132.536	198.82	AT4G04190	Arabidopsis thaliana uncharacterized protein mRNA, complete cds [NM_202781]	NM_202781	hypothetical protein	GO:0008150|GO:0003674|GO:0005634	false
A_84_P15390	AT2G31320	-0.44805	0.0844377	0.110853	-0.0532565	446.081	339.832	471.984	396.961	297.425	419.502	380.898	372.677	PARP1	Arabidopsis thaliana poly [ADP-ribose] polymerase 2 mRNA, complete cds [NM_179834]	NM_179834	poly [ADP-ribose] polymerase 2	GO:0016246|GO:0006342|GO:0006346|GO:0007267|GO:0009737|GO:0016444|GO:0005634|GO:0009909|GO:0031047|GO:0010564|GO:0003950|GO:0000911|GO:0006471|GO:0009616|GO:0009555|GO:0000724|GO:0010212|GO:0051726|GO:0048449|GO:0010014|GO:0006979|GO:0006275|GO:0051567|GO:0007131|GO:0006355|GO:0016570|GO:0000226|GO:0003677|GO:0010073|GO:0010267|GO:0006306|GO:0007129|GO:0006261|GO:0007067|GO:0006281|GO:0035196|GO:…	false
A_84_P833848	AT4G10730	0.231427	0.401046	-0.185104	0.171548	24.6409	33.9752	57.1534	64.3731	14.9962	13.5154	13.0597	10.63	AT4G10730	Arabidopsis thaliana putative serine/threonine protein kinase mRNA, complete cds [NM_117141]	NM_117141	putative serine/threonine protein kinase	GO:0005886|GO:0016301	false
A_84_P191014	AT1G53210	0.330367	0.266881	0.174562	0.510582	39776.6	47920.3	55554	51343.2	20058.6	27936.3	21203.8	28259.8	AT1G53210	Arabidopsis thaliana Na+/Ca 2+ exchanger-like protein mRNA, complete cds [NM_104200]	NM_104200	Na+/Ca 2+ exchanger-like protein	GO:0005773|GO:0005774|GO:0000325|GO:0005509|GO:0071472|GO:0005432|GO:0055074|GO:0016020|GO:0007030|GO:0007033|GO:0042744|GO:0009506|GO:0009507	false
A_84_P16595	AT3G62660	-0.318519	-0.216609	-0.0129549	-0.00532055	17476.6	13772.7	25569.8	16104.8	15345.5	18607.5	17555.8	16144.5	GATL7	Arabidopsis thaliana putative galacturonosyltransferase-like 7 mRNA, complete cds [NM_116131]	NM_116131	putative galacturonosyltransferase-like 7	GO:0016051|GO:0047262|GO:0005794|GO:0016758|GO:0016757	false
A_84_P16292	AT2G46310	0.0721083	0.182551	0.376067	0.795229	770.634	841.041	1305.79	1174.93	363.004	624.488	350.444	621.512	CRF5	Arabidopsis thaliana ethylene-responsive transcription factor CRF5 mRNA, complete cds [NM_130194]	NM_130194	ethylene-responsive transcription factor CRF5	GO:0048366|GO:0005515|GO:0048825|GO:0006355|GO:0003700|GO:0005634|GO:0003677|GO:0009793|GO:0042991	false
A_84_P824693	AT5G58787	0.229455	0.488919	0.278438	0.573667	1737.78	2098.79	1952.01	2139.31	1179.74	1865.74	1047.97	1539.47	AT5G58787	Arabidopsis thaliana RING/U-box domain-containing protein mRNA, complete cds [NM_125268]	NM_125268	RING/U-box domain-containing protein	GO:0008150|GO:0008270|GO:0005575	false
A_84_P788768	AT1G10890	0.162176	0.364115	0.132725	1.60361	4700.46	5296.71	5797.37	5584.12	6702.75	9098.74	3156.57	8975.28	AT1G10890	Arabidopsis thaliana uncharacterized protein mRNA, complete cds [NM_100964]	NM_100964	hypothetical protein	GO:0008150|GO:0003674	false
A_84_P804814	#N/A	-0.378065	-0.253241	-0.604721	-0.382778	2127.37	1666.69	3331.55	2156	869.754	756.489	884.126	681.295						false
A_84_P732920	AT1G12300	0.114771	-0.176174	0.524806	0.813532	79.3269	93.8815	149.939	107.248	65.728	104.899	58.3162	90.4083	AT1G12300	Arabidopsis thaliana pentatricopeptide repeat-containing protein mRNA, complete cds [NM_101102]	NM_101102	pentatricopeptide repeat-containing protein	GO:0005739|GO:0008150	false
A_84_P784455	AT4G35950	-0.316856	-0.301589	-0.242509	-0.196928	4347.76	3498.4	5235.91	3220.71	3988.41	4325.11	3954.38	3374.54	RAC6	Arabidopsis thaliana Rac-like GTP-binding protein ARAC6 mRNA, complete cds [NM_119762]	NM_119762	Rac-like GTP-binding protein ARAC6	GO:0005737|GO:0007015|GO:0005634|GO:0005525	false
A_84_P831497	#N/A	-0.179277	-0.121438	-0.0592464	-0.153479	607.604	561.317	1046.04	763.561	274.474	340.812	295.358	266.586						false
A_84_P761825	#N/A	-0.79948	0.240769	0.321831	-0.210129	27.0401	16.1252	41.8011	40.3224	47.354	63.7413	62.2694	48.9361	AT3G52070	Arabidopsis thaliana mRNA for hypothetical protein, complete cds, clone: RAFL21-36-M10 [AK220626]	AK220626	hypothetical protein	GO:0008150|GO:0003674|GO:0006661	false
A_84_P61820	AT1G17250	-0.748337	-0.477577	-0.487571	-1.33388	192.369	118.844	260.121	148.763	55.8617	45.1676	79.0579	30.0705	RLP3	Arabidopsis thaliana receptor like protein 3 mRNA, complete cds [NM_101586]	NM_101586	receptor like protein 3	GO:0007165|GO:0004672|GO:0005886|GO:0045087|GO:0009620	false
A_84_P22478	AT5G14580	-0.200992	0.95303	0.968377	0.932108	165.317	152.389	193.855	306.006	82.6046	183.601	76.2402	134.604	AT5G14580	Arabidopsis thaliana polyribonucleotide nucleotidyltransferase mRNA, complete cds [NM_121462]	NM_121462	polyribonucleotide nucleotidyltransferase	GO:0005739|GO:0004654|GO:0000175|GO:0003723|GO:0000963|GO:0000957|GO:0003676|GO:0042991	false
A_84_P588609	AT5G13840	-1.40031	-0.455329	-0.300734	-0.704849	270.999	103.636	281.613	160.915	294.698	309.082	409.224	252.251	FZR3	Arabidopsis thaliana protein FIZZY-related 3 mRNA, complete cds [NM_121387]	NM_121387	protein FIZZY-related 3	GO:0005515|GO:0006342|GO:0051510|GO:0007276|GO:0008283|GO:0005834|GO:0000226|GO:0005634|GO:0031047|GO:0032875|GO:0051225|GO:0043248|GO:0000911|GO:0006306|GO:0051788|GO:0007165|GO:0042023|GO:0042127|GO:0043161|GO:0004871|GO:0051302|GO:0051567	false
A_84_P15490	AT3G08000	0.403145	0.268745	0.883625	1.68734	950.315	1293.83	1042.31	991.376	376.372	906.625	286.322	936.397	AT3G08000	Arabidopsis thaliana RNA recognition motif-containing protein mRNA, complete cds [NM_111679]	NM_111679	RNA recognition motif-containing protein	GO:0008150|GO:0003723|GO:0005634	false
A_84_P19644	AT5G17330	-0.529065	0.321105	0.178377	-0.465771	61.2922	45.1984	111.395	114.78	43.8987	53.4574	70.0375	46.7723	GAD	Arabidopsis thaliana glutamate decarboxylase 1 mRNA, complete cds [NM_121739]	NM_121739	glutamate decarboxylase 1	GO:0005516|GO:0004351|GO:0010359|GO:0000041|GO:0010167|GO:0048767|GO:0015706|GO:0046686|GO:0005829	false
A_84_P10226	AT5G38150	-0.829475	-0.12352	-0.1575	-0.283691	239.605	138.199	273.983	200.608	237.505	271.518	188.055	152.374	PMI15	Arabidopsis thaliana plastid movement impaired protein 15 mRNA, complete cds [NM_123175]	NM_123175	plastid movement impaired protein 15	GO:0005737|GO:0009637|GO:0009903	false
A_84_P762426	AT3G49668	0.142686	1.34318	0.516254	1.02838	26.866	34.3691	39.8569	85.3383	45.6061	67.8504	39.0018	67.723		Arabidopsis thaliana clone 29811 mRNA sequence [DQ108836]	DQ108836			false
A_84_P814963	AT1G71500	-0.0270414	-0.129758	-0.468373	0.0380292	11854.3	11541.9	16471.6	11251.5	4803.07	4461.81	3518.08	3547.66	AT1G71500	Arabidopsis thaliana Rieske (2Fe-2S) domain-containing protein mRNA, complete cds [NM_105819]	NM_105819	Rieske (2Fe-2S) domain-containing protein	GO:0009535|GO:0009534|GO:0009941|GO:0009507	false
A_84_P801111	AT1G50660	0.484271	0.417257	-0.540792	-0.38495	108.059	166.494	262.046	277.427	88.4616	70.0538	87.8317	62.9529	AT1G50660	Arabidopsis thaliana uncharacterized protein mRNA, complete cds [NM_103948]	NM_103948	hypothetical protein	GO:0008150|GO:0005737|GO:0010090|GO:0048765|GO:0071555|GO:0007155|GO:0045010	false
A_84_P21636	AT5G55590	-0.287192	0.264241	0.408264	-0.0235875	18.6091	16.6787	20.3196	20.3924	76.6465	114.737	73.3403	65.3693	QRT1	Arabidopsis thaliana pectinesterase QRT1 mRNA, complete cds [NM_124941]	NM_124941	pectinesterase QRT1	GO:0030599|GO:0009505|GO:0045490|GO:0005576	false
A_84_P101536	AT4G39680	-0.283421	0.718576	-0.00521913	0.273986	2871.96	2390.17	2940.87	3755.24	3079.36	3936.85	3226.7	3791.85	AT4G39680	Arabidopsis thaliana SAP domain-containing protein mRNA, complete cds [NM_120129]	NM_120129	SAP domain-containing protein	GO:0016567|GO:0005634|GO:0006310|GO:0010564|GO:0006259|GO:0031048|GO:0003677|GO:0005829|GO:0010638|GO:0043247|GO:0008150|GO:0005737|GO:0007126|GO:0045132|GO:0009888|GO:0032204|GO:0007062|GO:0009887|GO:0010332|GO:0033044|GO:0009507	false
A_84_P10904	AT3G57770	0.530518	0.1055	-0.264323	0.544897	286.427	434.19	485.632	414.212	213.221	223.674	138.537	195.346	AT3G57770	Arabidopsis thaliana putative protein kinase mRNA, complete cds [NM_115637]	NM_115637	putative protein kinase	GO:0005886|GO:0016301	false
A_84_P14617	AT3G06120	-1.38094	-0.408884	1.20371	1.30833	63.7116	24.5621	51.6868	31.2516	52.2529	125.527	45.2906	96.446	MUTE	Arabidopsis thaliana transcription factor MUTE mRNA, complete cds [NM_111487]	NM_111487	transcription factor MUTE	GO:0003700|GO:0005634|GO:0003677|GO:0010374	false
A_84_P14043	AT1G29520	-0.387404	-0.35409	-0.471057	-0.669098	1435.95	1127.16	1682.53	1033.39	2653.58	2501.98	2715.09	1709.67	AT1G29520	Arabidopsis thaliana AWPM19-like protein mRNA, complete cds [NM_102692]	NM_102692	AWPM19-like protein	GO:0008150|GO:0003674|GO:0016020	false
A_84_P784276	AT5G15840	0.240542	0.756561	0.360526	0.0208478	25.9812	34.9136	57.7386	82.7583	7.74489	11.364	9.40777	8.50208	CO	Arabidopsis thaliana zinc finger protein CONSTANS mRNA, complete cds [NM_121589]	NM_121589	zinc finger protein CONSTANS	GO:0048608|GO:0005515|GO:0006281|GO:0003700|GO:0010018|GO:0007623|GO:0009909|GO:0008270|GO:0005634|GO:0010218|GO:0010100	false
A_84_P849817	AT1G01180	-0.785685	-0.4963	-0.897634	-1.02428	2754.06	1611.24	2955.28	1621.83	1639.91	1162.92	1872.4	923.755	AT1G01180	Arabidopsis thaliana S-adenosyl-L-methionine-dependent methyltransferase domain-containing protein mRNA, complete cds [NM_100000]	NM_100000	S-adenosyl-L-methionine-dependent methyltransferase domain-containing protein		false
A_84_P11701	AT3G03050	-0.70325	-0.183142	0.343732	-0.140136	1786.73	1113.24	2005.44	1376.88	958.989	1590.13	1411.1	1271.54	CSLD3	Arabidopsis thaliana cellulose synthase-like protein D3 mRNA, complete cds [NM_111175]	NM_111175	cellulose synthase-like protein D3	GO:0005802|GO:0009832|GO:0016759|GO:0005794|GO:0051753|GO:0005886|GO:0016757|GO:0005783|GO:0009409|GO:0005768|GO:0000271	false
A_84_P13601	AT3G09910	1.47994	1.67315	1.79255	1.68549	191.116	566.036	186.87	490.986	152.643	659.015	110.094	337.588	RABC2b	Arabidopsis thaliana RAB GTPase-like protein C2B mRNA, complete cds [NM_001202921]	NM_001202921	RAB GTPase-like protein C2B	GO:0005794|GO:0005525	false
A_84_P77139	AT1G69400	-0.0511508	-0.181289	0.0644895	-0.348505	223.872	225.346	257.815	180.51	263.342	353.643	251.724	197.157	AT1G69400	Arabidopsis thaliana transducin/WD-40 repeat-containing protein mRNA, complete cds [NM_202384]	NM_202384	transducin/WD-40 repeat-containing protein	GO:0005515|GO:0000166|GO:0005634|GO:0080008	false
A_84_P20129	AT2G39110	0.415091	0.236804	0.319308	0.462277	52.6895	77.6256	71.9208	72.0581	88.7973	129.029	72.9994	90.8	AT2G39110	Arabidopsis thaliana protein kinase superfamily protein mRNA, complete cds [NM_179980]	NM_179980	protein kinase superfamily protein	GO:0005886|GO:0016301|GO:0010106|GO:0010167|GO:0006826|GO:0015706	false
A_84_P19948	AT1G52670	-0.0875058	-0.47473	-0.229972	-0.4499	2030.01	1953.33	3278.19	1820.54	689.209	776.515	711.657	524.664	AT1G52670	Arabidopsis thaliana Single hybrid motif superfamily protein mRNA, complete cds [NM_104145]	NM_104145	Single hybrid motif superfamily protein	GO:0009507	false
A_84_P22225	AT3G51740	-1.99914	-0.876377	-0.52499	-1.22716	143.65	35.7768	164.513	71.1914	123.148	104.338	123.973	51.6744	IMK2	Arabidopsis thaliana probably inactive leucine-rich repeat receptor-like protein kinase IMK2 mRNA, complete cds [NM_115033]	NM_115033	probably inactive leucine-rich repeat receptor-like protein kinase IMK2	GO:0004672|GO:0016020|GO:0005886|GO:0016301|GO:0008283|GO:0004674|GO:0009505|GO:0005618|GO:0006468|GO:0007169|GO:0005524|GO:0009506	false
A_84_P827972	#N/A	0.470303	0.659679	0.298328	1.25782	40.0699	62.2014	47.2797	65.3644	84.4186	119.445	48.8882	100.136		AAB61497.1 - Arabidopsis thaliana (Mouse-ear cress), complete [TC376268]				false
A_84_P23385	AT5G02570	-0.489786	-0.935082	-1.00729	-0.448531	538.832	401.205	570.615	233.805	268.121	173.263	180.493	127.848	AT5G02570	Arabidopsis thaliana histone H2B mRNA, complete cds [NM_120335]	NM_120335	histone H2B	GO:0048610|GO:0048868|GO:0005730|GO:0005634|GO:0003677	false
A_84_P592228	AT5G24280	-0.346755	0.490552	0.741743	1.47379	32.8387	28.0171	47.7226	59.7871	55.2834	100.158	42.6414	100.245	GMI1	Arabidopsis thaliana gamma-irradiation and mitomycin c induced 1 mRNA, complete cds [NM_122334]	NM_122334	gamma-irradiation and mitomycin c induced 1	GO:0000724|GO:0005634|GO:0010332|GO:0006302	false
A_84_P853479	AT4G16360	0.241055	0.411148	0.235549	1.32394	238.131	296.83	354.079	375.326	109.745	151.195	71.9518	162.218	AT4G16360	Arabidopsis thaliana SNF1-related protein kinase regulatory subunit beta-2 mRNA, complete cds [NM_001203812]	NM_001203812	SNF1-related protein kinase regulatory subunit beta-2	GO:0005515|GO:0005737|GO:0004679	false
A_84_P178444	AT2G24290	0.0452553	-0.135373	0.0398798	0.782937	3954.38	4116.11	4675.26	3235.21	2870.14	3785.01	2327.13	3853.78	AT2G24290	Arabidopsis thaliana uncharacterized protein mRNA, complete cds [NM_127991]	NM_127991	hypothetical protein	GO:0008150|GO:0003674|GO:0000394|GO:0009086	false
A_84_P108742	AT1G46768	0.669616	-0.0332791	-0.545081	2.07205	115.251	201.866	135.872	105.379	35.0062	25.983	15.7433	48.8867	RAP2.1	Arabidopsis thaliana ethylene-responsive transcription factor RAP2-1 mRNA, complete cds [NM_103607]	NM_103607	ethylene-responsive transcription factor RAP2-1	GO:0006355|GO:0003700|GO:0009409|GO:0009414|GO:0005634|GO:0045893|GO:0003677	false
A_84_P808932	AT2G45960	-0.96333	-0.463178	-0.17063	-0.237206	267.859	140.995	425.594	243.269	132.134	141.715	89.6013	70.7106	PIP1B	Arabidopsis thaliana aquaporin PIP1-2 mRNA, complete cds [NM_130159]	NM_130159	aquaporin PIP1-2	GO:0005773|GO:0009651|GO:0005886|GO:0006972|GO:0015670|GO:0006096|GO:0032880|GO:0009266|GO:0016020|GO:0015250|GO:0006810|GO:0007030|GO:0009414|GO:0006833|GO:0046658|GO:0046686|GO:0009507	false
A_84_P11288	AT1G43000	0.418317	0.992612	0.0323318	-0.406789	12.4689	19.2677	20.896	37.5194	14.0659	14.1224	19.1025	11.9063	AT1G43000	Arabidopsis thaliana PLATZ transcription factor family protein mRNA, complete cds [NM_103459]	NM_103459	PLATZ transcription factor family protein	GO:0008150|GO:0005634	false
A_84_P13564	AT1G44810	0.628923	0.299396	0.518575	0.638289	361.294	586.344	554.319	546.659	209.665	382.064	200.913	313.82	AT1G44810	Arabidopsis thaliana DNA-binding storekeeper protein-related transcriptional regulator mRNA, complete cds [NM_103562]	NM_103562	DNA-binding storekeeper protein-related transcriptional regulator	GO:0008150|GO:0006355|GO:0005634	false
A_84_P821706	AT1G28960	0.484421	0.310696	-0.0166348	0.372252	2843.87	4090.69	4117.07	3914.26	2050.33	2621.09	1617.31	2070.78						false
A_84_P19723	AT5G49430	-0.176388	0.159864	-0.0698767	-0.308143	328.986	305.742	392.31	349.27	378.536	472.404	401.862	325.334	AT5G49430	Arabidopsis thaliana WD40/YVTN repeat and Bromo-WDR9-I-like domain-containing protein mRNA, complete cds [NM_124320]	NM_124320	WD40/YVTN repeat and Bromo-WDR9-I-like domain-containing protein	GO:0008150|GO:0000166|GO:0005634|GO:0080008	false
A_84_P816917	AT5G01020	-0.0655993	-0.160444	-0.0681648	-0.059231	636.557	637.478	1204.41	857.755	223.733	274.619	222.405	213.91						false
A_84_P17825	AT5G47810	0.299966	0.657681	0.482669	0.332189	406.947	521.355	546.451	683.61	401.156	737.11	530.971	675.103	PFK2	Arabidopsis thaliana 6-phosphofructokinase 2 mRNA, complete cds [NM_124155]	NM_124155	6-phosphofructokinase 2	GO:0005737|GO:0006096|GO:0005945|GO:0005829|GO:0003872	false
A_84_P17931	AT2G17420	-0.22835	-0.0657689	-0.00385508	-0.0415902	6394.68	5413.21	8837.4	6297.43	3180.83	4052.11	3672.93	3459.99	NTRA	Arabidopsis thaliana NADPH-dependent thioredoxin reductase A mRNA, complete cds [NM_127297]	NM_127297	NADPH-dependent thioredoxin reductase A	GO:0042964|GO:0009846|GO:0005759|GO:0048316|GO:0016049|GO:0004791|GO:0045454|GO:0046686|GO:0009507|GO:0005829	false
A_84_P12015	AT4G14580	-0.238301	-0.0238895	-0.279201	-0.0999765	1880.51	1628.21	3632.85	2760.48	5102.45	5408.93	5739.65	5186.6	CIPK4	Arabidopsis thaliana CBL-interacting protein kinase mRNA, complete cds [NM_117538]	NM_117538	CBL-interacting protein kinase	GO:0005886|GO:0016301|GO:0009691	false
A_84_P800764	AT4G39090	-0.0175393	0.100767	-0.192484	0.378178	14290.2	13881.3	17371.8	13742.2	3834.91	4289	3719.21	4684.34	RD19	Arabidopsis thaliana cysteine proteinase RD19a mRNA, complete cds [NM_120069]	NM_120069	cysteine proteinase RD19a	GO:0005773|GO:0009651|GO:0005576|GO:0005634|GO:0006970|GO:0006972|GO:0006096|GO:0004197|GO:0009266|GO:0009414|GO:0006508|GO:0007030|GO:0006833|GO:0008234|GO:0009269|GO:0046686|GO:0042742	false
A_84_P219828	AT5G52660	0.795917	0.201255	-0.00864871	0.301843	3086.14	5520.24	3928.45	3462.15	2720.52	3483.77	2621.23	3129.67	AT5G52660	Arabidopsis thaliana myb family transcription factor mRNA, complete cds [NM_124644]	NM_124644	myb family transcription factor	GO:0006355|GO:0009651|GO:0003700|GO:0009753|GO:0009751|GO:0009737|GO:0009723|GO:0009739|GO:0005634|GO:0003677|GO:0046686	false
A_84_P599664	AT1G59520	-0.336232	0.114508	-0.137348	0.370219	502.081	414.937	723.797	624.676	261.614	305.086	262.945	343.392	CW7	Arabidopsis thaliana protein CW7 mRNA, complete cds [NM_179496]	NM_179496	protein CW7	GO:0008150|GO:0003674|GO:0005634	false
A_84_P294984	AT1G24735	0.669056	0.914307	0.3996	0.644408	141.639	241.756	158.113	242.285	252.301	431.857	270.549	430.472	AT1G24735	Arabidopsis thaliana S-adenosyl-L-methionine-dependent methyltransferases superfamily protein mRNA, complete cds [NM_102310]	NM_102310	S-adenosyl-L-methionine-dependent methyltransferases superfamily protein	GO:0005829	false
A_84_P245905	AT3G13230	-0.450048	0.323448	0.714539	0.882496	2943.42	2171.43	4031.37	3879.68	1002.8	2121.43	1229.56	2220.43	AT3G13230	Arabidopsis thaliana RNA-binding KH domain-containing protein mRNA, complete cds [NM_112167]	NM_112167	RNA-binding KH domain-containing protein	GO:0006364|GO:0005634	false
A_84_P18396	AT3G13580	-0.123133	0.329982	0.267701	0.917351	4728.25	4349.32	5835.87	5532.49	2540.94	3909.57	2247.79	4063.11	AT3G13580	Arabidopsis thaliana 60S ribosomal protein L7-4 mRNA, complete cds [NM_202576]	NM_202576	60S ribosomal protein L7-4	GO:0005737|GO:0003735|GO:0022626|GO:0016020|GO:0015934|GO:0022625|GO:0006412|GO:0009507	false
A_84_P75254	AT3G07274	-0.202338	-0.0628643	-0.114517	0.00758457	634.637	574.991	886.197	679.917	349.051	421.74	317.035	323.685		Rep: T1B9.5 protein - Arabidopsis thaliana (Mouse-ear cress), complete [TC393433]				false
A_84_P10568	AT1G07000	0.120488	0.412482	-0.312659	-0.637795	3220.62	3570.07	3804.69	3896.36	818.984	872.331	1242.23	798.043	EXO70B2	Arabidopsis thaliana exocyst subunit exo70 family protein B2 mRNA, complete cds [NM_100573]	NM_100573	exocyst subunit exo70 family protein B2	GO:0034976|GO:0006984|GO:0005886|GO:0009697|GO:0050832|GO:0005634|GO:0009963|GO:0030968|GO:0005829|GO:0006904|GO:0009625|GO:0043069|GO:0010200|GO:0000145|GO:0045087|GO:0031348|GO:0006612|GO:0009627|GO:0009862|GO:0009863|GO:0010363|GO:0070062|GO:0051707	false
A_84_P147008	AT1G72070	-0.313098	0.267132	0.184781	-0.0298581	99.9425	86.301	135.019	134.598	205.101	294.456	254.967	251.1	AT1G72070	Arabidopsis thaliana chaperone DnaJ-domain containing protein mRNA, complete cds [NM_105865]	NM_105865	chaperone DnaJ-domain containing protein	GO:0005737|GO:0006457	false
A_84_P823506	AT1G06690	0.176013	0.387399	0.0136477	-0.0360904	2327.65	2682.72	2761.93	2791.9	705.244	934.299	883.271	858.816	AT1G06690	Arabidopsis thaliana uncharacterized oxidoreductase mRNA, complete cds [NM_100546]	NM_100546	uncharacterized oxidoreductase	GO:0010287|GO:0009535|GO:0005737|GO:0004033|GO:0009941|GO:0009507	false
A_84_P18398	AT3G14790	-0.578343	-0.478618	-0.866959	-0.373386	3555.6	2387.66	5176.84	2818.4	1882.7	1358.53	2882.93	2215.84	RHM3	Arabidopsis thaliana rhamnose biosynthetic enzyme 3 mRNA, complete cds [NM_112340]	NM_112340	rhamnose biosynthetic enzyme 3	GO:0009225|GO:0010253|GO:0010280|GO:0003824|GO:0009506|GO:0009507|GO:0005829	false
A_84_P837666	AT3G44370	-0.234635	0.512143	0.836633	0.837036	24.4684	23.182	33.3356	39.8951	13.2942	21.5439	12.6378	17.7935	AT3G44370	Arabidopsis thaliana membrane insertion protein and OxaA/YidC with tetratricopeptide repeat domain-containing protein mRNA, complete cds [NM_114305]	NM_114305	membrane insertion protein and OxaA/YidC with tetratricopeptide repeat domain-containing protein	GO:0005739	false
A_84_P10308	AT5G60440	0.437477	0.971481	0.209694	0.340971	51.4558	78.8213	67.516	112.529	106.608	144.627	109.6	129.816	AGL62	Arabidopsis thaliana agamous-like MADS-box protein AGL62 mRNA, complete cds [NM_125437]	NM_125437	agamous-like MADS-box protein AGL62	GO:0003700|GO:0005634|GO:0009960|GO:0003677	false
A_84_P754831	AT1G10865	0.566157	1.053	0.235371	0.84384	1779.58	2689.18	1384.24	2568.63	2340.68	2990.4	1477.15	2604.61	AT1G10865	Arabidopsis thaliana uncharacterized protein mRNA, complete cds [NM_001084044]	NM_001084044	hypothetical protein	GO:0008150|GO:0003674|GO:0009507	false
A_84_P830247	AT3G55140	-0.0987113	0.611737	-0.1074	-0.275517	2493.81	2365.27	2020.67	2408.76	1589.16	1929.72	1679.5	1379.04	AT3G55140	Arabidopsis thaliana pectate lyase mRNA, complete cds [NM_202710]	NM_202710	pectate lyase	GO:0005886|GO:0030570|GO:0016829	false
A_84_P846263	AT1G11860	-0.220786	0.0121797	-0.486004	-0.608805	27752.2	23073.7	34763.2	25266.3	7311.18	6670.1	8403.37	5243.25	AT1G11860	Arabidopsis thaliana aminomethyltransferase mRNA, complete cds [NM_001198040]	NM_001198040	aminomethyltransferase	GO:0019344|GO:0007389|GO:0008361|GO:0048481|GO:0016117|GO:0010075|GO:0009658|GO:0009941|GO:0005739|GO:0009926|GO:0022626|GO:0016020|GO:0009570|GO:0009534|GO:0004047|GO:0006546|GO:0042744|GO:0010015|GO:0048046|GO:0040007|GO:0046686|GO:0009507	false
A_84_P512287	AT5G23160	0.71829	0.233873	1.20697	0.601073	11.7487	23.3952	22.0929	21.2041	32.7126	71.9633	38.2385	49.7122	AT5G23160	Arabidopsis thaliana uncharacterized protein mRNA, complete cds [NM_122222]	NM_122222	hypothetical protein	GO:0005739|GO:0008150|GO:0003674	false
A_84_P815049	AT1G76010	-0.18479	0.0562881	0.0204541	0.313028	1195.98	1082.63	2210	1793.45	469.424	624.119	505.547	634.706	AT1G76010	Arabidopsis thaliana Alba DNA/RNA-binding protein mRNA, complete cds [NM_106249]	NM_106249	Alba DNA/RNA-binding protein	GO:0008150|GO:0005576|GO:0005829	false
A_84_P764046	AT4G00460	-1.01187	-1.09012	0.122589	-0.798465	103.67	52.89	157.369	59.6071	105.2	136.805	117.643	64.6503	ROPGEF3	Arabidopsis thaliana RHO guanyl-nucleotide exchange factor 3 mRNA, complete cds [NM_001125431]	NM_001125431	RHO guanyl-nucleotide exchange factor 3	GO:0005634|GO:0005089	false
A_84_P23540	AT5G58940	0.206539	-0.174217	-0.107376	0.0910382	723.988	871.418	842.662	598.41	523.637	640.158	468.069	509.863	CRCK1	Arabidopsis thaliana calmodulin-binding receptor-like cytoplasmic kinase 1 mRNA, complete cds [NM_125284]	NM_125284	calmodulin-binding receptor-like cytoplasmic kinase 1	GO:0042542|GO:0005516|GO:0009651|GO:0009697|GO:0005886|GO:0016301|GO:0004674|GO:0009627|GO:0009409|GO:0009737|GO:0004683	false
A_84_P194504	AT3G28455	0.154721	-0.112473	-0.03157	0.0736451	279.515	328.357	395.276	290.406	397.169	510.605	427.347	457.519	CLE25	Arabidopsis thaliana protein CLAVATA3/ESR-related 25 mRNA, complete cds [NM_148758]	NM_148758	protein CLAVATA3/ESR-related 25	GO:0005739|GO:0007165|GO:0005102|GO:0048046|GO:0033612	false
A_84_P129976	AT1G13360	0.553721	0.745272	-0.199867	0.414503	18400.3	26536	14864	18312.9	20296.6	21804.3	21220	26212.4	AT1G13360	Arabidopsis thaliana uncharacterized protein mRNA, complete cds [NM_148463]	NM_148463	hypothetical protein	GO:0008150|GO:0003674|GO:0005634	false
A_84_P842485	AT5G39473	-0.709776	0.0427869	-0.00221115	0.353692	27.2853	17.7886	42.4306	34.8083	68.5905	78.0413	42.7018	47.9416		GB				false
A_84_P19235	AT2G44910	1.0213	1.48127	0.998726	1.18711	30.1014	72.4179	38.3943	95.7783	119.03	285.449	107.759	232.174	HB4	Arabidopsis thaliana homeobox-leucine zipper protein ATHB-4 mRNA, complete cds [NM_130055]	NM_130055	homeobox-leucine zipper protein ATHB-4	GO:0006355|GO:0003700|GO:0005634|GO:0009725|GO:0010218|GO:0009641|GO:0003677|GO:0009506	false
A_84_P76494	AT3G03990	-0.168402	-0.215674	-0.488972	-0.334752	9931.4	8674.59	15574.1	10073.2	9800.5	8746.23	9048.35	6800.25	AT3G03990	Arabidopsis thaliana putative strigolactone esterase D14 mRNA, complete cds [NM_111270]	NM_111270	putative strigolactone esterase D14	GO:0005737|GO:0015824|GO:0009611|GO:0009805|GO:0003824	false
A_84_P763049	AT4G05440	0.333751	0.104838	0.656065	0.85481	346.786	455.568	493.155	424.848	94.3245	172.995	101.543	172.677	EDA35	Arabidopsis thaliana protein EMBRYO SAC DEVELOPMENT ARREST 35 mRNA, complete cds [NM_001084885]	NM_001084885	protein EMBRYO SAC DEVELOPMENT ARREST 35	GO:0042542|GO:0003674|GO:0034976|GO:0005737|GO:0010197|GO:0009408|GO:0006457|GO:0009644	false
A_84_P804586	AT2G43150	-1.1651	-0.268705	-0.402193	-1.39427	872.487	400.872	698.353	464.639	429.13	424.953	727.427	274.1	AT2G43150	Arabidopsis thaliana Proline-rich extensin-like family protein mRNA, complete cds [NM_129877]	NM_129877	Proline-rich extensin-like family protein		false
A_84_P53140	AT1G02870	0.42878	0.0635869	0.417353	0.987169	1460.95	2035.15	2128.86	1733.78	838.878	1461.13	685.781	1347.62	AT1G02870	Arabidopsis thaliana uncharacterized protein mRNA, complete cds [NM_100168]	NM_100168	hypothetical protein	GO:0008150|GO:0003674|GO:0005634	false
A_84_P22296	AT4G05010	0.350341	-0.180781	-0.718806	0.268653	348.635	461.688	416.877	290.982	713.072	572.612	397.523	489.274	AT4G05010	Arabidopsis thaliana F-box protein mRNA, complete cds [NM_116740]	NM_116740	F-box protein	GO:0008150|GO:0003674|GO:0005634	false
A_84_P15856	AT5G14460	-0.130276	-0.299977	-0.110426	0.00633097	3496.08	3232.33	5026.02	3111.84	1937.6	2325.58	1976.53	1967.47	AT5G14460	Arabidopsis thaliana pseudouridine synthase family protein mRNA, complete cds [NM_121450]	NM_121450	pseudouridine synthase family protein	GO:0009982|GO:0005215|GO:0019288|GO:0009451|GO:0005634	false
A_84_P296644	AT4G13370	-1.15674	-0.531791	-0.0565287	-0.7368	140.371	63.7385	165.987	90.5681	86.6327	97.796	134.616	78.2068	AT4G13370	Arabidopsis thaliana uncharacterized protein mRNA, complete cds [NM_117411]	NM_117411	hypothetical protein	GO:0008150|GO:0003674|GO:0005634|GO:0005829	false
A_84_P829348	AT2G30800	-0.289071	0.229698	0.390808	0.496483	260.352	221.354	365.536	342.268	143.29	229.767	144.781	199.604	HVT1	Arabidopsis thaliana protein helicase in vascular tissue and tapetum mRNA, complete cds [NM_179823]	NM_179823	protein helicase in vascular tissue and tapetum	GO:0000911|GO:0004386|GO:0000226|GO:0005634|GO:0003676|GO:0005524	false
A_84_P13372	AT1G69840	0.116855	-0.0323906	-0.00228342	-0.419633	8348.07	8983.86	11549.6	8504.19	3838.98	4860.1	4961.86	3616.6	AT1G69840	Arabidopsis thaliana Hypersensitive-induced response protein 2 mRNA, complete cds [NM_202387]	NM_202387	Hypersensitive-induced response protein 2	GO:0005773|GO:0005515|GO:0008150|GO:0005774|GO:0005886|GO:0043424|GO:0009506|GO:0009507	false
A_84_P65934	AT3G52580	-0.848751	0.495956	1.43288	0.52652	36.5318	21.5231	40.7688	47.3673	12.2368	30.6	13.1135	14.9284	AT3G52580	Arabidopsis thaliana 40S ribosomal protein S14-3 mRNA, complete cds [NM_115118]	NM_115118	40S ribosomal protein S14-3	GO:0005737|GO:0001510|GO:0003735|GO:0042545|GO:0022627|GO:0006412|GO:0009664|GO:0005829	false
A_84_P21332	AT3G51870	-1.55644	-0.323175	-0.0681316	0.301707	1485.11	518.723	1761.55	1106.45	498.735	625.779	496.648	623.676	AT3G51870	Arabidopsis thaliana putative envelope ADP,ATP carrier protein mRNA, complete cds [NM_115046]	NM_115046	putative envelope ADP,ATP carrier protein	GO:0005739|GO:0005215|GO:0006810|GO:0005743|GO:0009941|GO:0009624|GO:0009507	false
A_84_P537767	AT3G49140	-0.185422	0.0252206	-0.396635	-0.442012	3061.61	2729.72	3813.51	2978.25	2579.14	2561.97	3047.77	2211.5	AT3G49140	Arabidopsis thaliana uncharacterized protein mRNA, complete cds [NM_114773]	NM_114773	hypothetical protein	GO:0019288|GO:0010027|GO:0005634	false
A_84_P849895	AT2G44210	-0.657969	-0.511128	-0.92562	-1.39574	471.987	313.15	606.3	339.63	126.498	82.5349	133.25	49.9968	AT2G44210	Arabidopsis thaliana uncharacterized protein mRNA, complete cds [NM_129985]	NM_129985	hypothetical protein	GO:0008150|GO:0005576	false
A_84_P837084	AT1G58280	0.152614	0.492908	0.0968938	-0.474926	94.3786	114.143	94.7046	111.45	46.2908	53.6697	60.3062	39.5727	AT1G58280	Arabidopsis thaliana phosphoglycerate mutase-like protein mRNA, complete cds [NM_001198334]	NM_001198334	phosphoglycerate mutase-like protein	GO:0005576|GO:0009507	false
A_84_P837240	#N/A	0.702308	0.414789	0.129748	0.84701	504.851	859.861	1105.46	1159.65	488.037	694.341	238.423	435.306						false
A_84_P767829	AT5G28370	0.00674659	0.625533	0.975376	0.0556324	401.026	425.499	540.396	659.681	124.97	296.736	173.735	177.403	AT5G28370	Arabidopsis thaliana pentatricopeptide repeat-containing protein mRNA, complete cds [NM_122720]	NM_122720	pentatricopeptide repeat-containing protein	GO:0005739|GO:0008150	false
A_84_P22767	AT1G64900	-0.139619	0.560388	0.159015	0.178389	9086.04	8119.43	8452.15	9461.56	6010.04	8338.87	7738.46	8207.12	CYP89A2	Arabidopsis thaliana cytochrome P450 89A2 mRNA, complete cds [NM_105164]	NM_105164	cytochrome P450 89A2	GO:0005739|GO:0019825	false
A_84_P770080	ATMG00630	0.256969	0.219592	-0.300017	-0.140652	98.4251	128.338	112.46	107.06	217.858	226.513	177.834	157.437		Rep: Uncharacterized mitochondrial protein AtMg00170/AtMg00620 - Arabidopsis thaliana (Mouse-ear cress), partial (94%) [TC380850]			GO:0008150|GO:0003674	false
A_84_P22983	AT2G18670	-0.054084	0.285774	-0.0332095	-0.59548	2358.36	2317.22	2355.79	2233.28	1238.26	1581.98	1584.52	1047.44	AT2G18670	Arabidopsis thaliana RING-H2 finger protein ATL56 mRNA, complete cds [NM_127423]	NM_127423	RING-H2 finger protein ATL56	GO:0008270|GO:0005634	false
A_84_P154735	AT1G57610	-0.156147	-0.181926	-0.380651	0.410719	2482.92	2262.77	3210.97	2172.3	933.442	942.113	806.026	1073.65	AT1G57610	Arabidopsis thaliana uncharacterized protein mRNA, complete cds [NM_202314]	NM_202314	hypothetical protein	GO:0008150|GO:0003674|GO:0005575	false
A_84_P770179	ATMG01240	0.380541	-0.06739	-0.345747	0.282679	69.7145	101.75	74.2685	57.3317	217.065	218.345	186.794	222.442						false
A_84_P826147	AT2G42760	0.120856	0.597108	-0.738095	-0.230322	2736.05	3035.77	2622.89	3068.01	3980.31	3117.28	3916.55	3248.42	AT2G42760	Arabidopsis thaliana uncharacterized protein mRNA, complete cds [NM_129837]	NM_129837	hypothetical protein	GO:0008150|GO:0003674|GO:0005634	false
A_84_P11815	AT3G49920	-0.139693	0.0618472	-0.273654	-0.129463	231.741	220.286	330.482	273.427	245.081	259.39	317.708	292.262	VDAC5	Arabidopsis thaliana voltage dependent anion channel 5 mRNA, complete cds [NM_114852]	NM_114852	voltage dependent anion channel 5	GO:0006820|GO:0005739|GO:0005741|GO:0008308	false
A_84_P238845	AT4G21660	-0.100136	0.498206	-0.15905	0.0781951	4309.06	4056.28	4727.35	5016.75	5036.4	5736.85	4762.16	4839.03	AT4G21660	Arabidopsis thaliana proline-rich spliceosome-associated (PSP) family protein mRNA, complete cds [NM_001203860]	NM_001203860	proline-rich spliceosome-associated (PSP) family protein	GO:0006397|GO:0005634|GO:0005829	false
A_84_P263060	AT4G23410	0.311995	0.649161	0.389966	0.260446	315.039	409.315	327.163	408.451	288.307	491.473	358.915	440.556		Rep: Chromosome chr13 scaffold_17, whole genome shotgun sequence - Vitis vinifera (Grape), partial (61%) [TC381126]				false
A_84_P56650	AT5G41080	-0.358254	-0.247715	-0.661329	-0.0817182	12.0899	10.4561	16.3379	11.3387	51.0489	34.9586	36.8908	30.6595	AT5G41080	Arabidopsis thaliana glycerophosphoryl diester phosphodiesterase family protein mRNA, complete cds [NM_203136]	NM_203136	glycerophosphoryl diester phosphodiesterase family protein	GO:0005737|GO:0006817|GO:0016036|GO:0008889|GO:0006071	false
A_84_P826528	AT5G65120	0.0135848	-0.223997	0.395658	-0.016757	628.411	664.252	879.613	603.298	267.931	453.701	338.668	340.883	AT5G65120	Arabidopsis thaliana uncharacterized protein mRNA, complete cds [NM_125911]	NM_125911	hypothetical protein	GO:0008150|GO:0003674|GO:0005634	false
A_84_P817813	AT3G46440	0.240654	0.171496	0.399753	0.358186	5885.94	6996.21	8864.01	7430.74	2851.69	4757.89	3094.98	3859.5	UXS5	Arabidopsis thaliana UDP-XYL synthase 5 mRNA, complete cds [NM_001035743]	NM_001035743	UDP-XYL synthase 5	GO:0005886|GO:0009744|GO:0009225|GO:0048040|GO:0009750|GO:0003824|GO:0042732|GO:0009749|GO:0005829	false
A_84_P751562	AT1G16480	-0.0215767	0.486361	1.01607	1.15645	119.055	125.691	178.01	201.894	50.715	107.635	46.6321	89.7753	AT1G16480	Arabidopsis thaliana PPR repeat domain-containing protein mRNA, complete cds [NM_101513]	NM_101513	PPR repeat domain-containing protein	GO:0005739|GO:0008150|GO:0003674	false
A_84_P807496	AT1G13440	0.0734806	-0.0479279	-0.172319	0.107016	20490.5	21152.5	30901.9	21644.6	10909.8	12075.5	8195.54	8298.07	GAPC2	Arabidopsis thaliana glyceraldehyde 3-phosphate dehydrogenase GAPC2 mRNA, complete cds [NM_001084061]	NM_001084061	glyceraldehyde 3-phosphate dehydrogenase GAPC2	GO:0009651|GO:0005886|GO:0019288|GO:0051049|GO:0006094|GO:0005618|GO:0005634|GO:0006098|GO:0006096|GO:0005829|GO:0005739|GO:0009266|GO:0005737|GO:0007010|GO:0007030|GO:0006833|GO:0019761|GO:0006979|GO:0042742|GO:0005794|GO:0005507|GO:0005730|GO:0004365|GO:0006972|GO:0016020|GO:0008270|GO:0046686|GO:0009506|GO:0010498|GO:0009507	false
A_84_P14938	AT1G55830	-0.157723	0.162691	0.00248241	0.0846305	711.821	667.903	913.912	810.81	624.243	821.955	611.699	654.874	AT1G55830	Arabidopsis thaliana uncharacterized protein mRNA, complete cds [NM_104460]	NM_104460	hypothetical protein	GO:0008150|GO:0003674|GO:0005737	false
A_84_P14856	AT4G16480	-0.580145	-0.370579	-0.411139	-0.891072	996.428	687.944	1440.71	885.23	2336.55	2292.72	2615.51	1417.22	INT4	Arabidopsis thaliana inositol transporter 4 mRNA, complete cds [NM_117746]	NM_117746	inositol transporter 4	GO:0015144|GO:0016020|GO:0005886|GO:0005351|GO:0005366	false
A_84_P20901	AT1G15500	-0.098917	0.042689	0.194171	0.915277	14082	12838.2	16863.4	12913.6	7698.08	10906.2	6664.1	11568.1	ATNTT2	Arabidopsis thaliana ADP,ATP carrier protein 2 mRNA, complete cds [NM_101419]	NM_101419	ADP,ATP carrier protein 2	GO:0005739|GO:0009536|GO:0005737|GO:0009941|GO:0005471|GO:0009507	false
A_84_P824642	AT1G09530	0.738513	1.05997	0.542484	0.972259	66.2057	125.369	72.3878	130.54	30.8537	43.065	32.2494	52.9609	PIF3	Arabidopsis thaliana transcription factor PIF3 mRNA, complete cds [NM_179295]	NM_179295	transcription factor PIF3	GO:0005515|GO:0006355|GO:0003700|GO:0009704|GO:0005634|GO:0031539|GO:0003677|GO:0042802|GO:0009630|GO:0007165|GO:0009740|GO:0009639|GO:0007623|GO:0010017	false
A_84_P23403	AT5G07810	-0.993859	-0.74097	-0.585997	0.019449	94.435	49.8559	82.6137	41.4285	75.8958	59.6567	62.1588	56.7708	AT5G07810	Arabidopsis thaliana SNF2 and helicase domain-containing protein mRNA, complete cds [NM_120863]	NM_120863	SNF2 and helicase domain-containing protein	GO:0043247|GO:0007126|GO:0004386|GO:0032204|GO:0006310|GO:0005634|GO:0003676|GO:0010332|GO:0005524	false
A_84_P787864	AT3G48640	-1.21309	-0.615931	-0.0205272	-0.189973	33.5667	15.0833	30.373	17.2794	9.9174	8.99646	9.51182	6.44743	AT3G48640	Arabidopsis thaliana uncharacterized protein mRNA, complete cds [NM_114723]	NM_114723	hypothetical protein	GO:0008150|GO:0003674|GO:0009697|GO:0000165|GO:0031348|GO:0050832|GO:0045088|GO:0009862|GO:0010310|GO:0042742	false
A_84_P754534	AT1G45229	0.00117581	0.302885	0.219884	0.895189	165.685	174.356	211.023	208.387	196.619	288.123	127.92	230.675	AT1G45229	Arabidopsis thaliana uncharacterized protein mRNA, complete cds [NM_001123969]	NM_001123969	hypothetical protein	GO:0005739|GO:0008150|GO:0003674	false
A_84_P23701	AT1G26910	0.675056	-0.465013	-0.660775	0.352982	2439.36	4032.96	5283.53	2905.42	1174.78	982.56	696.693	891.246	RPL10B	Arabidopsis thaliana 60S ribosomal protein L10-2 mRNA, complete cds [NM_102455]	NM_102455	60S ribosomal protein L10-2	GO:0032502|GO:0005737|GO:0001510|GO:0005794|GO:0003735|GO:0016020|GO:0010224|GO:0005840|GO:0009941|GO:0005634|GO:0006412|GO:0005829	false
A_84_P20743	AT5G15740	-0.472669	0.213682	0.231877	0.56387	1368.82	1013.49	1517.45	1376.57	1211.87	1851.21	1103.93	1617.96	AT5G15740	Arabidopsis thaliana O-fucosyltransferase family protein mRNA, complete cds [NM_121579]	NM_121579	O-fucosyltransferase family protein	GO:0008150|GO:0005794|GO:0016757	false
A_84_P199214	AT1G22630	0.111027	-0.311516	-0.0696382	0.361232	21640.7	22703.9	23498.3	13771.7	15692.4	18131.5	14364.5	16946.1	AT1G22630	Arabidopsis thaliana uncharacterized protein mRNA, complete cds [NM_102110]	NM_102110	hypothetical protein	GO:0000023|GO:0006098|GO:0019252|GO:0009507	false
A_84_P293774	AT5G55120	0.240711	-0.0954186	0.00703418	0.502327	2407.13	2909.95	3217.54	2316.49	6132.54	7749.42	4606.04	6196.2	VTC5	Arabidopsis thaliana GDP-L-galactose phosphorylase mRNA, complete cds [NM_124894]	NM_124894	GDP-L-galactose phosphorylase	GO:0010193|GO:0009611|GO:0009738|GO:0042538|GO:0005634|GO:0009695|GO:0080048|GO:0007165|GO:0080046|GO:0009753|GO:0006612|GO:0019853|GO:0009733|GO:0009414|GO:0010475|GO:0009723|GO:0009863|GO:0010363|GO:0009867	false
A_84_P24116	AT3G51580	-0.38349	-0.146084	-0.106575	-0.235727	1008.45	798.482	1346.97	968.102	852.523	1041.07	1010.61	857.337	AT3G51580	Arabidopsis thaliana uncharacterized protein mRNA, complete cds [NM_115017]	NM_115017	hypothetical protein	GO:0005802|GO:0008150|GO:0003674|GO:0005794|GO:0005886|GO:0005768	false
A_84_P15775	AT4G35020	0.503362	-0.00392723	0.158197	0.447277	787.138	1151.41	1310.95	1032.39	843.641	1236.16	690.996	942.977	RAC3	Arabidopsis thaliana Rac-like GTP-binding protein ARAC3 mRNA, complete cds [NM_001203987]	NM_001203987	Rac-like GTP-binding protein ARAC3	GO:0005886|GO:0003924|GO:0005730|GO:0005819|GO:0000226|GO:0009086|GO:0005634|GO:0005525|GO:0030427|GO:0000394|GO:0005737|GO:0009860|GO:0007015	false
A_84_P23721	AT1G14200	0.294792	0.453404	-0.00991249	-0.141086	3146.79	3951.28	5186.52	3728.9	1611.34	2077.7	1937.04	1748.62	AT1G14200	Arabidopsis thaliana RING finger domain-containing protein mRNA, complete cds [NM_101286]	NM_101286	RING finger domain-containing protein	GO:0042542|GO:0034976|GO:0009408|GO:0006457|GO:0008270|GO:0005634|GO:0009644	false
A_84_P821366	AT3G58670	-0.157951	0.319465	-0.23275	0.169651	9.787	9.65936	11.1612	12.9042	23.4601	19.7465	15.0477	13.4937						false
A_84_P13440	AT2G03150	-0.123705	0.120326	0.125389	0.218307	3945.38	3644.47	4979.16	4129.04	3446.83	4782.7	4030.3	4524.26	emb1579	Arabidopsis thaliana protein EMBRYO DEFECTIVE 1579 mRNA, complete cds [NM_126366]	NM_126366	protein EMBRYO DEFECTIVE 1579	GO:0005737|GO:0048193|GO:0009793|GO:0030244|GO:0009630|GO:0005829	false
A_84_P102076	AT5G64690	0.203667	1.20622	0.826582	0.229112	17.1684	23.0145	28.3723	54.6013	52.1955	99.9947	61.4494	64.4098	AT5G64690	Arabidopsis thaliana neurofilament triplet H protein-like protein mRNA, complete cds [NM_125865]	NM_125865	neurofilament triplet H protein-like protein	GO:0008150|GO:0003674|GO:0005886|GO:0009860|GO:0009827	false
A_84_P757021	AT2G26500	-0.262267	-0.31481	-0.461218	-0.525615	8361.07	6917.65	10331.7	6189.85	7130.26	6573.37	9523.58	6235.96	AT2G26500	Arabidopsis thaliana putative cytochrome b6f complex subunit mRNA, complete cds [NM_128207]	NM_128207	putative cytochrome b6f complex subunit	GO:0009535|GO:0009496|GO:0006364|GO:0009657|GO:0010207|GO:0009507	false
A_84_P11276	AT5G65620	-0.47118	0.128427	0.0707769	0.124463	10895.3	7700.07	12799	10501.3	4087.78	5446.61	4533.8	4755.29	AT5G65620	Arabidopsis thaliana zincin-like metalloproteases family protein mRNA, complete cds [NM_125960]	NM_125960	zincin-like metalloproteases family protein	GO:0005739|GO:0019243|GO:0009570|GO:0006508|GO:0004222|GO:0009507|GO:0005829	false
A_84_P849364	#N/A	-0.128172	-0.311303	-0.364415	-0.577483	6931.02	6302.56	10286.2	6157.52	2972.31	2989.84	3990.28	2610.45		Rep: Phospholipid hydroperoxide glutathione peroxidase 1, chloroplast precursor - Arabidopsis thaliana (Mouse-ear cress), partial (53%) [TC391272]				false
A_84_P857510	AT3G11930	-0.274887	0.00416374	0.00425881	0.0975318	1100.15	935.534	1093.92	868.849	1680.35	2185.13	1887.04	1995.34	AT3G11930	Arabidopsis thaliana universal stress protein-like protein mRNA, complete cds [NM_180232]	NM_180232	universal stress protein-like protein	GO:0003674|GO:0005737|GO:0002238	false
A_84_P15002	AT5G51890	-0.188071	-0.0333926	0.687758	0.690217	543.442	498.144	784.356	612.033	219.497	453.203	196.966	319.52	AT5G51890	Arabidopsis thaliana peroxidase 66 mRNA, complete cds [NM_124568]	NM_124568	peroxidase 66	GO:0004601|GO:0005576	false
A_84_P18268	AT2G21390	-0.396677	-0.0412092	0.0106705	-0.0013833	6220.36	4648.32	8235.65	6015.22	2547.79	3318.27	3417.78	3301.9	AT2G21390	Arabidopsis thaliana coatomer subunit alpha-2 mRNA, complete cds [NM_127711]	NM_127711	coatomer subunit alpha-2	GO:0006888|GO:0000911|GO:0051788|GO:0006511|GO:0005215|GO:0030126|GO:0080129|GO:0016020|GO:0009853|GO:0000226|GO:0080008|GO:0005829	false
A_84_P756760	AT2G12440	-0.591744	0.0548183	-0.771548	-0.265875	18.7271	13.5151	15.5141	14.2814	40.9959	27.5187	29.8721	22.062						false
A_84_P556908	AT1G51430	0.228071	0.193885	-0.509826	0.310073	1510.54	1826.48	1717.7	1539.87	2214.1	2037.05	1525.78	1878.6	AT1G51430	Arabidopsis thaliana uncharacterized protein mRNA, complete cds [NM_104021]	NM_104021	hypothetical protein	GO:0008150|GO:0003674|GO:0009507	false
A_84_P577870	AT5G01510	-0.189669	-0.126782	-0.159881	-0.395324	991.34	900.055	1316.26	948.683	1046.09	1232.07	1259.06	951.866	RUS5	Arabidopsis thaliana uncharacterized protein mRNA, complete cds [NM_120229]	NM_120229	hypothetical protein	GO:0008150|GO:0003674|GO:0009507	false
A_84_P22572	AT5G52640	0.309666	0.438981	0.466277	0.813729	1335.77	1709.3	1957.31	2072.11	709.559	1277	684.509	1201.98	HSP90.1	Arabidopsis thaliana heat shock protein 90.1 mRNA, complete cds [NM_124642]	NM_124642	heat shock protein 90.1	GO:0005515|GO:0042542|GO:0046685|GO:0005737|GO:0009408|GO:0005886|GO:0006457|GO:0005618|GO:0009816|GO:0042742|GO:0009644|GO:0005829	false
A_84_P14109	AT5G65110	-0.367721	0.298119	-0.236569	-0.608536	3319.28	2598.06	3468.69	3272.77	2003.63	2212.62	3103.32	2030.73	ACX2	Arabidopsis thaliana acyl-coenzyme A oxidase 2 mRNA, complete cds [NM_001037068]	NM_001037068	acyl-coenzyme A oxidase 2	GO:0043248|GO:0051788|GO:0001676|GO:0006635|GO:0009735|GO:0003997|GO:0043161|GO:0005634|GO:0048767|GO:0009062|GO:0005777	false
A_84_P89979	AT1G08560	-1.04112	-1.33729	-0.639557	-1.03531	2138.43	1048.39	2737.99	846.309	596.566	501.88	789.527	387.727	SYP111	Arabidopsis thaliana syntaxin-related protein KNOLLE mRNA, complete cds [NM_100729]	NM_100729	syntaxin-related protein KNOLLE	GO:0009524|GO:0005886|GO:0008283|GO:0009504|GO:0000226|GO:0051225|GO:0006084|GO:0006886|GO:0012505|GO:0000911|GO:0000910|GO:0005484|GO:0010583|GO:0016126|GO:0016192|GO:0009506	false
A_84_P863159	AT2G36880	-0.682815	-0.292033	-0.0914359	-0.126436	1044.83	672.33	1392.8	907.864	242.14	290.63	268.345	245.5	MAT3	Arabidopsis thaliana S-adenosylmethionine synthase 3 mRNA, complete cds [NM_001124986]	NM_001124986	S-adenosylmethionine synthase 3	GO:0009651|GO:0005886|GO:0005507|GO:0009698|GO:0042398|GO:0006970|GO:0004478|GO:0005829|GO:0005737|GO:0006598|GO:0007030|GO:0006556|GO:0006816|GO:0046686|GO:0009506	false
A_84_P119172	AT1G51130	-0.0414134	0.596582	0.854781	0.775239	166.065	170.409	207.715	252.353	165.247	372.336	181.47	312.962	AT1G51130	Arabidopsis thaliana Nse4, component of Smc5/6 DNA repair complex mRNA, complete cds [NM_103992]	NM_103992	Nse4, component of Smc5/6 DNA repair complex	GO:0008150|GO:0003674|GO:0005634	false
A_84_P21305	AT3G57550	-0.484926	-0.475701	-0.523944	-0.593889	859.657	639.647	1566.05	890.93	922.721	847.384	828.128	550.965	AGK2	Arabidopsis thaliana guanylate kinase mRNA, complete cds [NM_001035800]	NM_001035800	guanylate kinase	GO:0005737|GO:0010200|GO:0050832|GO:0004385|GO:0009117|GO:0030968	false
A_84_P805095	#N/A	-0.425277	0.310046	0.246927	0.025382	5001.31	3680.41	6776.51	6269.22	906.931	1403.24	1313.79	1328.49						false
A_84_P806787	AT4G17520	-0.458913	0.18247	0.064311	-0.034359	34949.1	24172.3	38051.9	31267.5	24196	31250.3	34045.1	30615.1	AT4G17520	Arabidopsis thaliana hyaluronan / mRNA binding family mRNA, complete cds [NM_117858]	NM_117858	hyaluronan / mRNA binding family	GO:0008150|GO:0003723|GO:0005634|GO:0005829|GO:0005777	false
A_84_P15211	AT1G17120	-0.583514	-0.36689	-0.345245	0.344433	3512.43	2354.89	4109.79	2442.13	1456.73	1507.42	960.878	1229.99	CAT8	Arabidopsis thaliana cationic amino acid transporter 8 mRNA, complete cds [NM_101572]	NM_101572	cationic amino acid transporter 8	GO:0015326|GO:0009741|GO:0005774|GO:0005886|GO:0015174|GO:0043231	false
A_84_P816819	AT4G39660	-0.150023	0.599754	0.223085	0.013382	3833.48	3473.38	3275.48	3806.28	2345.76	3511.1	2578.51	2558.86	AGT2	Arabidopsis thaliana alanine:glyoxylate aminotransferase 2 mRNA, complete cds [NM_120126]	NM_120126	alanine:glyoxylate aminotransferase 2	GO:0005739|GO:0005774|GO:0019544|GO:0016020|GO:0008270|GO:0046686|GO:0008453	false
A_84_P14126	AT5G16930	-0.00647736	0.793222	0.45562	0.538357	287.589	300.225	340.545	472.295	220.466	386.245	267.061	394.547	AT5G16930	Arabidopsis thaliana AAA-type ATPase family protein mRNA, complete cds [NM_121699]	NM_121699	AAA-type ATPase family protein	GO:0005739|GO:0005886|GO:0016887	false
A_84_P608020	AT3G63030	0.853911	0.356005	0.244975	0.361814	847.537	1597.07	1280.44	1281.83	220.264	334.047	237.432	307.632	MBD4	Arabidopsis thaliana methyl-CpG-binding domain-containing protein 4 mRNA, complete cds [NM_116168]	NM_116168	methyl-CpG-binding domain-containing protein 4	GO:0008150|GO:0008327|GO:0005634|GO:0051747|GO:0003677	false
A_84_P181024	AT1G35530	-1.96503	-0.889907	-0.366286	-0.111979	57.0298	14.2771	64.0997	28.1197	35.967	29.0409	34.6244	27.9798	AT1G35530	Arabidopsis thaliana helicase FANCM mRNA, complete cds [NM_001198212]	NM_001198212	helicase FANCM	GO:0008026|GO:0006261|GO:0007126|GO:0000724|GO:0005634|GO:0045128	false
A_84_P593944	AT5G03495	0.487775	0.467968	0.159101	0.239908	104.204	161.491	151.393	171.944	343.825	501.421	390.795	473.279	AT5G03495	Arabidopsis thaliana RNA-binding (RRM/RBD/RNP motifs) family protein mRNA, complete cds [NM_001085055]	NM_001085055	RNA-binding (RRM/RBD/RNP motifs) family protein	GO:0008150|GO:0009507	false
A_84_P12522	AT2G28710	0.300808	0.133438	0.572462	0.138216	291.871	377.401	374.84	322.619	1183.28	2277.77	1160.23	1273.47	AT2G28710	Arabidopsis thaliana C2H2-type zinc finger-containing protein mRNA, complete cds [NM_128432]	NM_128432	C2H2-type zinc finger-containing protein	GO:0006355|GO:0003700|GO:0008270|GO:0005634|GO:0003676	false
A_84_P86089	AT4G25030	-0.313887	-0.171422	-0.0672913	-0.00297356	11446.4	9085.6	13992.2	9281.06	5124.58	6176.08	5018.24	4857.96	AT4G25030	Arabidopsis thaliana uncharacterized protein mRNA, complete cds [NM_202884]	NM_202884	hypothetical protein	GO:0009611|GO:0009738|GO:0009805|GO:0042538|GO:0005634|GO:0030968|GO:0035556|GO:0043069|GO:0003674|GO:0007165|GO:0008150|GO:0009753|GO:0006612|GO:0009733|GO:0009414|GO:0009723|GO:0010363	false
A_84_P186724	AT5G24740	-0.23759	0.598511	0.234749	0.324862	1660.35	1444.23	1564.84	1872.76	1801.46	2720.4	1889.22	2322.63	AT5G24740	Arabidopsis thaliana uncharacterized protein mRNA, complete cds [NM_122383]	NM_122383	hypothetical protein	GO:0010638|GO:0006396|GO:0005794|GO:0010082|GO:0009888|GO:0009887|GO:0045492|GO:0010413|GO:0010015|GO:0000278|GO:0033044	false
A_84_P854972	#N/A	-0.559091	-0.0301555	-0.450679	0.121344	214.494	151.229	309.414	240.321	63.2358	52.5863	44.132	42.4813						false
A_84_P89769	AT2G35930	0.372512	-0.895828	-0.214696	0.95197	119.789	168.776	139.669	60.9008	272.381	302.524	118.433	217.24	PUB23	Arabidopsis thaliana E3 ubiquitin-protein ligase PUB23 mRNA, complete cds [NM_129152]	NM_129152	E3 ubiquitin-protein ligase PUB23	GO:0004842|GO:0016567|GO:0050832|GO:0006952|GO:0051865|GO:0005829|GO:0035556|GO:0002679|GO:0043069|GO:0005737|GO:0010200|GO:0000165|GO:0031348|GO:0006612|GO:0009414|GO:0009862|GO:0010310|GO:0010363|GO:0042742|GO:0009867	false
A_84_P61730	AT1G13730	-0.268807	-0.103557	0.0511182	0.381916	3577.95	3003.15	4638.98	3298.06	2078.69	2789.28	1978.72	2519.58	AT1G13730	Arabidopsis thaliana nuclear transport factor 2 family protein with RNA binding domain mRNA, complete cds [NM_101241]	NM_101241	nuclear transport factor 2 family protein with RNA binding domain	GO:0005737|GO:0003723|GO:0009165|GO:0006913	false
A_84_P841755	AT1G30970	-0.13726	0.328844	0.0860964	0.474748	918.22	867.942	1462.72	1443.29	1076.15	1499.35	794.556	1099.64		GB				false
A_84_P110822	AT3G11620	-0.128696	0.132291	0.00646782	0.107659	849.48	804.317	1088.79	944.156	812.035	1070.82	1005.02	1071.04	AT3G11620	Arabidopsis thaliana uncharacterized protein mRNA, complete cds [NM_001035595]	NM_001035595	hypothetical protein	GO:0005739|GO:0008150|GO:0003674|GO:0000394|GO:0030003|GO:0009086	false
A_84_P758327	AT2G40711	-0.0906952	0.151772	-0.0343112	1.71819	55.2474	57.7352	79.46	75.4327	98.0774	112.243	43.722	121.702	AT2G40711	Arabidopsis thaliana uncharacterized protein mRNA, complete cds [NM_001125015]	NM_001125015	hypothetical protein	GO:0005739	false
A_84_P14978	AT5G45380	0.231382	0.555257	0.0434869	0.604071	923.561	1112.67	984.344	1148.28	334.038	453.187	280.721	434.077	DUR3	Arabidopsis thaliana urea-proton symporter DUR3 mRNA, complete cds [NM_123906]	NM_123906	urea-proton symporter DUR3	GO:0006995|GO:0005886|GO:0035725|GO:0015204|GO:0015370	false
A_84_P784551	AT5G03070	-0.0461248	0.247087	0.505422	0.442452	1092.81	1086.49	1432.46	1338.85	494.387	924.367	594.084	810.833	IMPA-9	Arabidopsis thaliana importin alpha isoform 9 mRNA, complete cds [NM_120385]	NM_120385	importin alpha isoform 9	GO:0006396|GO:0005737|GO:0048522|GO:0009410|GO:0000278|GO:0005829	false
A_84_P805353	#N/A	-0.398787	0.739482	-0.158659	-0.135694	11.3997	9.57074	15.2703	22.4935	68.1195	70.1943	64.6328	53.2992						false
A_84_P810916	AT5G55660	-0.353205	0.236889	-0.474212	0.31846	941.302	767.793	1154.5	1081.14	545.388	516.176	347.906	445.189	AT5G55660	Arabidopsis thaliana DEK domain-containing chromatin associated protein mRNA, complete cds [NM_124948]	NM_124948	DEK domain-containing chromatin associated protein	GO:0005739|GO:0005634|GO:0005829	false
A_84_P23553	AT1G56080	0.0430332	0.83314	0.0900667	-0.177583	35.2057	40.7251	62.9114	90.9638	85.4739	105.855	84.2412	68.7048	AT1G56080	Arabidopsis thaliana uncharacterized protein mRNA, complete cds [NM_104486]	NM_104486	hypothetical protein	GO:0008150|GO:0003674|GO:0005886|GO:0005634	false
A_84_P818066	AT2G47070	-0.106338	0.286277	0.0810275	0.17731	1596.64	1522.24	2112.12	2013.82	666.166	920.597	743.98	844.341	SPL1	Arabidopsis thaliana squamosa promoter-binding-like protein 1 mRNA, complete cds [NM_180137]	NM_180137	squamosa promoter-binding-like protein 1	GO:0032880|GO:0006355|GO:0003700|GO:0005634|GO:0042744|GO:0003677	false
A_84_P18578	AT4G27070	-0.0836444	0.306299	0.489892	0.874213	1132.58	1098.59	1365.69	1328.71	1527.85	2767.2	1215.82	2199.96	TSB2	Arabidopsis thaliana tryptophan synthase beta chain mRNA, complete cds [NM_118841]	NM_118841	tryptophan synthase beta chain	GO:0000162|GO:0004834|GO:0009570|GO:0009941|GO:0009507	false
A_84_P808926	AT2G45960	-0.341013	-0.927831	-0.316726	-0.458072	59804.5	38601.1	81965.8	33970.4	21664.9	21616.3	26147.1	17284.6	PIP1B	Arabidopsis thaliana aquaporin PIP1-2 mRNA, complete cds [NM_130159]	NM_130159	aquaporin PIP1-2	GO:0005773|GO:0009651|GO:0005886|GO:0006972|GO:0015670|GO:0006096|GO:0032880|GO:0009266|GO:0016020|GO:0015250|GO:0006810|GO:0007030|GO:0009414|GO:0006833|GO:0046658|GO:0046686|GO:0009507	false
A_84_P11299	AT5G19440	0.410498	0.378214	0.705265	0.949697	3190.38	4342.4	4375.77	4348.41	1494.11	3110.26	1564.54	2937.83	AT5G19440	Arabidopsis thaliana alcohol dehydrogenase-like protein mRNA, complete cds [NM_121949]	NM_121949	alcohol dehydrogenase-like protein	GO:0004022|GO:0005794|GO:0005886|GO:0046482|GO:0009506|GO:0005829	false
A_84_P839101	AT5G26680	0.168764	0.294689	1.26774	0.696224	197.363	234.216	285.598	280.837	60.8459	157.368	91.6264	136.664	AT5G26680	Arabidopsis thaliana flap endonuclease-1 mRNA, complete cds [NM_001161268]	NM_001161268	flap endonuclease-1	GO:0010228|GO:0004518|GO:0006281|GO:0005634|GO:0005829	false
A_84_P810483	AT1G66200	-0.594393	-0.504853	-0.106638	-0.667424	959.071	659.335	1699.16	943.212	273.571	327.07	418.915	261.313	GSR2	Arabidopsis thaliana glutamine synthetase mRNA, complete cds [NM_001198398]	NM_001198398	glutamine synthetase	GO:0009651|GO:0009698|GO:0070838|GO:0006096|GO:0005829|GO:0009266|GO:0006598|GO:0005737|GO:0004356|GO:0009744|GO:0009570|GO:0042128|GO:0007030|GO:0006816|GO:0006833|GO:0042744|GO:0048046|GO:0005773|GO:0005507|GO:0030003|GO:0042398|GO:0006970|GO:0009941|GO:0006972|GO:0009749|GO:0022626|GO:0009750|GO:0046686	false
A_84_P514806	AT4G19950	0.249122	0.186255	0.287829	0.983271	212.601	263.516	331.826	300.248	97.5166	139.558	76.9798	137.863	AT4G19950	Arabidopsis thaliana uncharacterized protein mRNA, complete cds [NM_118113]	NM_118113	hypothetical protein	GO:0008150|GO:0003674|GO:0005737	false
A_84_P20884	AT1G15230	0.431551	0.816114	0.139529	0.293359	1470.68	2040.8	1689.14	2320.97	1734.79	2479.32	1964.93	2376.87	AT1G15230	Arabidopsis thaliana uncharacterized protein mRNA, complete cds [NM_101391]	NM_101391	hypothetical protein	GO:0008150|GO:0003674|GO:0005737	false
A_84_P791221	#N/A	0.137323	-0.349447	0.381403	0.350341	10.5119	13.5113	19.2205	13.3077	37.7448	50.6541	37.0745	40.8258		BP818757 RAFL19 Arabidopsis thaliana cDNA clone RAFL22-49-C01 5', mRNA sequence [BP818757]	BP818757			false
A_84_P829232	AT3G57760	0.760079	0.105124	0.600386	-0.6978	13.7499	28.3595	33.9663	29.5622	5.87151	12.8066	18.4223	8.93336	AT3G57760	Arabidopsis thaliana protein kinase family protein mRNA, complete cds [NM_001035802]	NM_001035802	protein kinase family protein	GO:0010583|GO:0004672|GO:0009407|GO:0006468|GO:0005634|GO:0005524	false
A_84_P750050	AT1G12670	1.49985	1.2553	0.808054	1.37544	11.4428	40.6077	12.3695	28.1123	51.3646	94.3418	57.8766	131.633		Arabidopsis thaliana clone asmbl_806 thionin-like mRNA sequence [EF182835]	EF182835			false
A_84_P756474	ATMG00513	-0.208816	0.0537389	-0.927718	0.448304	1829.75	1617.63	2379.24	1925.93	3102.93	2150.51	1931.23	2590.75						false
A_84_P786095	AT2G21960	-0.128623	0.32565	-0.201674	-0.0192404	5647.79	5151.85	7204.95	6818.49	2639.39	2970.01	2596.79	2519.85	AT2G21960	Arabidopsis thaliana Full-length cDNA Complete sequence from clone GSLTFB24ZE01 of Flowers and buds of strain col-0 of Arabidopsis thaliana (thale cress) [BX818900]	BX818900	hypothetical protein	GO:0009534|GO:0006098|GO:0009507	false
A_84_P13181	AT5G16910	-0.393217	0.202631	0.263572	0.276053	3199.16	2462.86	3963.37	3505.8	1547.43	2412.34	2011.4	2405.04	CSLD2	Arabidopsis thaliana cellulose synthase-like protein D2 mRNA, complete cds [NM_121697]	NM_121697	cellulose synthase-like protein D2	GO:0005802|GO:0030173|GO:0009832|GO:0016759|GO:0005794|GO:0051753|GO:0005886|GO:0016757|GO:0009409|GO:0048767|GO:0005768|GO:0000271	false
A_84_P824337	AT1G32070	-0.404847	-0.205312	-0.0920169	-0.608781	7849.56	5860.91	9814.6	6332.06	2193.02	2689.46	3573.68	2316.47	NSI	Arabidopsis thaliana acetyltransferase NSI mRNA, complete cds [NM_102941]	NM_102941	acetyltransferase NSI	GO:0008080|GO:0008152|GO:0005634|GO:0006098|GO:0009507	false
A_84_P18300	AT3G11490	-0.218216	-0.381155	0.499653	-0.593063	2296.77	2014.23	3517.27	2086.03	2150.69	3876.61	3287.11	2154.92	AT3G11490	Arabidopsis thaliana rac GTPase activating protein mRNA, complete cds [NM_111982]	NM_111982	rac GTPase activating protein	GO:0030675|GO:0009507	false
A_84_P11506	AT1G02420	0.152538	-0.0911369	0.182043	0.234488	148.784	177.034	224.91	168.396	61.3649	77.1958	63.9382	67.5301	AT1G02420	Arabidopsis thaliana pentatricopeptide repeat-containing protein mRNA, complete cds [NM_100123]	NM_100123	pentatricopeptide repeat-containing protein	GO:0005739|GO:0008150|GO:0003674	false
A_84_P799254	AT5G27290	-0.150105	-0.589581	-0.842017	-0.511231	5361.78	4814.9	8964.86	4461.66	2468.46	1818.65	2352.05	1648.86	AT5G27290	Arabidopsis thaliana uncharacterized protein mRNA, complete cds [NM_122611]	NM_122611	hypothetical protein	GO:0030003|GO:0070838|GO:0009507	false
A_84_P571830	AT5G65925	0.0670767	-0.820131	-0.810092	-1.13014	623.779	682.329	1183.49	531.727	639.797	478.603	855.775	392.813	AT5G65925	Arabidopsis thaliana uncharacterized protein mRNA, complete cds [NM_148165]	NM_148165	hypothetical protein	GO:0008150|GO:0003674	false
A_84_P226539	AT5G21930	-0.707227	-0.305069	-0.655202	-1.10885	6116.79	3685.86	7791.61	4690.52	3663.26	3038.59	5909.46	2693.94	PAA2	Arabidopsis thaliana P-type ATPase mRNA, complete cds [NM_001203428]	NM_001203428	P-type ATPase	GO:0009535|GO:0005886|GO:0005375|GO:0006825|GO:0015662	false
A_84_P835559	AT3G18360	0.0721718	0.179228	0.383129	-0.77139	9.66091	11.951	13.2216	14.0485	7.86475	12.3601	29.5695	15.2707						false
A_84_P120892	AT4G08170	-0.0535835	-0.133706	0.180842	0.951677	1747.9	1726.17	2245.9	1589.76	1684.65	2473.54	1030.07	1978.94	AT4G08170	Arabidopsis thaliana inositol-tetrakisphosphate 1-kinase 2 mRNA, complete cds [NM_116886]	NM_116886	inositol-tetrakisphosphate 1-kinase 2	GO:0005737|GO:0009753|GO:0009620|GO:0009611|GO:0009695|GO:0005634|GO:0003824	false
A_84_P11195	AT5G44680	-0.978968	-0.326285	0.357619	-0.699219	11411.1	5637.36	13777.3	9058.87	9330.83	14640.7	17399.5	9852	AT5G44680	Arabidopsis thaliana putative 3-methyladenine glycosylase I mRNA, complete cds [NM_123835]	NM_123835	putative 3-methyladenine glycosylase I	GO:0008725|GO:0046777|GO:0006281|GO:0009637|GO:0010155|GO:0005634	false
A_84_P786697	AT1G50900	-0.599877	-0.333033	-0.310121	-0.611568	42255.4	26915	48684.8	28445.4	25121.2	24985	30780	18725.5	AT1G50900	Arabidopsis thaliana protein GRANA DEFICIENT CHLOROPLAST 1 mRNA, complete cds [NM_103970]	NM_103970	protein GRANA DEFICIENT CHLOROPLAST 1	GO:0003674|GO:0090391|GO:0019288|GO:0009570|GO:0080167|GO:0006098|GO:0006655|GO:0009507	false
A_84_P809237	AT4G35100	-1.74423	-1.86885	-0.967161	-1.87473	10719.9	3079.09	21354.2	4252.84	3066.9	2078.12	5333.98	1466.42	PIP3	Arabidopsis thaliana plasma membrane intrinsic protein 3 mRNA, complete cds [NM_001203991]	NM_001203991	plasma membrane intrinsic protein 3	GO:0005773|GO:0005515|GO:0016020|GO:0005886|GO:0015250|GO:0009737|GO:0006810|GO:0005634|GO:0046658|GO:0009506	false
A_84_P54620	AT5G64780	-0.474145	-0.250874	-0.172401	-0.357204	913.934	679.044	1222.62	816.081	460.213	540.377	454.068	361.858	AT5G64780	Arabidopsis thaliana uncharacterized protein mRNA, complete cds [NM_125874]	NM_125874	hypothetical protein	GO:0008150|GO:0003674|GO:0005634	false
A_84_P17326	AT2G38470	-0.0249084	0.168441	-0.667639	-0.981164	2469.28	2469.01	2285.17	2000.98	769.92	638.648	481.79	245.709	WRKY33	Arabidopsis thaliana putative WRKY transcription factor 33 mRNA, complete cds [NM_129404]	NM_129404	putative WRKY transcription factor 33	GO:0005515|GO:0009651|GO:0003700|GO:0009408|GO:0009697|GO:0050832|GO:0009409|GO:0005634|GO:0010120|GO:0002679|GO:0034605|GO:0035556|GO:0043069|GO:0000165|GO:0006612|GO:0009595|GO:0009414|GO:0009862|GO:0010310|GO:0009863|GO:0010363|GO:0042742|GO:0070370|GO:0009867|GO:0006355|GO:0006970|GO:0043900|GO:0010200|GO:0031348|GO:0010508	false
A_84_P22036	AT2G18730	-0.68657	-0.942245	-0.132482	-0.582208	2894.42	1817.21	4684.81	1871.45	1869	2228.44	2276.31	1515.6	DGK3	Arabidopsis thaliana diacylglycerol kinase 3 mRNA, complete cds [NM_179649]	NM_179649	diacylglycerol kinase 3	GO:0016020|GO:0005886|GO:0006612|GO:0004143|GO:0005634|GO:0010363|GO:0009963|GO:0009506|GO:0007205	false
A_84_P15971	AT5G58710	0.221236	-0.0228742	0.434851	0.410655	8247.53	9611.82	12731.4	9857.5	4599.3	7720.37	4662.71	5927.14	ROC7	Arabidopsis thaliana cyclophilin ROC7 mRNA, complete cds [NM_125258]	NM_125258	cyclophilin ROC7	GO:0034976|GO:0006457|GO:0005783|GO:0048364|GO:0009627|GO:0003755|GO:0009506|GO:0009507	false
A_84_P196414	AT3G27340	0.242537	0.375522	0.258634	0.40578	2192.53	2642.59	1948.24	1973.74	2055.13	3165.37	2387.11	3078.24	AT3G27340	Arabidopsis thaliana uncharacterized protein mRNA, complete cds [NM_001035705]	NM_001035705	hypothetical protein	GO:0005739|GO:0003674|GO:0009507	false
A_84_P764026	AT4G20550	0.0553017	-0.463593	-0.403474	0.0745866	75.901	87.5692	50.7327	31.1542	205.753	197.906	165.568	167.968	AT4G20700	Arabidopsis thaliana uncharacterized protein mRNA, complete cds [NM_118188]	NM_118188	hypothetical protein		false
A_84_P816509	AT5G07370	-0.0124642	-0.108575	-0.19178	0.386403	4739.99	4702.59	7734	5353.48	2102.47	2396.93	1788.17	2311.27	IPK2a	Arabidopsis thaliana inositol polyphosphate multikinase alpha mRNA, complete cds [NM_203019]	NM_203019	inositol polyphosphate multikinase alpha	GO:0009846|GO:0005886|GO:0009860|GO:0005634|GO:0000823|GO:0042732|GO:0005829	false
A_84_P75674	AT4G03440	-0.537735	0.560094	-0.160195	-0.125891	68.1802	51.7795	71.6357	90.7756	103.418	110.688	107.726	92.1923	AT4G03440	Arabidopsis thaliana ankyrin repeat-containing protein mRNA, complete cds [NM_116582]	NM_116582	ankyrin repeat-containing protein		false
A_84_P17629	AT4G26400	-0.346216	0.000208855	-0.0688826	-0.18608	2458.92	1960.45	2854.28	2200.47	2275.07	2807.68	2487.78	2167.12	AT4G26400	Arabidopsis thaliana RING/U-box domain-containing protein mRNA, complete cds [NM_118773]	NM_118773	RING/U-box domain-containing protein	GO:0009743|GO:0010200|GO:0009651|GO:0009733|GO:0009737|GO:0008270|GO:0000303|GO:0009873	false
A_84_P819497	AT2G16800	-0.263807	-0.0182962	-0.177164	-0.0196805	4412.45	3691.09	5669.2	4221.66	1884.5	2172.53	2185.82	2134.96	AT2G16800	Arabidopsis thaliana high-affinity nickel-transport family protein mRNA, complete cds [NM_127232]	NM_127232	high-affinity nickel-transport family protein	GO:0009616|GO:0000394|GO:0015099|GO:0005886|GO:0009220|GO:0009086|GO:0016021|GO:0015675|GO:0010050	false
A_84_P790710	AT3G44250	0.0655708	0.308642	-0.166038	0.0943396	206.636	228.65	258.213	254.365	86.9032	89.9065	80.8825	78.953	CYP71B38	Arabidopsis thaliana cytochrome P450 71B38 mRNA, complete cds [NM_114293]	NM_114293	cytochrome P450 71B38	GO:0019825	false
A_84_P822197	AT2G44970	-0.119123	0.926773	0.871594	-0.119224	14.4853	15.6443	28.7268	47.4945	6.62931	15.4931	8.63025	6.62233	AT2G44970	Arabidopsis thaliana alpha/beta-Hydrolases superfamily protein mRNA, complete cds [NM_001084591]	NM_001084591	alpha/beta-Hydrolases superfamily protein		false
A_84_P10187	AT5G16340	-1.08711	-0.642617	0.500752	0.858532	99.8761	49.0579	151.067	75.0328	96.9105	158.821	77.5449	125.675	AT5G16340	Arabidopsis thaliana probable acyl-activating enzyme 6 mRNA, complete cds [NM_121639]	NM_121639	probable acyl-activating enzyme 6	GO:0009507	false
A_84_P22109	AT3G09720	0.332691	0.26812	0.454111	0.609256	627.343	820.027	982.689	938.815	391.905	710.306	418.979	652.895	AT3G09720	Arabidopsis thaliana DEAD-box ATP-dependent RNA helicase 57 mRNA, complete cds [NM_111806]	NM_111806	DEAD-box ATP-dependent RNA helicase 57	GO:0008026|GO:0009220|GO:0005634	false
A_84_P786857	AT4G26600	-0.0446588	0.870702	1.07708	1.91027	162.958	167.576	211.846	314.762	58.2941	132.194	41.8995	133.438	AT4G26600	Arabidopsis thaliana S-adenosyl-L-methionine-dependent methyltransferase-like protein mRNA, complete cds [NM_118794]	NM_118794	S-adenosyl-L-methionine-dependent methyltransferase-like protein	GO:0005730|GO:0005634|GO:0006606	false
A_84_P209378	AT4G33000	-0.105976	-0.686321	-0.0273798	-0.123675	1653.07	1572.32	2458.86	1183.81	1519.22	1939.19	1628.14	1482.52	CBL10	Arabidopsis thaliana calcineurin B-like protein 10 mRNA, complete cds [NM_001125633]	NM_001125633	calcineurin B-like protein 10	GO:0005515|GO:0019722|GO:0005886|GO:0009705|GO:0005509|GO:0042538|GO:0043266|GO:0010817|GO:0009932|GO:0009825|GO:0005737|GO:0043481|GO:0071555|GO:0048767|GO:2000021|GO:0000271|GO:0009507	false
A_84_P17920	AT5G20660	-0.153303	0.239308	0.548712	0.649737	6096.03	5439.27	7235.05	6447.17	2927.42	5406.97	3169.32	4802.7	AT5G20660	Arabidopsis thaliana Zn-dependent exopeptidases superfamily protein mRNA, complete cds [NM_122073]	NM_122073	Zn-dependent exopeptidases superfamily protein	GO:0005783	false
A_84_P802667	AT1G05710	0.862116	0.00623671	0.226569	0.326993	160.664	311.814	348.092	276.778	179.168	263.101	164.101	202.458	AT1G05710	Arabidopsis thaliana basic helix-loop-helix domain-containing protein mRNA, complete cds [NM_179266]	NM_179266	basic helix-loop-helix domain-containing protein	GO:0003700|GO:0009723|GO:0005634	false
A_84_P21537	AT5G17850	0.547091	0.38622	0.393737	0.272571	1300.88	1969.9	1778.56	1824.73	463.305	803.967	610.693	742.507	AT5G17850	Arabidopsis thaliana Sodium/calcium exchanger family protein mRNA, complete cds [NM_121791]	NM_121791	Sodium/calcium exchanger family protein	GO:0015491|GO:0035725|GO:0005432|GO:0006812	false
A_84_P19177	AT2G35010	-0.0954835	0.1176	0.013408	-0.109675	2455.58	2341.15	3410.57	2847.47	1315.75	1738.82	1514.62	1404.49	TO1	Arabidopsis thaliana thioredoxin O1 mRNA, complete cds [NM_129053]	NM_129053	thioredoxin O1	GO:0005739|GO:0005759|GO:0016671	false
A_84_P249535	AT1G13340	0.33775	-0.725209	-0.253533	0.210751	309.138	407.89	423.382	203.256	1013.56	1121.2	707.253	829.379	AT1G13340	Arabidopsis thaliana Regulator of Vps4 activity in the MVB pathway protein mRNA, complete cds [NM_101205]	NM_101205	Regulator of Vps4 activity in the MVB pathway protein	GO:0005737|GO:0009697|GO:0045087|GO:0031348|GO:0009863|GO:0006979	false
A_84_P137569	AT1G07230	0.33469	0.780362	0.293921	0.567529	6362.45	8022.22	6139.11	7962.17	5203.05	7912.42	6271.13	8665.65	NPC1	Arabidopsis thaliana non-specific phospholipase C1 mRNA, complete cds [NM_100597]	NM_100597	non-specific phospholipase C1	GO:0005886|GO:0016788	false
A_84_P818943	AT3G26810	-0.308501	0.0971314	-0.291621	-0.317127	881.422	738.3	1532.92	1293.5	353.814	377.036	386.626	316.142	AFB2	Arabidopsis thaliana auxin signaling F-box 2 mRNA, complete cds [NM_113593]	NM_113593	auxin signaling F-box 2	GO:0048443|GO:0007165|GO:0005774|GO:0004842|GO:0010011|GO:0002237|GO:0010152|GO:0005634|GO:0010103	false
A_84_P833504	AT2G03530	-0.15454	0.216276	0.449113	0.162621	221.038	206.241	270.814	250.544	107.902	172.34	170.079	187.296	UPS2	Arabidopsis thaliana ureide permease 2 mRNA, complete cds [NM_001084405]	NM_001084405	ureide permease 2	GO:0005886|GO:0015505|GO:0015931	false
A_84_P792183	AT2G27950	-0.374796	0.340351	0.259401	-0.756465	13.7161	11.5199	19.4961	23.0692	30.0895	36.2101	41.6953	22.2841	AT2G27950	Arabidopsis thaliana RING/U-box domain-containing protein mRNA, complete cds [NM_128354]	NM_128354	RING/U-box domain-containing protein	GO:0008150|GO:0005737	false
A_84_P861179	AT4G30270	0.406881	-0.513365	-1.49562	-1.78419	1393.79	1904.82	2877.08	1569.22	738.755	341.216	1461.92	429.774	XTH24	Arabidopsis thaliana xyloglucan endotransglucosylase/hydrolase protein 24 mRNA, complete cds [NM_119173]	NM_119173	xyloglucan endotransglucosylase/hydrolase protein 24	GO:0005794|GO:0005886|GO:0009505|GO:0007568|GO:0005618|GO:0005576|GO:0009739|GO:0009828|GO:0009741|GO:0009740|GO:0005737|GO:0016798|GO:0016762	false
A_84_P20495	AT4G32800	-0.372068	-1.44479	-1.47378	-1.17399	2004.57	1583.78	4868.76	1367.84	1582.18	759.346	1940.86	869.194	AT4G32800	Arabidopsis thaliana ethylene-responsive transcription factor ERF043 mRNA, complete cds [NM_119433]	NM_119433	ethylene-responsive transcription factor ERF043	GO:0006355|GO:0003700|GO:0005634|GO:0003677	false
A_84_P187184	AT5G26280	-0.897545	-0.971468	-0.355157	-0.677148	117.874	66.3537	153.049	62.4365	567.368	586.915	641.256	407.343	AT5G26280	Arabidopsis thaliana TRAF-like family protein mRNA, complete cds [NM_122529]	NM_122529	TRAF-like family protein	GO:0008150|GO:0003674|GO:0016020|GO:0000041|GO:0009506|GO:0009507	false
A_84_P21764	AT1G24360	0.105703	0.0252012	0.23969	-1.06095	9484.19	10124.6	12779.6	9736.75	5104.78	7531.04	8299.06	3899.89	AT1G24360	Arabidopsis thaliana 3-oxoacyl-[acyl-carrier-protein] reductase mRNA, complete cds [NM_102282]	NM_102282	3-oxoacyl-[acyl-carrier-protein] reductase	GO:0009536|GO:0000038|GO:0042335|GO:0005507|GO:0009570|GO:0009409|GO:0009941|GO:0009507|GO:0004316	false
A_84_P803542	AT4G32208	0.215	0.67183	0.557813	1.62488	1567.41	1880.03	2301.19	2853.46	985.095	1880.92	521.774	1612.53	AT4G32208	Arabidopsis thaliana heat shock protein 70 family protein mRNA, complete cds [NM_001125621]	NM_001125621	heat shock protein 70 family protein	GO:0005739|GO:0008150|GO:0003674	false
A_84_P789183	AT4G00520	-0.0449791	0.0779111	0.21462	0.678678	3643.9	3557.17	4415.66	3563.34	2850.97	4228.36	2499.45	3856.89	AT4G00520	Arabidopsis thaliana acyl-CoA thioesterase family protein mRNA, complete cds [NM_001084871]	NM_001084871	acyl-CoA thioesterase family protein		false
A_84_P784327	AT4G18260	-0.369356	-0.343449	0.408886	-0.0140343	163.805	132.547	185.325	115.851	67.9729	100.672	95.3138	87.9667	AT4G18260	Arabidopsis thaliana cytochrome b561/ferric reductase transmembrane family protein mRNA, complete cds [NM_117936]	NM_117936	cytochrome b561/ferric reductase transmembrane family protein	GO:0016020|GO:0009507	false
A_84_P13583	AT3G08850	-0.579444	0.709235	0.121126	-0.0133896	1550.23	1058.34	1420.35	1835.95	1032.67	1474.78	1195.58	1174.82	RAPTOR1	Arabidopsis thaliana Regulatory-associated protein of TOR 1 mRNA, complete cds [NM_111719]	NM_111719	Regulatory-associated protein of TOR 1	GO:0005515|GO:0010431|GO:0080008|GO:0009793|GO:0010072|GO:0000911|GO:0009880|GO:0010228|GO:0000166|GO:0007062|GO:0016049|GO:0006486|GO:0045595|GO:0006487|GO:0051301	false
A_84_P847914	AT2G20820	0.0482677	0.0429767	-0.0888122	-0.145522	27691.8	27480.6	35156.4	26277.4	31325.8	35771.5	36620.6	31058.7	AT2G20820	Arabidopsis thaliana uncharacterized protein mRNA, complete cds [NM_179675]	NM_179675	hypothetical protein	GO:0008150|GO:0003674|GO:0009853|GO:0009507	false
A_84_P822388	AT5G53620	-0.052889	-0.0710735	0.332456	0.00353527	2687.4	2634.2	3993.68	2915.59	1507.3	2458.83	1703.67	1700.38	AT5G53620	Arabidopsis thaliana uncharacterized protein mRNA, complete cds [NM_124742]	NM_124742	hypothetical protein	GO:0008150|GO:0009507|GO:0005829	false
A_84_P15592	AT1G48570	-0.112971	0.0557423	0.464157	1.15052	2194.39	2069.8	3203.88	2568.04	494.454	895.21	355.921	800.455	AT1G48570	Arabidopsis thaliana zinc finger (Ran-binding) domain-containing protein mRNA, complete cds [NM_103753]	NM_103753	zinc finger (Ran-binding) domain-containing protein	GO:0009220|GO:0009507	false
A_84_P16272	AT1G51080	0.0412083	-0.262365	0.309598	-0.279859	16095.9	16272.2	22107.7	13472	5332.15	8180.83	6941.07	5447.7	AT1G51080	Arabidopsis thaliana uncharacterized protein mRNA, complete cds [NM_103986]	NM_103986	hypothetical protein	GO:0009536|GO:0008150|GO:0003674|GO:0016556|GO:0009507	false
A_84_P826818	AT1G64530	-0.579556	-0.554206	-0.169715	-0.308752	471.372	328.238	664.754	361.293	765.184	902.044	683.43	560.644	AT1G64530	Arabidopsis thaliana nodule inception protein-like protein 6 mRNA, complete cds [NM_105128]	NM_105128	nodule inception protein-like protein 6	GO:0003700|GO:0005634	false
A_84_P520558	AT1G52855	0.85854	-0.746163	0.0694704	0.323937	186.13	357.587	233.117	108.782	1092.94	1499.08	786.968	985.452	AT1G52855	Arabidopsis thaliana uncharacterized protein mRNA, complete cds [NM_202282]	NM_202282	hypothetical protein	GO:0008150|GO:0003674|GO:0005576	false
A_84_P786256	AT2G40765	-0.251337	-0.36952	-0.236489	-0.24449	15401.2	12666.9	20878.7	11935.6	15035.1	15537.2	17228.1	13166.4	AT2G40765	Arabidopsis thaliana uncharacterized protein mRNA, complete cds [NM_129639]	NM_129639	hypothetical protein	GO:0005739|GO:0008150|GO:0003674|GO:0034976|GO:0009627|GO:0009853|GO:0005750	false
A_84_P797306	AT4G27040	0.249493	-0.161407	-1.91771	-0.533264	161.713	205.414	216.218	154.209	221.323	76.9069	187.69	124.76	VPS22	Arabidopsis thaliana vacuolar protein sorting-associated protein 22 mRNA, complete cds [NM_001125595]	NM_001125595	vacuolar protein sorting-associated protein 22	GO:0003674|GO:0005737|GO:0000814|GO:0016192	false
A_84_P19308	AT3G23030	-0.217504	-0.140306	-0.0583061	0.653543	3411.66	2971.9	4407.12	3064.1	1654.15	2068.65	1069.77	1657.44	IAA2	Arabidopsis thaliana auxin-responsive protein IAA2 mRNA, complete cds [NM_113203]	NM_113203	auxin-responsive protein IAA2	GO:0005515|GO:0010583|GO:0003700|GO:0009733|GO:0005634	false
A_84_P813024	AT5G07560	-1.32642	-0.447379	-0.240417	0.201347	24.8302	10.0003	28.9518	18.0606	11.437	8.79155	15.046	14.0864		Rep: Glycine-rich protein GRP20 - Arabidopsis thaliana (Mouse-ear cress), partial (88%) [TC390588]				false
A_84_P214028	AT1G14350	-0.774266	-0.645514	-0.454729	-0.0749154	862.977	525.621	1231.53	633.787	558.101	531.683	528.535	510.439	FLP	Arabidopsis thaliana MYB transcription factor FLP mRNA, complete cds [NM_001084065]	NM_001084065	MYB transcription factor FLP	GO:0043565|GO:0006355|GO:0003700|GO:0005634|GO:0010052|GO:0003677	false
A_84_P22137	AT3G19350	-1.28886	-0.546249	0.751983	1.31998	303.094	126.668	361.434	196.197	43.814	77.8203	46.8613	100.588	MPC	Arabidopsis thaliana maternally expressed PAB C-terminal protein mRNA, complete cds [NM_112822]	NM_112822	maternally expressed PAB C-terminal protein	GO:0008143|GO:0005575|GO:0006417	false
A_84_P289224	AT2G46320	-0.486346	-0.208582	-0.120236	0.522991	1257.79	924.331	1623.68	1107.37	1188.12	1436.2	795.088	1152.88	AT2G46320	Arabidopsis thaliana mitochondrial substrate carrier family protein mRNA, complete cds [NM_180121]	NM_180121	mitochondrial substrate carrier family protein	GO:0005739|GO:0006810|GO:0005743|GO:0006839	false
A_84_P16233	AT1G30410	-0.214966	0.552439	0.142476	-0.220736	308.64	278.333	425.092	497.425	162.657	222.923	213.995	180.358	MRP13	Arabidopsis thaliana multidrug resistance-associated protein 13 mRNA, complete cds [NM_102778]	NM_102778	multidrug resistance-associated protein 13	GO:0042626	false
A_84_P852212	AT1G77080	0.429654	0.313343	0.267054	0.574121	60.7349	92.0477	103.631	104.136	36.7776	47.0105	27.9226	34.7571	MAF1	Arabidopsis thaliana agamous-like MADS-box protein AGL27 mRNA, complete cds [NM_180648]	NM_180648	agamous-like MADS-box protein AGL27	GO:0005515|GO:0009910|GO:0006355|GO:0010048|GO:0003700|GO:0048440|GO:0043481|GO:0009909|GO:0005634|GO:0048573	false
A_84_P201648	AT4G35580	0.279013	0.542322	0.0844181	0.705094	4117.47	5059.22	5393.22	5941.27	3147.91	4274.2	2660.23	4192.26	NTL9	Arabidopsis thaliana NAC transcription factor-like 9 mRNA, complete cds [NM_001203998]	NM_001203998	NAC transcription factor-like 9	GO:0005515|GO:0005516|GO:0008284|GO:0006355|GO:0003700|GO:0031347|GO:0000956|GO:0005634|GO:0006487|GO:0045892	false
A_84_P20807	AT1G05060	0.936305	0.354009	0.426686	0.843698	1381.09	2736.52	2592.18	2561.69	947.341	1654.38	775.216	1375.8	AT1G05060	Arabidopsis thaliana uncharacterized protein mRNA, complete cds [NM_100385]	NM_100385	hypothetical protein	GO:0003674|GO:0042991|GO:0009507	false
A_84_P843112	#N/A	0.720235	0.257361	0.205163	0.203102	679.396	1167.91	1164.5	1101.99	333.199	501.513	340.807	401.974		GB				false
A_84_P803142	#N/A	0.692276	-0.220923	0.0882784	0.795692	18.1135	34.8239	25.0946	19.0202	88.4998	113.946	61.3992	93.9424		Rep: Uncharacterized protein C11orf61 homolog. - Gallus gallus, partial (4%) [TC397905]			GO:0008150|GO:0003674|GO:0005575	false
A_84_P803085	AT2G07827	-0.0412899	1.24914	0.125812	0.124496	15.706	16.5695	13.852	28.6351	74.5454	95.1324	68.8281	68.3026	AT2G07827	Arabidopsis thaliana uncharacterized protein mRNA, complete cds [NM_001161035]	NM_001161035	hypothetical protein	GO:0005739|GO:0008150|GO:0003674	false
A_84_P788389	AT2G23890	0.15474	0.106829	0.607583	0.690496	439.866	510.426	608.722	524.786	246.633	485.582	266.786	437.406	AT2G23890	Arabidopsis thaliana HAD-superfamily hydrolase, subfamily IG, 5'-nucleotidase mRNA, complete cds [NM_127950]	NM_127950	HAD-superfamily hydrolase, subfamily IG, 5'-nucleotidase	GO:0051604|GO:0008150|GO:0008253|GO:0009507	false
A_84_P809795	AT3G58610	-0.553402	0.0483182	0.674226	0.530467	508.706	361.053	791.685	654.307	70.2118	124.96	80.6769	106.473						false
A_84_P276900	AT5G35460	0.172148	0.0558926	0.19036	-0.0823441	4827.32	5456.62	6157.32	4814.43	4359.64	6301.99	5076.14	4631.17	AT5G35460	Arabidopsis thaliana uncharacterized protein mRNA, complete cds [NM_122937]	NM_122937	hypothetical protein	GO:0008150|GO:0003674|GO:0005634	false
A_84_P18606	AT4G33495	0.168183	0.36733	0.456694	0.373942	757.233	884.041	1074.47	1095.61	383.081	696.341	445.974	589.882	RPD1	Arabidopsis thaliana protein ROOT PRIMORDIUM DEFECTIVE 1 mRNA, complete cds [NM_148393]	NM_148393	protein ROOT PRIMORDIUM DEFECTIVE 1	GO:0008285|GO:0010102|GO:0009507	false
A_84_P92159	AT2G20210	-0.670056	0.29123	-0.371556	-0.342965	490.113	320.204	465.05	452.051	375.405	377.565	533.196	426.057	AT2G20210	Arabidopsis thaliana RNI-like superfamily protein mRNA, complete cds [NM_127580]	NM_127580	RNI-like superfamily protein	GO:0016114	false
A_84_P790182	AT5G50550	0.19869	0.379973	0.0896082	0.165893	2698.73	3167.26	4066.93	4034.19	2928.23	3993.25	2977.97	3258.33	AT5G50550	Arabidopsis thaliana transducin/WD40 domain-containing protein mRNA, complete cds [NM_124442]	NM_124442	transducin/WD40 domain-containing protein	GO:0008150|GO:0000166|GO:0005575	false
A_84_P813822	AT5G38470	0.00085339	0.175729	0.226327	0.15225	1896.57	1951.24	2761.73	2410.68	528.693	814.993	621.112	698.887	RAD23D	Arabidopsis thaliana ubiquitin receptor RAD23d mRNA, complete cds [NM_123208]	NM_123208	ubiquitin receptor RAD23d	GO:0003684|GO:0043130|GO:0007067|GO:0009409|GO:0070628|GO:0005634|GO:0006289|GO:0005829	false
A_84_P585895	AT4G33180	-0.0214462	-0.144118	-0.0715331	0.0760536	934.282	951.324	1435.03	1022.78	858.528	1072.93	883.365	927.426	AT4G33180	Arabidopsis thaliana hydrolase, alpha/beta fold family protein mRNA, complete cds [NM_119472]	NM_119472	hydrolase, alpha/beta fold family protein	GO:0003824	false
A_84_P761485	AT3G30385	0.442382	0.0110892	-0.409573	-0.569665	18.298	29.7168	17.6704	15.4553	111.724	103.567	123.92	80.2513	AT3G30385	Arabidopsis thaliana ECA1 gametogenesis related family protein mRNA, complete cds [NM_001084759]	NM_001084759	ECA1 gametogenesis related family protein	GO:0009507	false
A_84_P811854	AT4G28080	-0.94912	0.342299	-0.0268636	-0.182081	300.617	162.908	439.497	449.123	130.512	153.88	149.015	126.311	AT4G28080	Arabidopsis thaliana tetratricopeptide repeat domain protein mRNA, complete cds [NM_118947]	NM_118947	tetratricopeptide repeat domain protein	GO:0019288|GO:0016556|GO:0009737|GO:0005634|GO:0010103|GO:0006655	false
A_84_P17727	AT5G07680	0.371902	0.190935	-0.266923	-0.310243	76.4163	110.586	132.864	125.561	119.078	120.083	176.442	140.763	NAC080	Arabidopsis thaliana NAC domain containing protein 80 mRNA, complete cds [NM_120850]	NM_120850	NAC domain containing protein 80	GO:0003700|GO:0007275|GO:0005634	false
A_84_P801414	AT3G48460	-0.124492	0.286711	-1.33454	-0.876551	38.3072	40.0819	54.5476	52.6851	150.193	74.3953	152.312	80.7394	AT3G48460	Arabidopsis thaliana GDSL esterase/lipase mRNA, complete cds [NM_114705]	NM_114705	GDSL esterase/lipase	GO:0005576	false
A_84_P797883	AT3G18290	0.0245707	0.0737607	0.450148	-0.07758	86.5891	95.6921	120.928	104.063	37.4524	52.6531	53.6373	45.4879	BTS	Arabidopsis thaliana putative E3 ligase BRUTUS mRNA, complete cds [NM_112713]	NM_112713	putative E3 ligase BRUTUS	GO:0010106|GO:0008270|GO:0005634|GO:0009793	false
A_84_P19917	AT1G59990	0.0921661	0.802922	-0.0205897	-0.575158	989.505	1083.19	1048.16	1439.38	238.902	303.055	347.953	234.712	AT1G59990	Arabidopsis thaliana DEAD-box ATP-dependent RNA helicase 22 mRNA, complete cds [NM_104691]	NM_104691	DEAD-box ATP-dependent RNA helicase 22	GO:0008026|GO:0009220|GO:0009507	false
A_84_P12570	AT2G28120	0.250843	-0.101548	-0.0810165	-0.409111	1111.46	1359.71	3430.9	2471.95	846.052	1048.38	1495.06	1133.79	AT2G28120	Arabidopsis thaliana major facilitator protein mRNA, complete cds [NM_128372]	NM_128372	major facilitator protein	GO:0005886	false
A_84_P102996	AT5G24580	-1.00925	-0.444284	-0.338364	-0.2472	1553.07	787.924	1112.87	655.948	1162.52	1212.33	1172.61	987.673	AT5G24580	Arabidopsis thaliana heavy metal transport/detoxification domain-containing protein mRNA, complete cds [NM_203101]	NM_203101	heavy metal transport/detoxification domain-containing protein	GO:0005507|GO:0005634|GO:0006825	false
A_84_P22875	AT1G71720	-0.342469	-0.410914	-0.498254	-0.265923	7952.48	6201.89	11439.9	6379.32	4962.66	4530.27	5540.87	4467.89	AT1G71720	Arabidopsis thaliana rbcL RNA S1-binding domain protein mRNA, complete cds [NM_105830]	NM_105830	rbcL RNA S1-binding domain protein	GO:0003723|GO:0009507	false
A_84_P157275	AT1G14740	-0.0902265	0.198776	-0.119421	-0.33027	7975.53	7428.07	9284.29	8013.36	7488.77	8593.62	10199.4	7580.44	AT1G14740	Arabidopsis thaliana Protein OBERON 3 mRNA, complete cds [NM_101343]	NM_101343	Protein OBERON 3	GO:0009880|GO:0005515|GO:0001708|GO:0090421|GO:0005634	false
A_84_P10795	AT3G17770	-0.499783	-0.231635	-0.427805	-0.293882	1895.44	1364.54	2044.05	1359.12	926.508	908.995	843.74	690.275	AT3G17770	Arabidopsis thaliana dihydroxyacetone kinase mRNA, complete cds [NM_112658]	NM_112658	dihydroxyacetone kinase	GO:0042631|GO:0005737|GO:0004371|GO:0019375|GO:0009610|GO:0016036|GO:0006071	false
A_84_P14314	AT1G01380	0.163989	0.114424	-0.168911	-0.184379	104.428	126.472	116.291	101.365	560.555	655.75	372.296	333.035	ETC1	Arabidopsis thaliana MYB-like transcription factor ETC1 mRNA, complete cds [NM_100020]	NM_100020	MYB-like transcription factor ETC1	GO:0006355|GO:0003700|GO:0001708|GO:0005634|GO:0003677|GO:0009913	false
A_84_P259160	AT4G17840	0.517872	0.608894	-0.185165	-0.0520339	2884.88	4248.09	3416.79	3996.45	4336.98	4861.15	3345.4	3147.24	AT4G17840	Arabidopsis thaliana uncharacterized protein mRNA, complete cds [NM_117893]	NM_117893	hypothetical protein	GO:0008150|GO:0003674|GO:0009507	false
A_84_P755077	AT2G41440	0.364358	-0.0603819	0.12118	0.216239	687.86	922.007	894.859	682.978	556.307	792.298	524.241	616.708	AT2G41440	Arabidopsis thaliana uncharacterized protein mRNA, complete cds [NM_001125024]	NM_001125024	hypothetical protein	GO:0005634	false
A_84_P20689	AT5G55260	0.0665368	-0.47086	-0.3238	-0.219443	976.258	1055.62	1496.23	855.179	805.868	847.367	679.984	588.675	PPX2	Arabidopsis thaliana serine/threonine-protein phosphatase PP-X isozyme 2 mRNA, complete cds [NM_124908]	NM_124908	serine/threonine-protein phosphatase PP-X isozyme 2	GO:0005575|GO:0004722	false
A_84_P764245	AT4G05613	0.562797	-0.109064	0.43542	-0.184869	24.5299	42.9159	28.885	23.2827	76.6216	120.829	53.7075	42.8101						false
A_84_P786781	AT2G35760	-0.351698	-0.929536	-0.301424	-0.149141	314.248	257.863	461.481	189.597	476.359	506.579	354.203	323.09	AT2G35760	Arabidopsis thaliana CASP-like protein mRNA, complete cds [NM_129134]	NM_129134	CASP-like protein	GO:0015996|GO:0009741|GO:0008150|GO:0003674|GO:0005575	false
A_84_P839357	AT5G21326	-0.386411	-0.642388	-0.949511	0.23013	4480.94	3424.29	4075.36	3556.76	2371.57	1624.63	1887.96	2192.2	AT5G21326	Arabidopsis thaliana CBL-interacting serine/threonine-protein kinase 26 mRNA, complete cds [NM_180530]	NM_180530	CBL-interacting serine/threonine-protein kinase 26	GO:0007165|GO:0004672|GO:0005886|GO:0006468|GO:0005524|GO:0005829	false
A_84_P517738	AT5G64420	0.108498	0.0792093	0.169696	1.1937	3760.96	4122.15	5249.9	4209.61	2074.95	2997.27	1208.11	2671.7	AT5G64420	Arabidopsis thaliana DNA polymerase V family protein mRNA, complete cds [NM_125838]	NM_125838	DNA polymerase V family protein	GO:0006260|GO:0005634|GO:0009165|GO:0005829	false
A_84_P530135	AT5G60880	-1.44708	-0.695745	-0.00122833	-0.494128	23.5559	9.26983	19.802	10.7251	47.3728	51.1497	22.5316	12.7371	BASL	Arabidopsis thaliana protein BREAKING OF ASYMMETRY IN THE STOMATAL LINEAGE mRNA, complete cds [NM_125481]	NM_125481	protein BREAKING OF ASYMMETRY IN THE STOMATAL LINEAGE	GO:0009786|GO:0005634|GO:0019897|GO:0009826|GO:0010374	false
A_84_P789649	#N/A	0.0788134	0.237608	0.00697547	0.645099	347.138	381.137	389.569	367.683	384.093	506.376	262.727	421.659		Arabidopsis thaliana unknown mRNA sequence [AY136435]	AY136435			false
A_84_P566922	AT3G13970	-0.129189	-0.456255	-0.0819133	0.337616	398.91	381.031	497.38	288.726	418.878	520.109	287.285	371.08	APG12B	Arabidopsis thaliana ubiquitin-like protein ATG12B mRNA, complete cds [NM_112251]	NM_112251	ubiquitin-like protein ATG12B	GO:0003674|GO:0006914|GO:0009507	false
A_84_P808417	#N/A	-0.667058	0.446265	-0.897795	0.314462	78.8644	53.2614	69.5214	79.9606	236.396	160.959	128.054	150.809						false
A_84_P11413	AT1G30600	-0.728764	-0.00113329	-0.00210586	-0.29847	517.854	325.409	544.12	433.113	501.911	659.981	681.321	558.282	AT1G30600	Arabidopsis thaliana subtilase-like protein mRNA, complete cds [NM_102797]	NM_102797	subtilase-like protein	GO:0004252|GO:0009505|GO:0008152|GO:0006508|GO:0005576|GO:0009506	false
A_84_P753341	AT1G29355	0.38928	0.531562	0.0931509	0.27193	1296.08	1756.76	1934.24	2182.76	2469.43	3392.03	2539.56	2999.6	AT1G29355	Arabidopsis thaliana mRNA, clone: RAFL17-02-C10 [AK117418]	AK117418	hypothetical protein	GO:0008150|GO:0003674|GO:0005634	false
A_84_P505985	AT4G35130	0.378282	0.542161	0.572966	1.36127	286.636	391.439	372.052	430.725	137.455	249.633	101.454	244.171	AT4G35130	Arabidopsis thaliana pentatricopeptide repeat-containing protein mRNA, complete cds [NM_119679]	NM_119679	pentatricopeptide repeat-containing protein	GO:0008150|GO:0009507	false
A_84_P833441	AT4G20320	1.23525	1.16874	0.664119	-0.0382818	9.87769	26.8962	21.8496	40.6881	7.561	14.3186	8.55771	7.24689	AT4G20320	Arabidopsis thaliana putative CTP synthase mRNA, complete cds [NM_001084942]	NM_001084942	putative CTP synthase	GO:0005737|GO:0003883	false
A_84_P753173	AT1G57777	-0.833432	0.297505	-0.359319	-0.982607	16.0771	9.50284	13.975	14.9896	55.2866	49.99	60.8029	28.8232	AT1G57777	Arabidopsis thaliana ECA1 gametogenesis related family protein mRNA, complete cds [NM_001084267]	NM_001084267	ECA1 gametogenesis related family protein	GO:0005576	false
A_84_P257490	AT5G45560	-0.360835	-0.174688	-0.267951	-0.159017	537.375	437.181	672.301	476.858	458.486	501.085	570.86	516.259	AT5G45560	Arabidopsis thaliana ENHANCED DISEASE RESISTANCE 2-like protein mRNA, complete cds [NM_123924]	NM_123924	ENHANCED DISEASE RESISTANCE 2-like protein	GO:0005739|GO:0000911|GO:0006346|GO:0034968|GO:0000226|GO:0009909|GO:0031048|GO:0051567|GO:0008289	false
A_84_P10725	AT2G31970	0.0866171	0.497196	0.388688	0.758575	638.781	706.212	912.005	1021.49	671.806	1153.52	577.659	985.988	RAD50	Arabidopsis thaliana DNA repair protein RAD50 mRNA, complete cds [NM_128757]	NM_128757	DNA repair protein RAD50	GO:0009640|GO:0030870|GO:0016567|GO:0019915|GO:0010182|GO:0010162|GO:0007267|GO:0005634|GO:0009909|GO:0006606|GO:0009933|GO:0009793|GO:0006302|GO:0000911|GO:0009616|GO:0005737|GO:0009845|GO:0000723|GO:0006396|GO:0016233|GO:0000226|GO:0006312|GO:0050826|GO:0010267|GO:0007346|GO:0010228|GO:0006281|GO:0010048|GO:0035196|GO:0000278|GO:0009560	false
A_84_P11769	AT3G23990	-0.195743	0.0294981	0.677756	0.812845	2276.23	2017.62	3458.91	2728.61	1278.77	2629.03	1381.14	2379.95	HSP60	Arabidopsis thaliana heat shock protein 60 mRNA, complete cds [NM_113304]	NM_113304	heat shock protein 60	GO:0042542|GO:0005774|GO:0034976|GO:0005794|GO:0009408|GO:0005507|GO:0006626|GO:0005524|GO:0009644|GO:0005829|GO:0005739|GO:0022626|GO:0006457|GO:0005759|GO:0007005|GO:0051131|GO:0046686	false
A_84_P787909	AT1G63610	-0.209245	-0.192032	-0.284599	-0.0478954	3799.34	3307.76	5725.33	3789.77	1370.33	1480.37	1237.88	1189.97	AT1G63610	Arabidopsis thaliana uncharacterized protein mRNA, complete cds [NM_105039]	NM_105039	hypothetical protein	GO:0008150|GO:0003674|GO:0009570|GO:0010207|GO:0009507	false
A_84_P753493	AT1G11785	1.25683	0.787258	0.804508	0.770005	46.7506	129.495	70.3647	102.66	67.4175	130.332	73.7595	112.842	AT1G11785	Arabidopsis thaliana uncharacterized protein mRNA, complete cds [NM_001084050]	NM_001084050	hypothetical protein	GO:0008150|GO:0003674|GO:0005575	false
A_84_P850296	AT3G56590	-0.391237	0.0790851	-0.1703	0.28407	2111.79	1638.94	2414.65	1983.35	3269.32	3741.68	2804.33	3323.9	AT3G56590	Arabidopsis thaliana hydroxyproline-rich glycoprotein family protein mRNA, complete cds [NM_115518]	NM_115518	hydroxyproline-rich glycoprotein family protein	GO:0008150|GO:0003674|GO:0005634	false
A_84_P23520	AT1G56130	0.0894633	0.845542	0.742582	0.942761	205.069	228.508	219.564	319.142	113.853	226.608	131.762	245.457	AT1G56130	Arabidopsis thaliana putative LRR receptor-like serine/threonine-protein kinase mRNA, complete cds [NM_104491]	NM_104491	putative LRR receptor-like serine/threonine-protein kinase	GO:0016020|GO:0005886|GO:0005524	false
A_84_P18192	AT2G20750	-0.911593	-1.11676	-0.3224	-1.03143	2368.78	1271.92	2572.41	929.769	1143.84	1210.84	1407.64	693.827	EXPB1	Arabidopsis thaliana expansin B1 mRNA, complete cds [NM_127640]	NM_127640	expansin B1	GO:0005576|GO:0009828|GO:0009826|GO:0009664	false
A_84_P163193	AT4G01960	0.432755	0.152454	0.124425	-0.0116401	2980.26	4127.83	3711.66	3165.39	2150.06	3026.15	3100.04	2981.06	AT4G01960	Arabidopsis thaliana uncharacterized protein mRNA, complete cds [NM_116427]	NM_116427	hypothetical protein	GO:0008150|GO:0003674|GO:0005634	false
A_84_P804516	AT5G49390	-0.476093	0.466152	0.149893	0.888793	14.0413	10.5166	11.6497	14.8756	35.8857	43.6186	23.9448	36.9644						false
A_84_P19590	AT4G17770	-0.0282915	0.538096	0.963833	0.661397	6787.32	6639.35	7653.27	8421.73	2496.61	6065.02	3394.78	5094.52	TPS5	Arabidopsis thaliana putative trehalose phosphatase/synthase 5 mRNA, complete cds [NM_117886]	NM_117886	putative trehalose phosphatase/synthase 5	GO:0016757|GO:0000023|GO:0005992|GO:0043085|GO:0004805|GO:0019252|GO:0003825	false
A_84_P843833	AT3G05970	-0.112223	0.215097	0.0853632	0.109561	2351.58	2227.54	3678.96	3283.48	696.621	968.932	929.462	995.348	LACS6	Arabidopsis thaliana long-chain acyl-CoA synthetase 6 mRNA, complete cds [NM_111471]	NM_111471	long-chain acyl-CoA synthetase 6	GO:0001676|GO:0006635|GO:0016020|GO:0010193|GO:0006631|GO:0006633|GO:0002213|GO:0009507|GO:0005777|GO:0004467	false
A_84_P10363	AT1G28230	0.507122	0.33657	0.561685	1.09275	2655.73	3875.95	3508.09	3386.26	1369.89	2594.7	1344.21	2783.71	PUP1	Arabidopsis thaliana purine permease 1 mRNA, complete cds [NM_102588]	NM_102588	purine permease 1	GO:0010184|GO:0005887|GO:0015211|GO:0005345|GO:0006863|GO:0015931|GO:0009507	false
A_84_P104666	AT5G53390	0.136228	0.557555	2.00323	0.266497	9.37025	11.7404	11.6364	15.5818	9.74993	39.5224	10.1411	10.1618	AT5G53390	Arabidopsis thaliana bifunctional wax ester synthase/diacylglycerol acyltransferase mRNA, complete cds [NM_124718]	NM_124718	bifunctional wax ester synthase/diacylglycerol acyltransferase	GO:0005886|GO:0005634|GO:0048446	false
A_84_P592181	AT5G09225	0.52947	0.255631	0.290384	0.235582	1509.65	2258.24	2031.95	1890.07	1990.33	3117.55	2116.71	2450.71	AT5G09225	Arabidopsis thaliana uncharacterized protein mRNA, complete cds [NM_203023]	NM_203023	hypothetical protein	GO:0005739|GO:0008150|GO:0003674	false
A_84_P760764	AT3G09375	-0.0507077	-0.112133	-0.355854	-0.391285	3926.5	3836.61	7325.35	5088.33	2036.11	2074.86	1718.36	1308.93						false
A_84_P22128	AT3G15690	-0.260561	-0.142001	-0.1822	-0.387516	5602.58	4661.36	7179.38	4881.7	1748.1	2005.04	2194.66	1666.15	AT3G15690	Arabidopsis thaliana Single hybrid motif superfamily protein mRNA, complete cds [NM_180260]	NM_180260	Single hybrid motif superfamily protein	GO:0030003|GO:0070838|GO:0009507	false
A_84_P22238	AT3G54670	-0.105517	0.184881	0.20832	0.251169	2206.42	2095.05	2718.63	2389.13	2056.43	3066.05	2213.22	2584.54	TTN8	Arabidopsis thaliana structural maintenance of chromosomes 1 mRNA, complete cds [NM_001203163]	NM_001203163	structural maintenance of chromosomes 1	GO:0005215|GO:0006396|GO:0016246|GO:0006346|GO:0045492|GO:0005634|GO:0010413|GO:0005524|GO:0010073|GO:0009630|GO:0010638|GO:0008278|GO:0007059|GO:0009888|GO:0007062|GO:0009887|GO:0045893|GO:0000278|GO:0010014|GO:0009855|GO:0033044|GO:0009507	false
A_84_P181704	AT4G32730	-0.377656	0.181484	-0.191622	-0.321433	233.926	187.469	337.125	303.137	335.42	381.396	381.525	310.484	PC-MYB1	Arabidopsis thaliana myb-related protein 3R-1 mRNA, complete cds [NM_202989]	NM_202989	myb-related protein 3R-1	GO:0000911|GO:0006355|GO:0003700|GO:0003713|GO:0005634|GO:0003677	false
A_84_P23864	AT2G37150	0.00153621	0.280511	-0.24168	-0.357842	767.095	797.035	923.936	892.465	996.142	1109.05	1288.27	1003.9	AT2G37150	Arabidopsis thaliana RING-finger domain-containing protein mRNA, complete cds [NM_201889]	NM_201889	RING-finger domain-containing protein	GO:0010260|GO:0008270|GO:0005634	false
A_84_P849748	AT5G20490	-0.462996	-0.0933644	-0.472074	-0.556833	7712.51	5504.06	8966.84	6271.49	5495.53	5090.7	7511.68	4920.64	XIK	Arabidopsis thaliana Myosin XI K mRNA, complete cds [NM_001161252]	NM_001161252	Myosin XI K	GO:0030048|GO:0048467|GO:0010154|GO:0016459|GO:0009791|GO:0003774|GO:0010090|GO:0010091|GO:0016049|GO:0048768|GO:0051645|GO:0060151|GO:0051646|GO:0009506|GO:0051301	false
A_84_P757039	AT2G38170	-0.60588	-0.0946013	-0.467601	-0.724546	59408	37980.1	72589	52721.3	16516.1	14496.2	25899.5	14346.3	CAX1	Arabidopsis thaliana vacuolar cation/proton exchanger 1 mRNA, complete cds [NM_201901]	NM_201901	vacuolar cation/proton exchanger 1	GO:0005515|GO:0005773|GO:0005774|GO:0009651|GO:0044242|GO:0009705|GO:0055062|GO:0030003|GO:0015085|GO:0006882|GO:0009624|GO:0070838|GO:0030026|GO:0009631|GO:0032880|GO:0016020|GO:0007030|GO:0009750|GO:0015368|GO:0015369|GO:0006816|GO:0006833|GO:0019761|GO:0009507	false
A_84_P175581	AT2G05160	-0.410254	-0.279561	-0.975729	-0.347607	474.952	370.896	661.28	438.633	300.268	196.934	166.464	127.045	AT2G05160	Arabidopsis thaliana zinc finger CCCH domain-containing protein 18 mRNA, complete cds [NM_126543]	NM_126543	zinc finger CCCH domain-containing protein 18	GO:0008150|GO:0003723|GO:0005634	false
A_84_P758212	AT2G03938	-0.167713	0.0142314	-0.103951	-0.609067	10.0716	10.2095	12.2595	10.7179	25.0731	23.2368	36.263	21.1144	AT2G03938	Arabidopsis thaliana uncharacterized protein mRNA, complete cds [NM_001124790]	NM_001124790	hypothetical protein	GO:0005634	false
A_84_P851343	AT3G13870	-0.602782	0.0126483	-0.876085	-0.18322	235.04	161.881	248.232	199.178	96.2412	62.873	79.686	64.1536	RHD3	Arabidopsis thaliana protein ROOT HAIR DEFECTIVE 3 mRNA, complete cds [NM_112241]	NM_112241	protein ROOT HAIR DEFECTIVE 3	GO:0006820|GO:0043090|GO:0030036|GO:0005886|GO:0005783|GO:0006865|GO:0005634|GO:0006862|GO:0006886|GO:0043269|GO:0009932|GO:0016051|GO:0043069|GO:0005737|GO:0006612|GO:0048765|GO:0010363|GO:0005774|GO:0015696|GO:0048527|GO:0005525|GO:0010053|GO:0006888|GO:0000902|GO:0009832|GO:0015802|GO:0016049|GO:0048193|GO:0030243	false
A_84_P808539	AT4G04640	-0.199982	0.0113042	-0.186298	-0.437968	7291.16	6284.29	11415.6	8627.72	1167.11	1350.14	1357.69	1004.06	ATPC1	Arabidopsis thaliana ATP synthase gamma chain 1 mRNA, complete cds [NM_116702]	NM_116702	ATP synthase gamma chain 1	GO:0019344|GO:0009773|GO:0019288|GO:0006364|GO:0009657|GO:0009695|GO:0009772|GO:0030154|GO:0009535|GO:0006754|GO:0009534|GO:0009106|GO:0009579|GO:0030234|GO:0009108|GO:0006733|GO:0006636|GO:0035304|GO:0015986|GO:0044272|GO:0019748|GO:0000023|GO:0009072|GO:0009965|GO:0008652|GO:0009941|GO:0019684|GO:0043085|GO:0019252|GO:0000096|GO:0016020|GO:0009544|GO:0006766|GO:0006546|GO:0010207|GO:0045893|GO:…	false
A_84_P511186	AT3G57350	0.136308	0.458269	0.637397	0.746419	653.534	746.495	1008.98	1098	545.418	1112.62	628.368	1058.41	AT3G57350	Arabidopsis thaliana Nucleoporin interacting component (Nup93/Nic96-like) family protein mRNA, complete cds [NM_115595]	NM_115595	Nucleoporin interacting component (Nup93/Nic96-like) family protein	GO:0005515|GO:0005634|GO:0005635	false
A_84_P795717	#N/A	-0.203653	-0.229699	0.379575	0.698847	12.1798	11.8892	19.0847	14.1584	21.0903	26.1711	24.4207	31.9426		Arabidopsis thaliana mRNA for hypothetical protein, complete cds, clone: RAFL21-97-J21 [AK221830]	AK221830			false
A_84_P834551	#N/A	-0.870663	-0.495523	0.321344	0.45735	18.2217	10.4272	40.884	24.5188	6.38875	9.41778	9.01635	11.4092						false
A_84_P100696	AT1G22140	0.0923522	-0.539543	-0.449747	0.0225878	2825.65	3077.68	4417	2319.34	3778.34	3568.86	2605.52	2599.91	AT1G22140	Arabidopsis thaliana uncharacterized protein mRNA, complete cds [NM_102064]	NM_102064	hypothetical protein	GO:0008150|GO:0003674|GO:0009507	false
A_84_P598436	AT5G14260	-0.301726	-0.364062	-0.339755	0.191274	13175.5	10494.2	16982.3	9824.26	5553.02	5602.54	4076.71	4449.1	AT5G14260	Arabidopsis thaliana Rubisco methyltransferase family protein mRNA, complete cds [NM_121430]	NM_121430	Rubisco methyltransferase family protein	GO:0008150|GO:0003674|GO:0009570|GO:0009507	false
A_84_P245515	AT5G62840	-0.504611	-0.118107	-0.240354	-0.0474014	4474.45	3157.65	5257.54	3670.01	2071.03	2277.02	1376.5	1316.78	AT5G62840	Arabidopsis thaliana phosphoglycerate mutase family protein mRNA, complete cds [NM_125679]	NM_125679	phosphoglycerate mutase family protein	GO:0016556|GO:0008152|GO:0009965|GO:0003824|GO:0030154|GO:0009507	false
A_84_P845140	AT4G34660	-0.326293	-0.0562553	-0.25359	0.455645	3001.08	2424.58	3504.34	2595.76	1712.04	1876.68	1195.81	1633.84	AT4G34660	Arabidopsis thaliana SH3 domain-containing protein mRNA, complete cds [NM_119632]	NM_119632	SH3 domain-containing protein	GO:0008150|GO:0030276|GO:0005829	false
A_84_P847904	AT4G11960	0.705753	0.714587	0.342644	0.539119	347.702	595.551	455.405	595.657	144.195	223.884	118.087	164.036	PGRL1B	Arabidopsis thaliana PGR5-like protein 1B mRNA, complete cds [NM_117266]	NM_117266	PGR5-like protein 1B	GO:0015996|GO:0009535|GO:0015979|GO:0003674|GO:0009773|GO:0009507	false
A_84_P19081	AT1G25530	1.01659	1.09992	0.582312	1.27752	654.123	1378.75	922.917	1554.9	668.702	1305.34	619.464	1489.24	AT1G25530	Arabidopsis thaliana transmembrane amino acid transporter family protein mRNA, complete cds [NM_102364]	NM_102364	transmembrane amino acid transporter family protein	GO:0016020|GO:0015171|GO:0005886|GO:0006865	false
A_84_P19632	AT5G11740	-0.662697	-0.418923	0.395342	-0.507952	28135.1	17015.7	46760.3	25719.8	13708.2	21834.4	28924.4	18774.9	AGP15	Arabidopsis thaliana arabinogalactan protein 15 mRNA, complete cds [NM_121212]	NM_121212	arabinogalactan protein 15	GO:0005886|GO:0031225	false
A_84_P17506	AT3G54080	0.172753	-0.0795686	0.118678	0.100692	2013.77	2322.22	3371.37	2452.91	2149.64	3011.42	1735.18	1838.1	AT3G54080	Arabidopsis thaliana concanavalin A-like lectin family protein mRNA, complete cds [NM_115268]	NM_115268	concanavalin A-like lectin family protein	GO:0008150|GO:0000394|GO:0048439|GO:0009887|GO:0009086|GO:0010051|GO:0048519|GO:0009855	false
A_84_P794948	AT3G15000	-0.0587425	1.55479	0.411467	0.13227	8.57801	9.43069	11.9928	29.7426	28.6401	38.7687	35.3588	33.226	AT3G15000	BP602383 RAFL16 Arabidopsis thaliana cDNA clone RAFL16-54-I06 3', mRNA sequence [BP602383]	BP602383	RNA-editing factor interacting protein 1	GO:0005739|GO:0005515|GO:0016554|GO:0080156|GO:0009451|GO:0050897|GO:0009507	false
A_84_P11736	AT3G27530	-0.0115131	-0.063722	0.0765788	0.339618	2105.39	2132.24	3039.46	2242.35	2383.04	3237.09	1724.4	2165.58	GC6	Arabidopsis thaliana golgin candidate 6 mRNA, complete cds [NM_113669]	NM_113669	golgin candidate 6	GO:0005794|GO:0005795|GO:0009639|GO:0000956|GO:0048193|GO:0032527|GO:0006486|GO:0005634|GO:0007033|GO:0009791|GO:0005829	false
A_84_P144819	AT3G29370	-2.51644	-2.35797	-1.36079	-3.34874	360.695	61.4888	454.979	67.579	65.866	30.6262	112.179	10.5389	AT3G29370	Arabidopsis thaliana atypical bHLH transcriptional factor P1R3 mRNA, complete cds [NM_113862]	NM_113862	atypical bHLH transcriptional factor P1R3	GO:0008150|GO:0003674|GO:0005575	false
A_84_P222519	AT1G21130	-0.218421	-0.159732	-0.0505862	-0.079236	21211.1	17717.1	26127	17018.6	3200.14	3964.57	4484.86	4098.59	AT1G21130	Arabidopsis thaliana Indole glucosinolate O-methyltransferase 4 mRNA, complete cds [NM_101967]	NM_101967	Indole glucosinolate O-methyltransferase 4	GO:0005634|GO:0005829	false
A_84_P230999	AT5G54920	-0.186886	0.242077	0.21333	-0.105783	605.954	557.579	836.144	787.696	274.724	413.734	418.193	396.827	AT5G54920	Arabidopsis thaliana uncharacterized protein mRNA, complete cds [NM_001125965]	NM_001125965	hypothetical protein	GO:0003674|GO:0005634	false
A_84_P818272	AT2G32240	-0.470233	-1.01747	-0.0897481	0.568842	1389.36	1027.51	1982.47	767.059	409.566	507.765	269.442	409.866	AT2G32240	Arabidopsis thaliana uncharacterized protein mRNA, complete cds [NM_128783]	NM_128783	hypothetical protein	GO:0003674|GO:0005737|GO:0005886|GO:0009737|GO:0046686|GO:0005829	false
A_84_P546751	AT4G21890	-0.453881	0.594161	-0.162377	0.402539	38.3622	31.0972	52.621	68.6931	23.8248	21.6744	13.7371	13.317	AT4G21890	Arabidopsis thaliana uncharacterized protein mRNA, complete cds [NM_118310]	NM_118310	hypothetical protein	GO:0008150|GO:0003674|GO:0005634	false
A_84_P787209	AT5G42060	0.550173	-0.195308	0.220289	0.665001	199.45	307.758	232.914	160.04	185.004	271.132	160.199	252.603	AT5G42060	Arabidopsis thaliana DEK, chromatin associated protein mRNA, complete cds [NM_123571]	NM_123571	DEK, chromatin associated protein	GO:0016592|GO:0005634	false
A_84_P19829	AT5G58390	-2.0308	-0.828492	0.111626	-0.341357	254.508	61.2027	223.192	96.2904	7.99039	9.38358	12.2352	6.72854	AT5G58390	Arabidopsis thaliana peroxidase mRNA, complete cds [NM_125225]	NM_125225	peroxidase	GO:0004601|GO:0005576	false
A_84_P13846	AT1G21840	-0.11313	-0.22362	0.151669	-0.13412	1498.62	1421.08	1829.8	1225.6	1166.39	1698	1562.36	1409.3	UREF	Arabidopsis thaliana urease accessory protein F mRNA, complete cds [NM_102032]	NM_102032	urease accessory protein F	GO:0006807|GO:0005737|GO:0048554|GO:0006661	false
A_84_P785669	AT4G18140	0.467199	0.479675	0.00427738	0.150995	528.927	758.378	745.173	825.885	762.236	1002.31	816.504	902.972	SSP4b	Arabidopsis thaliana Full-length cDNA Complete sequence from clone GSLTPGH44ZC02 of Hormone Treated Callus of strain col-0 of Arabidopsis thaliana (thale cress) [BX828007]	BX828007	SCP1-like small phosphatase 4b	GO:0006470|GO:0005634|GO:0008420	false
A_84_P601718	AT3G23740	-1.13045	-0.819212	-0.3599	-0.587576	250.706	116.851	325.351	144.635	89.5446	82.9993	107.581	68.5151	AT3G23740	Arabidopsis thaliana uncharacterized protein mRNA, complete cds [NM_113278]	NM_113278	hypothetical protein	GO:0006306|GO:0006260|GO:0008150|GO:0003674|GO:0008283|GO:0006270|GO:0051726|GO:0005634|GO:0006275|GO:0051567	false
A_84_P212718	AT5G42110	0.515619	-1.32326	0.339661	-0.76655	22.0618	36.962	87.8871	27.7928	37.6786	51.0008	49.9499	27.1461		Rep: Expressed protein - Brachypodium sylvaticum (False brome), partial (5%) [TC400286]			GO:0008150|GO:0003674	false
A_84_P179334	AT1G67720	0.232987	0.164311	0.210739	0.349994	1155.43	1398.51	1712.73	1498.8	1429.86	2144.64	1539.4	1948.15	AT1G67720	Arabidopsis thaliana putative LRR receptor-like serine/threonine-protein kinase mRNA, complete cds [NM_105440]	NM_105440	putative LRR receptor-like serine/threonine-protein kinase	GO:0009616|GO:0004672|GO:0005886|GO:0035196|GO:0016301|GO:0007267|GO:0010267	false
A_84_P60330	AT5G27060	0.406028	0.443283	0.141775	-0.482297	17.4516	27.3318	36.6837	44.1172	9.55149	12.6142	11.8986	6.65976	RLP53	Arabidopsis thaliana receptor like protein 53 mRNA, complete cds [NM_122588]	NM_122588	receptor like protein 53	GO:0007165|GO:0016301|GO:0006952|GO:0005576	false
A_84_P21546	AT5G23120	-0.0663056	-0.0850213	-0.566775	-0.769543	33604.1	30956.7	47599.9	33113.5	18388.9	15190.5	19090.5	10321.8	HCF136	Arabidopsis thaliana photosystem II stability/assembly factor HCF136 mRNA, complete cds [NM_122218]	NM_122218	photosystem II stability/assembly factor HCF136	GO:0031977|GO:0006364|GO:0009657|GO:0006098|GO:0009902|GO:0009535|GO:0010114|GO:0009570|GO:0009533|GO:0009534|GO:0009579|GO:0042744|GO:0010218|GO:0030095|GO:0035304|GO:0016117|GO:0009637|GO:0009941|GO:0034660|GO:0010304|GO:0006461|GO:0042793|GO:0009543|GO:0010027|GO:0010207|GO:0045893|GO:0015995|GO:0046686|GO:0009507	false
A_84_P827109	AT4G14605	0.0619921	0.27059	0.33505	-0.220558	279.629	306.438	402.836	385.642	121.553	182.625	152.165	127.647	AT4G14605	Arabidopsis thaliana putative mitochondrial transcription termination factor mRNA, complete cds [NM_117541]	NM_117541	putative mitochondrial transcription termination factor	GO:0005739|GO:0003674|GO:0009651|GO:0009737|GO:0009658|GO:0006970	false
A_84_P18673	AT5G07690	0.519601	0.685113	0.252166	0.632933	5263.25	7636.06	5459.2	6651.42	4820.21	7187.41	5683.14	8244.46	MYB29	Arabidopsis thaliana myb domain protein 29 mRNA, complete cds [NM_120851]	NM_120851	myb domain protein 29	GO:0006355|GO:0003700|GO:0050832|GO:0009682|GO:0009611|GO:0010439|GO:0005634|GO:0009739|GO:0010438|GO:0003677|GO:0009625|GO:0009617|GO:0009753|GO:0009751|GO:0009414	false
A_84_P180674	AT5G67460	-0.916998	-0.0911133	-0.283444	-0.856256	37.8292	21.5055	43.2586	33.4528	98.647	95.8003	110.782	58.3115	AT5G67460	Arabidopsis thaliana O-Glycosyl hydrolases family 17 protein mRNA, complete cds [NM_126146]	NM_126146	O-Glycosyl hydrolases family 17 protein	GO:0004553	false
A_84_P23047	AT3G02110	-1.13285	-0.566882	-0.443483	-0.352908	1851.42	862.816	2326.12	1225.12	5077.58	4792.01	5051.32	3880.89	scpl25	Arabidopsis thaliana serine carboxypeptidase-like 25 mRNA, complete cds [NM_111077]	NM_111077	serine carboxypeptidase-like 25	GO:0004185|GO:0006508|GO:0005576	false
A_84_P11618	AT1G07730	-0.20758	0.679011	0.799201	0.754296	119.171	109.966	141.435	187.116	80.8206	161.506	79.7198	120.58	AT1G07730	Arabidopsis thaliana dirigent protein 25 mRNA, complete cds [NM_202053]	NM_202053	dirigent protein 25	GO:0008150|GO:0003674|GO:0005576	false
A_84_P239015	AT1G78790	0.256506	0.339164	-0.191596	-0.252902	1423.35	1753.06	1547.89	1535.85	1224.7	1412.15	1641.25	1370.67	AT1G78790	Arabidopsis thaliana uncharacterized protein mRNA, complete cds [NM_106526]	NM_106526	hypothetical protein	GO:0008150|GO:0003674|GO:0006661|GO:0005634	false
A_84_P151098	AT1G70690	-0.366035	-0.828808	-1.38061	-1.51606	239.899	194.38	375.995	166.358	165.177	80.8574	175.412	61.1901	HWI1	Arabidopsis thaliana plasmodesmata-located protein 5 mRNA, complete cds [NM_105737]	NM_105737	plasmodesmata-located protein 5	GO:0006914|GO:0005576|GO:0042742|GO:0009506|GO:0051707	false
A_84_P12864	AT4G13640	0.250388	0.123846	0.414033	0.673548	11154.1	13260	13806.2	11246	6088.07	10019	5625.88	8416.19	UNE16	Arabidopsis thaliana unfertilized embryo sac 16 protein / transcription factor mRNA, complete cds [NM_001036549]	NM_001036549	unfertilized embryo sac 16 protein / transcription factor	GO:0009567|GO:0003700|GO:0005634	false
A_84_P12032	AT5G01580	-0.713278	0.0715538	-0.26339	0.203433	60.2363	39.7083	53.3152	45.7446	114.634	115.11	75.3538	79.0529	OSH1	Arabidopsis thaliana protein OAS HIGH ACCUMULATION 1 mRNA, complete cds [NM_120236]	NM_120236	protein OAS HIGH ACCUMULATION 1	GO:0008150|GO:0005576|GO:0003824	false
A_84_P855653	AT3G29770	-0.228144	-0.409596	0.272501	-0.0445707	42.0119	39.5495	77.5216	49.8926	95.4391	131.797	107.044	97.0331	MES11	Arabidopsis thaliana methyl esterase 11 mRNA, complete cds [NM_113902]	NM_113902	methyl esterase 11	GO:0016787	false
A_84_P154775	AT2G22090	-0.066592	-0.0776628	0.0592297	-0.297309	2057.5	2009.01	3203.62	2335.6	1887.42	2548.76	2293.02	1860.38	UBA1A	Arabidopsis thaliana UBP1 interacting protein 1a mRNA, complete cds [NM_127778]	NM_127778	UBP1 interacting protein 1a	GO:0000398|GO:0003723|GO:0017091|GO:0005634|GO:0048255	false
A_84_P756553	AT2G35550	1.02773	0.811464	1.08621	1.28398	29.5079	70.1159	52.7489	79.2004	27.1267	55.4562	31.0236	61.9103	BPC7	Arabidopsis thaliana basic pentacysteine 7 mRNA, complete cds [NM_001084540]	NM_001084540	basic pentacysteine 7	GO:0006355|GO:0030422|GO:0003700|GO:0048522|GO:0035196|GO:0000398|GO:0009688|GO:0005634|GO:0045893|GO:0009410|GO:0003677|GO:0043687	false
A_84_P13023	AT5G16400	-0.196274	-0.575405	-0.594631	-1.69331	10360	8946.01	14488.8	7168	9466.97	7849.77	9251.01	2812.87	TRXF2	Arabidopsis thaliana thioredoxin F2 mRNA, complete cds [NM_121645]	NM_121645	thioredoxin F2	GO:0009570|GO:0009534|GO:0043085|GO:0008047|GO:0009507|GO:0005829	false
A_84_P786466	AT3G23480	0.294063	-0.486531	-0.354375	-0.869452	880.528	1123.47	1656.85	932.058	777.605	800.879	778.181	428.407	AT3G23480	Arabidopsis thaliana Cyclopropane-fatty-acyl-phospholipid synthase mRNA, complete cds [NM_001203025]	NM_001203025	Cyclopropane-fatty-acyl-phospholipid synthase	GO:0005737	false
A_84_P18849	AT5G14970	-0.0244266	-0.239676	-0.180612	0.113928	28834.4	27471.3	39914	24850.9	13604	14709.7	12790.7	12743.8	AT5G14970	Arabidopsis thaliana uncharacterized protein mRNA, complete cds [NM_121501]	NM_121501	hypothetical protein	GO:0015996|GO:0000023|GO:0019252	false
A_84_P123822	AT2G39250	0.0865453	-0.231061	-0.36495	0.0089817	4510.4	4803.99	5602.72	3633.06	5540.93	5523.37	4853.27	4701.19	SNZ	Arabidopsis thaliana AP2-like ethylene-responsive transcription factor SNZ mRNA, complete cds [NM_179982]	NM_179982	AP2-like ethylene-responsive transcription factor SNZ	GO:0006355|GO:0003700|GO:0005730|GO:0007275|GO:0005634|GO:0003677	false
A_84_P16308	AT2G45400	-1.0506	-1.06115	0.501467	-0.114889	599.808	301.173	1009.41	386.373	465.633	859.883	569.433	534.211	BEN1	Arabidopsis thaliana brassinosteroid metabolic pathway protein BEN1 mRNA, complete cds [NM_130102]	NM_130102	brassinosteroid metabolic pathway protein BEN1	GO:0005737|GO:0009813|GO:0016126|GO:0016614|GO:0005634|GO:0016131|GO:0016132|GO:0010422	false
A_84_P853070	AT2G20725	-0.289709	-0.562765	-0.353853	-0.0352891	262.781	223.642	401.739	213.123	175.378	170.956	138.227	129.878	AT2G20725	Arabidopsis thaliana CAAX amino terminal protease family protein mRNA, complete cds [NM_127637]	NM_127637	CAAX amino terminal protease family protein	GO:0003674|GO:0006508	false
A_84_P514608	AT3G09032	-0.845463	-0.821022	0.152113	-0.918904	316.341	181.525	442.873	199.11	65.7476	82.5563	94.493	47.8461	AT3G09032	Arabidopsis thaliana uncharacterized protein mRNA, complete cds [NM_202533]	NM_202533	hypothetical protein	GO:0008150|GO:0003674|GO:0005634	false
A_84_P862121	AT3G16850	-0.467453	-0.455565	-0.393218	-0.889289	1589	1169.42	2400.04	1363.91	345.951	340.68	431.82	229.948	AT3G16850	Arabidopsis thaliana pectin lyase-like superfamily protein mRNA, complete cds [NM_112559]	NM_112559	pectin lyase-like superfamily protein	GO:0005773|GO:0046777|GO:0009651|GO:0005975|GO:0009505|GO:0004650|GO:0009637|GO:0007030|GO:0010155|GO:0006816|GO:0005576|GO:0048767	false
A_84_P11277	AT5G65830	0.22003	0.402845	0.138127	0.558973	269.433	330.582	277.818	291.745	248.129	350.275	199.247	296.004	RLP57	Arabidopsis thaliana receptor like protein 57 mRNA, complete cds [NM_125980]	NM_125980	receptor like protein 57	GO:0007165	false
A_84_P136605	AT4G32130	0.123405	0.127725	0.0266574	0.27651	5954.36	6497.57	7728.54	6321.97	5629.45	7203.47	4824.63	5607.43	AT4G32130	Arabidopsis thaliana uncharacterized protein mRNA, complete cds [NM_119365]	NM_119365	hypothetical protein	GO:0006888|GO:0008150|GO:0005783|GO:0006007|GO:0009507	false
A_84_P516350	AT2G43720	0.72466	-0.0964651	0.582953	0.409272	275.298	476.217	393.165	291.648	272.035	529.463	277.865	371.142	AT2G43720	Arabidopsis thaliana uncharacterized protein mRNA, complete cds [NM_129934]	NM_129934	hypothetical protein	GO:0008150|GO:0003674|GO:0009507	false
A_84_P282820	AT2G44040	-0.635814	-0.34031	0.00657096	0.065958	3568.55	2302.56	4157.65	2518.12	1291.16	1689.48	1672	1737.91	AT2G44040	Arabidopsis thaliana dihydrodipicolinate reductase 1 mRNA, complete cds [NM_129966]	NM_129966	dihydrodipicolinate reductase 1	GO:0009570|GO:0009089|GO:0008839|GO:0009507	false
A_84_P862212	AT2G45500	0.610057	0.125649	-0.335316	0.315278	136.837	223.083	254.062	219.138	225.147	227.646	148.416	178.932	AT2G45500	Arabidopsis thaliana AAA-type ATPase-like protein mRNA, complete cds [NM_130112]	NM_130112	AAA-type ATPase-like protein	GO:0006635|GO:0005634|GO:0016558|GO:0005524	false
A_84_P10592	AT1G14330	-0.163222	-0.84657	-0.162592	-0.3295	1599.76	1462.2	3809.43	1639.68	1367.25	1604.56	1553.59	1237.16	AT1G14330	Arabidopsis thaliana galactose oxidase/kelch repeat superfamily protein mRNA, complete cds [NM_101299]	NM_101299	galactose oxidase/kelch repeat superfamily protein	GO:0008150|GO:0003674|GO:0005634	false
A_84_P808060	AT5G02960	-0.0775875	0.0540695	0.356218	0.411831	22007.3	20372.1	24450.7	18286.7	8330.16	13029	8572.97	10581.1	AT5G02960	Arabidopsis thaliana 40S ribosomal protein S23-2 mRNA, complete cds [NM_120374]	NM_120374	40S ribosomal protein S23-2	GO:0005737|GO:0005794|GO:0003735|GO:0022626|GO:0022627|GO:0005840|GO:0006412	false
A_84_P22882	AT1G77370	0.43492	0.234661	0.15756	0.505782	4257.28	5805.65	5498.75	4889.12	5582.5	7791.54	5127.78	6880.3	AT1G77370	Arabidopsis thaliana glutaredoxin-C3 mRNA, complete cds [NM_106386]	NM_106386	glutaredoxin-C3	GO:0005737|GO:0019243|GO:0005794|GO:0008794	false
A_84_P13459	AT1G64080	0.543516	0.75385	0.198631	0.603524	434.692	659.658	475.72	636.792	450.479	681.854	389.33	606.017	AT1G64080	Arabidopsis thaliana membrane-associated kinase regulator 2 mRNA, complete cds [NM_105081]	NM_105081	membrane-associated kinase regulator 2	GO:0008150|GO:0003674|GO:0005886|GO:0005634	false
A_84_P587597	AT4G14290	0.211022	0.397765	0.21214	0.547083	122.66	151.663	164.259	176.733	148.55	211.514	142.69	202.876	AT4G14290	Arabidopsis thaliana alpha/beta-hydrolase family protein mRNA, complete cds [NM_117506]	NM_117506	alpha/beta-hydrolase family protein	GO:0010228|GO:0005737|GO:0005886|GO:0016926|GO:0050665	false
A_84_P10499	AT1G08250	-0.453658	0.369502	-0.0314612	0.557639	1553.15	1161.28	1579.19	1598.87	842.584	1082	683.721	1007.17	ADT6	Arabidopsis thaliana arogenate dehydratase 6 mRNA, complete cds [NM_100698]	NM_100698	arogenate dehydratase 6	GO:0047769|GO:0010048|GO:0009094|GO:0004664|GO:0048440|GO:0043481|GO:0009507	false
A_84_P118462	AT2G28400	0.335944	0.380472	-0.772941	-0.252714	875.587	1136.19	496.272	516.185	225.469	167.472	164.869	134.422	AT2G28400	Arabidopsis thaliana uncharacterized protein mRNA, complete cds [NM_128400]	NM_128400	hypothetical protein	GO:0008150|GO:0003674	false
A_84_P808358	AT1G08000	-0.396084	0.0715071	0.152769	-0.450785	695.26	548.515	974.417	816.707	452.976	667.92	436.89	322.682	GATA10	Arabidopsis thaliana GATA transcription factor 10 mRNA, complete cds [NM_202061]	NM_202061	GATA transcription factor 10	GO:0003700|GO:0005634	false
A_84_P713061	At5g01540	0.198816	0.356013	-0.203721	0.0442696	156.831	190.473	213.042	218.831	87.3647	89.9768	75.5334	71.7248						false
A_84_P515622	AT3G55880	0.722028	0.222955	0.266017	0.667594	519.957	889.748	625.457	581.84	265.545	413.387	225.114	363.02	AT3G55880	Arabidopsis thaliana protein SULPHATE UTILIZATION EFFICIENCY 4 mRNA, complete cds [NM_115446]	NM_115446	protein SULPHATE UTILIZATION EFFICIENCY 4	GO:0005739|GO:0003674|GO:0009970	false
A_84_P19338	AT3G22110	-0.234148	-0.0734574	-0.202822	-0.513903	14438.2	12092.5	17977.1	12609.6	7356.48	8002.64	9893.55	6559.65	PAC1	Arabidopsis thaliana 20S proteasome alpha-3 subunit mRNA, complete cds [NM_113108]	NM_113108	20S proteasome alpha-3 subunit	GO:0005773|GO:0006511|GO:0005839|GO:0000502|GO:0009651|GO:0022626|GO:0006094|GO:0008233|GO:0046686|GO:0006096|GO:0005829	false
A_84_P818327	AT1G51590	0.330398	0.446928	0.616343	0.265313	55.3103	79.8306	114.687	127.751	9.80154	16.9219	14.2308	12.5035	MNS1	Arabidopsis thaliana mannosyl-oligosaccharide 1,2-alpha-mannosidase MNS1 mRNA, complete cds [NM_001036094]	NM_001036094	mannosyl-oligosaccharide 1,2-alpha-mannosidase MNS1	GO:0043248|GO:0005802|GO:0051788|GO:0005794|GO:0005886|GO:0009735|GO:0048364|GO:0006491|GO:0043161|GO:0048767|GO:0004559|GO:0005768	false
A_84_P14671	AT3G54430	-0.0423668	0.175952	-0.100033	-0.233206	504.137	510.737	806.111	726.938	958.681	1176.74	1149.89	977.808	SRS6	Arabidopsis thaliana SHI-related sequence 6 mRNA, complete cds [NM_115303]	NM_115303	SHI-related sequence 6	GO:0008150|GO:0003674|GO:0010014|GO:0010073|GO:0009855|GO:0009507	false
A_84_P17444	AT3G28480	0.404339	0.232017	-0.54588	0.0546203	5376.3	7185.62	5591.87	4950.5	2348.18	2113.07	1830.87	1894.81	AT3G28480	Arabidopsis thaliana oxoglutarate/iron-dependent oxygenase mRNA, complete cds [NM_001203065]	NM_001203065	oxoglutarate/iron-dependent oxygenase	GO:0005802|GO:0005774|GO:0034976|GO:0005794|GO:0009627|GO:0018401|GO:0016706|GO:0005576|GO:0005768	false
A_84_P20612	AT5G26570	0.43264	0.62955	0.75315	0.481488	34256.2	44634.7	45860.5	53313	4518.37	9313.81	7761.34	10049.7	ATGWD3	Arabidopsis thaliana phosphoglucan, water dikinase mRNA, complete cds [NM_122538]	NM_122538	phosphoglucan, water dikinase	GO:0005975|GO:0019200|GO:0003824|GO:0019252|GO:0009664|GO:0009536|GO:0046777|GO:0051752|GO:0009570|GO:0005982|GO:0005983|GO:0000272|GO:0009507	false
A_84_P14759	AT4G18820	-0.06298	0.117279	-0.156961	-0.13037	633	636.723	991.793	854.685	2249.2	2624	1994.52	1819.95	AT4G18820	Arabidopsis thaliana AAA-type ATPase family protein mRNA, complete cds [NM_117998]	NM_117998	AAA-type ATPase family protein	GO:0005886|GO:0005634|GO:0010014|GO:0010073|GO:0009855	false
A_84_P757124	AT2G31751	-0.0480698	0.168303	0.537818	1.01554	73.1448	77.4218	95.0167	89.8447	65.1105	105.597	50.2456	88.6375	UGT74D1	Arabidopsis thaliana clone asmbl_6700 unknown mRNA sequence [EF182978]	EF182978	UDP-glucosyl transferase 74D1	GO:0016758|GO:0016757|GO:0008194|GO:0009850|GO:0052638|GO:0010294	false
A_84_P19791	AT5G66910	0.201057	0.484108	0.45403	0.711911	715.808	854.952	897.935	994.671	266.365	472.728	220.932	363.614	AT5G66910	Arabidopsis thaliana CC-NBS-LRR class disease resistance protein mRNA, complete cds [NM_126090]	NM_126090	CC-NBS-LRR class disease resistance protein	GO:0006952|GO:0005634	false
A_84_P601857	AT4G17550	0.596755	0.441829	0.296961	0.361702	3028.9	4711.66	3884.06	4029.17	1247.39	1992.22	1399.44	1781.07	AT4G17550	Arabidopsis thaliana glycerol-3-phosphate permease 4 mRNA, complete cds [NM_117861]	NM_117861	glycerol-3-phosphate permease 4	GO:0005774|GO:0055062|GO:0008643|GO:0005351|GO:0015706|GO:0009507	false
A_84_P16870	AT5G45400	-0.160918	0.016569	0.589088	0.304393	188.789	177.417	274.501	219.069	107.457	189.56	131.943	155.008	RPA70C	Arabidopsis thaliana replication protein RPA70C mRNA, complete cds [NM_123908]	NM_123908	replication protein RPA70C	GO:0006260|GO:0005634	false
A_84_P530870	AT5G07630	-0.0919142	-0.280071	-0.22	-0.520173	529.002	517.318	895.298	590.304	485.778	549.606	549.892	388.315		Rep: Nuclear division RFT1-like protein - Cardaminopsis arenosa (Sand rock-cress) (Arabidopsis arenosa), partial (88%) [TC390611]			GO:0016020|GO:0000280	false
A_84_P12124	AT1G72150	-0.770736	-0.272322	0.0395746	-0.593717	35235.9	19899.8	52903.7	32711.3	12713.1	15889.4	19718.9	12046.1	PATL1	Arabidopsis thaliana patellin-1 mRNA, complete cds [NM_105873]	NM_105873	patellin-1	GO:0005773|GO:0005215|GO:0009651|GO:0005794|GO:0005886|GO:0005634|GO:0002020|GO:0006972|GO:0006096|GO:0005829|GO:0009266|GO:0016020|GO:0009860|GO:0006810|GO:0007030|GO:0048767|GO:0006833|GO:0048046|GO:0046686|GO:0009506|GO:0009507	false
A_84_P228509	AT4G15470	-0.221242	-0.00866191	-0.156374	-0.182993	11611.4	9804.5	14803.8	11041.1	5984.44	6816.47	5056.59	4318.01	AT4G15470	Arabidopsis thaliana Bax inhibitor-1 like protein mRNA, complete cds [NM_117636]	NM_117636	Bax inhibitor-1 like protein	GO:0016197|GO:0006623|GO:0048193|GO:0016192	false
A_84_P19087	AT1G55520	-0.26902	-0.247773	-0.151661	-0.283738	950.5	817.142	1388.95	926.72	630.92	746.106	580.593	483.551	TBP2	Arabidopsis thaliana TATA-box-binding protein 2 mRNA, complete cds [NM_104427]	NM_104427	TATA-box-binding protein 2	GO:0005515|GO:0006352|GO:0017025|GO:0005634|GO:0003677	false
A_84_P18038	AT1G64740	-0.140734	-0.415396	-0.628323	-1.4634	2355.76	2173.57	3899.47	2252.23	1266.36	1082.98	1331.52	484.951	TUA1	Arabidopsis thaliana tubulin alpha-1 chain mRNA, complete cds [NM_105148]	NM_105148	tubulin alpha-1 chain	GO:0005737|GO:0005886|GO:0015630|GO:0007010|GO:0006094|GO:0005200|GO:0007017|GO:0010498|GO:0005829	false
A_84_P716347	AT2G04378	-0.62287	0.137893	0.400359	0.666581	1478.11	985.908	1881.62	1620.53	725.394	1250.71	632.575	1008.87	AT2G04378	Arabidopsis thaliana Beta-galactosidase related protein mRNA, complete cds [NM_001124794]	NM_001124794	Beta-galactosidase related protein	GO:0005739	false
A_84_P868732	AT5G13780	-0.389971	-0.38359	-0.142506	-0.276572	2399.5	1857.11	3722.72	2203.64	1493.57	1764.91	1408.57	1163.95	AT5G13780	Arabidopsis thaliana peptide alpha-N-acetyltransferase mRNA, complete cds [NM_121381]	NM_121381	peptide alpha-N-acetyltransferase	GO:0051604|GO:0010228|GO:0005737|GO:0008080|GO:0008152	false
A_84_P847314	AT2G46830	-0.0838485	0.192198	0.309948	0.729224	9.66991	10.5494	15.0702	16.0026	33.6608	39.7153	26.9437	36.8611	CCA1	Arabidopsis thaliana protein CCA1 mRNA, complete cds [NM_180129]	NM_180129	protein CCA1	GO:0005515|GO:0043496|GO:0009651|GO:0003700|GO:0009409|GO:0009737|GO:0048574|GO:0009739|GO:0005634|GO:0010264|GO:0009639|GO:0009723|GO:0006355|GO:0019904|GO:0010243|GO:0003677|GO:0043565|GO:0009753|GO:0009733|GO:0009751|GO:0007623|GO:0042752|GO:0042754|GO:0045893|GO:0045892|GO:0046686	false
A_84_P206238	AT5G22060	-0.25224	0.0545492	0.494876	-0.157417	3754.78	3162.56	6033.81	4746.03	1111.89	2030.88	1470.85	1319	J2	Arabidopsis thaliana chaperone protein dnaJ 2 mRNA, complete cds [NM_122127]	NM_122127	chaperone protein dnaJ 2	GO:0042542|GO:0005737|GO:0009408|GO:0005886|GO:0006457|GO:0009644|GO:0009506|GO:0006499|GO:0005829	false
A_84_P224949	AT3G52105	-0.16927	0.0811138	0.156242	0.304569	5757.44	5104.81	6339.59	5036.04	4961.55	6933.57	4022.9	4809.84	AT3G52105	Arabidopsis thaliana uncharacterized protein mRNA, complete cds [NM_202686]	NM_202686	hypothetical protein	GO:0008150|GO:0003674|GO:0006661	false
A_84_P546946	AT5G49560	-0.771805	-1.01641	-0.2006	-0.739856	401.348	242.939	467.521	183.952	237.093	265.261	268.117	161.084	AT5G49560	Arabidopsis thaliana putative methyltransferase family protein mRNA, complete cds [NM_124334]	NM_124334	putative methyltransferase family protein	GO:0008150|GO:0003674|GO:0005737	false
A_84_P816321	AT5G44070	-0.126483	-0.00178178	-0.388024	0.60376	600.796	574.243	836.821	667.565	125.691	116.488	72.2481	98.2868	CAD1	Arabidopsis thaliana glutathione gamma-glutamylcysteinyltransferase 1 mRNA, complete cds [NM_123774]	NM_123774	glutathione gamma-glutamylcysteinyltransferase 1	GO:0052544|GO:0046685|GO:0009697|GO:0050832|GO:0009409|GO:0042344|GO:0009814|GO:0046870|GO:0005829|GO:0000165|GO:0006612|GO:0009595|GO:0009862|GO:0010310|GO:0010363|GO:0042742|GO:0009867|GO:0005507|GO:0016756|GO:0015446|GO:0019684|GO:0043900|GO:0010200|GO:0031348|GO:0046938|GO:0015700|GO:0071992|GO:0046686|GO:0009507	false
A_84_P16456	AT3G21470	0.346162	0.766583	1.09959	1.27347	148.343	199.664	172.699	237.89	39.8442	87.5695	40.5898	83.1555	AT3G21470	Arabidopsis thaliana pentatricopeptide repeat-containing protein mRNA, complete cds [NM_113042]	NM_113042	pentatricopeptide repeat-containing protein	GO:0005739|GO:0008150	false
A_84_P846684	AT4G01070	0.623814	0.661218	0.0693685	0.190706	1920.58	3048.75	3555.28	4340.69	545.009	754.595	673.189	772.19	GT72B1	Arabidopsis thaliana UDP-glycosyltransferase 72B1 mRNA, complete cds [NM_001203720]	NM_001203720	UDP-glycosyltransferase 72B1	GO:0006805|GO:0009651|GO:0016757|GO:0042178|GO:0009611|GO:0009636|GO:0009805|GO:0005634|GO:0008194|GO:0009963|GO:0035251|GO:0006612|GO:0010363	false
A_84_P129226	AT3G04740	-0.0337995	-0.0201089	-0.119019	0.384149	2271.08	2264.12	3242.81	2481.21	2170.68	2585.85	1734.9	2224.88	SWP	Arabidopsis thaliana mediator of RNA polymerase II transcription subunit 14 mRNA, complete cds [NM_111346]	NM_111346	mediator of RNA polymerase II transcription subunit 14	GO:0005515|GO:0008284|GO:0016592|GO:0009627|GO:0006486|GO:0005634|GO:0045893|GO:0009506|GO:0009630	false
A_84_P822525	AT1G51700	0.3184	0.0332225	-0.305768	-0.0163875	1867.32	2390.34	2072.99	1651.94	1980.32	2086.59	1477.95	1453.93	DOF1	Arabidopsis thaliana DOF zinc finger protein 1 mRNA, complete cds [NM_104048]	NM_104048	DOF zinc finger protein 1	GO:0006355|GO:0010200|GO:0003700|GO:0005634|GO:0003677	false
A_84_P176254	AT5G60960	-0.222313	-0.0569763	0.182484	0.6157	2167.65	1892.19	3334.27	2476.05	1539.92	2270.58	1290.73	1963.28	AT5G60960	Arabidopsis thaliana pentatricopeptide repeat-containing protein mRNA, complete cds [NM_125489]	NM_125489	pentatricopeptide repeat-containing protein	GO:0005739|GO:0009640|GO:0003723|GO:0010388|GO:0009220|GO:0005634	false
A_84_P559833	AT3G13880	-0.20247	0.355457	1.01946	1.35392	147.161	134.704	199.799	203.711	44.5444	95.8964	36.2742	77.035	AT3G13880	Arabidopsis thaliana pentatricopeptide repeat-containing protein mRNA, complete cds [NM_112242]	NM_112242	pentatricopeptide repeat-containing protein	GO:0005739|GO:0008150	false
A_84_P256200	AT3G06760	-0.208304	-0.384858	0.0580406	-0.0715203	3104.53	2731.15	4312.85	2536.99	3314.92	4415.79	3545.2	3270.65	AT3G06760	Arabidopsis thaliana protein dehydration-INDUCED 19-4 mRNA, complete cds [NM_001161122]	NM_001161122	protein dehydration-INDUCED 19-4	GO:0009414|GO:0005634|GO:0009507	false
A_84_P813683	AT1G01090	-0.198239	-0.574916	-0.0166645	-0.217842	1776.75	1583.34	3289.32	2354.5	317.157	407.435	257.201	220.571	PDH-E1 ALPHA	Arabidopsis thaliana pyruvate dehydrogenase E1 alpha subunit mRNA, complete cds [NM_099991]	NM_099991	pyruvate dehydrogenase E1 alpha subunit	GO:0005739|GO:0009536|GO:0009570|GO:0008152|GO:0009941|GO:0004739|GO:0009507|GO:0005829	false
A_84_P276680	AT4G26760	-0.435914	-0.392848	-0.135757	-0.259482	1154.59	880.97	1610.53	970.093	686.434	824.628	623.263	527.17	MAP65-2	Arabidopsis thaliana microtubule-associated protein 65-2 mRNA, complete cds [NM_118810]	NM_118810	microtubule-associated protein 65-2	GO:0072686|GO:0009524|GO:0051258|GO:0008283|GO:0009909|GO:0016458|GO:0010564|GO:0000911|GO:0003674|GO:0000910|GO:0009574|GO:0042023|GO:0055028|GO:0006275|GO:0007131|GO:0000280|GO:0010389|GO:0005874|GO:0016572|GO:0005819|GO:0000226|GO:0034968|GO:0051225|GO:0048528|GO:0045010|GO:0007129|GO:0007000|GO:0007067|GO:0000278|GO:0051302	false
A_84_P786374	AT5G26240	-0.119428	0.211391	0.419207	0.374393	4211.78	3895.88	5173.85	4557.04	3091.56	5232.12	3929.18	4910.49	CLC-D	Arabidopsis thaliana chloride channel protein CLC-d mRNA, complete cds [NM_122525]	NM_122525	chloride channel protein CLC-d	GO:0005802|GO:0005622|GO:0010038|GO:0005247|GO:0010090|GO:0048765|GO:0071555|GO:0007155|GO:0009826|GO:0005253|GO:0045010|GO:0030002	false
A_84_P828056	AT3G14680	0.340897	0.198075	0.0478535	-0.330459	4807.82	6146.92	8870.81	7606.02	2489.25	3313.74	3409.83	2659.54	CYP72A14	Arabidopsis thaliana cytochrome P450, family 72, subfamily A, polypeptide 14 mRNA, complete cds [NM_112329]	NM_112329	cytochrome P450, family 72, subfamily A, polypeptide 14	GO:0019825|GO:0000041	false
A_84_P839263	AT1G62290	1.03268	1.35842	1.08454	1.63836	883.561	1884.12	1157.54	2338.54	89.7474	218.679	80.314	230.068	AT1G62290	Arabidopsis thaliana aspartic proteinase A2 mRNA, complete cds [NM_104909]	NM_104909	aspartic proteinase A2	GO:0005773|GO:0006508|GO:0005576	false
A_84_P760189	AT3G43340	-0.343557	0.00303395	0.00589818	0.0315652	1760.9	1419.43	2283.66	1792.47	684.913	905.651	790.921	808.892	AT3G43340	Arabidopsis thaliana Pseudouridine synthase family protein mRNA, complete cds [NM_114202]	NM_114202	Pseudouridine synthase family protein	GO:0005737	false
A_84_P811194	#N/A	-0.456204	0.335883	-0.463121	0.169974	47.2545	37.3342	42.359	46.6544	30.829	23.4256	28.254	27.2924						false
A_84_P13347	AT1G69350	-0.192824	0.37523	0.775454	1.41968	76.0344	72.4938	108.883	116.634	21.5111	33.5866	16.016	32.4648	AT1G69350	Arabidopsis thaliana pentatricopeptide repeat-containing protein mRNA, complete cds [NM_105602]	NM_105602	pentatricopeptide repeat-containing protein	GO:0005739|GO:0008150|GO:0003674	false
A_84_P802418	AT1G03880	-0.0697174	0.344628	0.200907	-0.388576	9.37209	10.1303	11.6461	13.6588	6.00941	8.3469	12.5825	6.58246	CRU2	BP656597 RAFL19 Arabidopsis thaliana cDNA clone RAFL19-26-P15 3', mRNA sequence [BP656597]	BP656597	cruciferin 2	GO:0009640|GO:0010431|GO:0016567|GO:0010182|GO:0019915|GO:0045735|GO:0010162|GO:0009737|GO:0009909|GO:0009686|GO:0050826|GO:0009933|GO:0009793|GO:0010228|GO:0009845|GO:0071215	false
A_84_P589129	AT2G40095	-0.0313217	0.50158	-0.353135	-0.294992	127.404	132.544	172.93	199.395	85.8649	78.8039	101.449	78.3781	AT2G40095	Arabidopsis thaliana alpha/beta hydrolase related protein mRNA, complete cds [NM_179994]	NM_179994	alpha/beta hydrolase related protein	GO:0005739|GO:0008150|GO:0003674	false
A_84_P579880	AT2G40260	0.0235724	-0.452145	-0.452671	-0.0494423	68.1328	77.7201	95.1266	59.181	1416.79	1360.6	932.55	916.007	AT2G40260	Arabidopsis thaliana myb family transcription factor mRNA, complete cds [NM_129584]	NM_129584	myb family transcription factor	GO:0006355|GO:0003700|GO:0005634|GO:0003677	false
A_84_P838336	AT3G58580	-0.339195	0.125569	-0.0244456	-0.0566719	283.979	234.632	436.514	380.769	126.442	150.487	133.927	123.763	AT3G58580	Arabidopsis thaliana DNAse I-like superfamily protein mRNA, complete cds [NM_115720]	NM_115720	DNAse I-like superfamily protein	GO:0010228|GO:0016787	false
A_84_P13161	AT5G64300	-0.969016	-0.139215	-0.215382	-0.292932	7150.71	3586.35	9627.27	6519.66	3515.97	3901.54	3834.74	3067.78	GCH	Arabidopsis thaliana GTP cyclohydrolase-2 mRNA, complete cds [NM_125826]	NM_125826	GTP cyclohydrolase-2	GO:0016020|GO:0009570|GO:0003935|GO:0048767|GO:0009507|GO:0009231|GO:0008686	false
A_84_P787155	AT5G48830	-0.896752	-0.503552	-0.219529	-0.670574	893.319	498.499	1408.31	790.444	265.148	292.705	343.26	215.181	AT5G48830	Arabidopsis thaliana uncharacterized protein mRNA, complete cds [NM_001203567]	NM_001203567	hypothetical protein	GO:0008150|GO:0003674	false
A_84_P109812	AT5G12900	-0.518066	-0.310538	0.221129	-0.526166	1382.49	989.52	2535.66	1590.33	486.204	749.205	822.625	574.818	AT5G12900	Arabidopsis thaliana uncharacterized protein mRNA, complete cds [NM_121293]	NM_121293	hypothetical protein	GO:0005515|GO:0008150|GO:0003674|GO:0005634	false
A_84_P852521	AT1G78290	-0.464587	-0.476161	-0.791719	-0.678618	132.579	101.068	195.482	110.856	157.701	113.121	118.408	70.9767	AT1G78290	Arabidopsis thaliana serine/threonine-protein kinase SRK2C mRNA, complete cds [NM_202441]	NM_202441	serine/threonine-protein kinase SRK2C	GO:0005737|GO:0016301|GO:0080167|GO:0006970|GO:0005634	false
A_84_P10807	AT3G15590	0.300391	0.545498	0.655198	1.21362	3389.7	4255.26	4412.65	4907.36	2373.87	4714.36	2168.91	4809.04	AT3G15590	Arabidopsis thaliana pentatricopeptide repeat-containing protein mRNA, complete cds [NM_112427]	NM_112427	pentatricopeptide repeat-containing protein	GO:0005739|GO:0003677	false
A_84_P794864	AT3G44300	-0.295911	0.187967	-0.349853	-0.388325	12.7746	11.742	16.625	17.7047	70.9073	62.9847	48.959	33.4931	NIT2	BP594307 RAFL15 Arabidopsis thaliana cDNA clone RAFL15-25-G15 3', mRNA sequence [BP594307]	BP594307	nitrilase 2	GO:0080109|GO:0009617|GO:0005886|GO:0000257|GO:0009684|GO:0046686|GO:0080061|GO:0005829	false
A_84_P67134	AT5G64550	0.439599	0.682952	0.311486	0.902851	3017.39	4195.85	3717.33	4584.17	1776.16	2842.47	1369.81	2495.71	AT5G64550	Arabidopsis thaliana loricrin-related protein mRNA, complete cds [NM_125851]	NM_125851	loricrin-related protein	GO:0003674|GO:0005634	false
A_84_P255920	AT2G24260	-0.103012	0.250079	0.377233	0.0532875	266.571	259.274	399.049	376.205	354.231	605.311	390.32	416.85	LRL1	Arabidopsis thaliana bHLH protein LJRHL1-like 1 mRNA, complete cds [NM_127988]	NM_127988	bHLH protein LJRHL1-like 1	GO:0006355|GO:0080147|GO:0003700|GO:0005634|GO:0003677	false
A_84_P13660	AT3G26480	0.0244646	1.46746	1.42942	1.66694	25.2325	28.7301	22.582	58.0138	28.1412	69.1415	23.5946	60.2772	AT3G26480	Arabidopsis thaliana transducin/WD40 domain-containing protein mRNA, complete cds [NM_113555]	NM_113555	transducin/WD40 domain-containing protein	GO:0008150|GO:0000166|GO:0005634	false
A_84_P23718	AT1G16320	0.396338	0.2149	-0.10826	0.100093	5993.9	7927.61	7819.17	6777.47	2797.05	3354.58	2852.21	2967.8	AT1G16320	Arabidopsis thaliana uncharacterized protein mRNA, complete cds [NM_101498]	NM_101498	hypothetical protein	GO:0008150|GO:0003674	false
A_84_P76999	AT5G55510	-1.43087	-0.683985	0.134601	-0.00259829	893.903	344.249	1102.97	550.865	281.462	400.475	335.027	339.99	AT5G55510	Arabidopsis thaliana mitochondrial import inner membrane translocase subunit TIM22-3 mRNA, complete cds [NM_124933]	NM_124933	mitochondrial import inner membrane translocase subunit TIM22-3	GO:0005744|GO:0005739|GO:0015450|GO:0009941|GO:0015031	false
A_84_P20646	AT5G43470	-0.122794	0.330672	0.0923683	0.512953	4101.51	3796.8	5973.81	5700.36	1109.1	1545.84	878.529	1240.33	RPP8	Arabidopsis thaliana disease resistance protein RPP8 mRNA, complete cds [NM_180793]	NM_180793	disease resistance protein RPP8	GO:0051607|GO:0005886|GO:0000166|GO:0009416|GO:0006952|GO:0009626|GO:0051707	false
A_84_P280900	AT3G07350	-0.516004	-0.83913	-1.19737	-0.424065	1410.63	1008.11	1083.73	485.708	1481.39	862.369	922.184	686.483	AT3G07350	Arabidopsis thaliana uncharacterized protein mRNA, complete cds [NM_111614]	NM_111614	hypothetical protein	GO:0005739|GO:0008150|GO:0003674	false
A_84_P265280	AT1G72790	-0.0882117	-0.264832	-0.368909	0.0358458	662.188	651.058	1199.54	798.971	934.131	952.414	800.895	821.544	AT1G72790	Arabidopsis thaliana hydroxyproline-rich glycoprotein family protein mRNA, complete cds [NM_105937]	NM_105937	hydroxyproline-rich glycoprotein family protein	GO:0008150|GO:0003674|GO:0005886|GO:0005634|GO:0005829	false
A_84_P791336	AT1G52650	1.285	0.199505	0.340537	-0.448979	150.614	401.545	278.91	247.387	73.5798	100.378	41.6765	27.8772	AT1G52650	Arabidopsis thaliana F-box/LRR-repeat protein mRNA, complete cds [NM_104143]	NM_104143	F-box/LRR-repeat protein	GO:0008150|GO:0003674|GO:0005634	false
A_84_P550508	AT5G57570	0.437125	0.10996	0.330915	0.765212	82.0364	122.871	195.504	169.805	110.431	164.169	88.0222	135.828	AT5G57570	Arabidopsis thaliana GCK domain-containing protein mRNA, complete cds [NM_125138]	NM_125138	GCK domain-containing protein	GO:0003674|GO:0005634	false
A_84_P607390	AT5G46470	0.157688	0.204732	-0.315817	0.477638	315.223	369.48	401.706	368.655	386.43	406.319	250.328	353.561	RPS6	Arabidopsis thaliana protein RESISTANT TO P. SYRINGAE 6 mRNA, complete cds [NM_124017]	NM_124017	protein RESISTANT TO P. SYRINGAE 6	GO:0006952|GO:0042742	false
A_84_P15092	AT1G35560	-0.381078	-0.0210269	-0.307104	-0.174748	1040.5	824.221	1187.41	932.978	1417.66	1506.62	1247.15	1098.78	AT1G35560	Arabidopsis thaliana transcription factor TCP23 mRNA, complete cds [NM_103253]	NM_103253	transcription factor TCP23	GO:0006355|GO:0003700|GO:0048510|GO:0005634	false
A_84_P160005	AT3G16210	0.754823	0.28917	-0.0193087	-0.290388	9.87088	18.8881	10.9938	12.1773	36.7195	38.2432	15.6589	9.38888	AT3G16210	Arabidopsis thaliana F-box protein mRNA, complete cds [NM_112492]	NM_112492	F-box protein	GO:0008150|GO:0003674|GO:0005737	false
A_84_P255420	AT4G15233	0.139674	0.157588	-0.124506	0.308092	87.2677	105.542	153.42	138.107	57.7217	60.2604	43.6734	47.1416		Rep: ATP binding / ATPase/ nucleoside-triphosphatase/ nucleotide binding - Arabidopsis thaliana, complete [TC393396]			GO:0016020|GO:0005886|GO:0006855|GO:0042626	false
A_84_P819652	AT1G69870	0.71706	0.769253	1.01587	0.799372	489.946	837.945	1052.58	1407.41	70.5034	159.445	88.9782	143.313	NRT1.7	Arabidopsis thaliana nitrate transporter 1.7 mRNA, complete cds [NM_105655]	NM_105655	nitrate transporter 1.7	GO:0005215|GO:0016020|GO:0006857|GO:0005886|GO:0080054|GO:0080055|GO:0015706|GO:0019761	false
A_84_P829482	AT5G19450	-0.00733653	0.261268	0.391676	0.165823	111.618	121.311	176.022	170.52	42.9385	59.3079	38.4075	37.7331	CDPK19	Arabidopsis thaliana calcium-dependent protein kinase 19 mRNA, complete cds [NM_180522]	NM_180522	calcium-dependent protein kinase 19	GO:0005886|GO:0016301|GO:0006468|GO:0005634|GO:0004683	false
A_84_P12030	AT5G01100	0.506253	-0.136641	-0.623806	-0.829547	159.483	242.139	219.146	159.817	116.45	91.7267	72.7723	38.1929	AT5G01100	Arabidopsis thaliana O-fucosyltransferase family protein mRNA, complete cds [NM_120188]	NM_120188	O-fucosyltransferase family protein	GO:0008150|GO:0005794|GO:0016757	false
A_84_P19797	AT5G15730	0.262043	0.233127	-0.0252892	-0.20684	1404.45	1744.08	2035.31	1866.95	1413.77	1817.22	1744.73	1503.85	AT5G15730	Arabidopsis thaliana probable leucine-rich repeat receptor-like serine/threonine-protein kinase mRNA, complete cds [NM_001085122]	NM_001085122	probable leucine-rich repeat receptor-like serine/threonine-protein kinase	GO:0043069|GO:0005886|GO:0016301|GO:0006612|GO:0010363|GO:0030968	false
A_84_P19908	AT1G70310	0.0486228	-0.120109	0.438791	0.219103	11742.3	12104.9	15971.1	10997.8	4429.39	7455.09	6145.01	6782.32	SPDS2	Arabidopsis thaliana Spermidine synthase 2 mRNA, complete cds [NM_105699]	NM_105699	Spermidine synthase 2	GO:0009616|GO:0008295|GO:0005515|GO:0000096|GO:0042545|GO:0005886|GO:0004766|GO:0009069|GO:0008652|GO:0005634|GO:0010050	false
A_84_P241449	AT1G28190	0.122542	0.0407524	0.205981	0.468146	1172.25	1309.01	1216.33	990.457	291.531	437.591	299.422	423.197	AT1G28190	Arabidopsis thaliana uncharacterized protein mRNA, complete cds [NM_102584]	NM_102584	hypothetical protein	GO:0035556|GO:0008150|GO:0003674|GO:0006612|GO:0009738|GO:0009723|GO:0005634|GO:0009863|GO:0010363|GO:0009867	false
A_84_P563516	AT4G08480	0.463857	0.358286	0.208878	0.331212	1632.38	2327.02	2477.09	2463.68	677.648	1026.95	761.372	957.969	MAPKKK9	Arabidopsis thaliana mitogen-activated protein kinase kinase kinase 9 mRNA, complete cds [NM_116917]	NM_116917	mitogen-activated protein kinase kinase kinase 9	GO:0005515|GO:0005737|GO:0016301|GO:0031347	false
A_84_P831032	#N/A	-0.800763	-0.635666	-0.909941	-1.2521	274.375	163.184	407.173	205.109	188.306	127.336	172.357	71.7229		Rep: Receptor protein kinase-like protein At4g34220 precursor - Arabidopsis thaliana (Mouse-ear cress), partial (80%) [TC361516]				false
A_84_P15918	AT5G44080	0.0139462	0.399595	-0.0545244	0.380815	6111.71	6144.6	7299.63	7256.22	5213.96	6351.63	5220.03	6479.9	AT5G44080	Arabidopsis thaliana basic leucine zipper transcription factor mRNA, complete cds [NM_123775]	NM_123775	basic leucine zipper transcription factor	GO:0003700|GO:0005634|GO:0009410|GO:0030968	false
A_84_P162693	AT1G04300	-0.139933	0.329572	-0.0411925	0.269535	3312.13	3045.07	4021.24	3887.35	3192.94	3985.35	3531.09	4131.79	AT1G04300	Arabidopsis thaliana MATH domain-containing protein mRNA, complete cds [NM_001083985]	NM_001083985	MATH domain-containing protein	GO:0008150|GO:0003674|GO:0005886|GO:0005634|GO:0009630	false
A_84_P282590	AT2G44760	0.417521	0.25868	-0.0651808	0.127825	3811.17	5141.58	4908.86	4444.58	1886.58	2338.71	1460.4	1587.42	AT2G44760	Arabidopsis thaliana uncharacterized protein mRNA, complete cds [NM_130041]	NM_130041	hypothetical protein	GO:0008150|GO:0003674|GO:0009507	false
A_84_P857625	AT5G16130	0.35414	-0.0930459	-0.0569043	-0.0741358	1672.88	2200.84	3733.07	2693.82	921.312	1160.3	997.699	939.649	AT5G16130	Arabidopsis thaliana 40S ribosomal protein S7-3 mRNA, complete cds [NM_121618]	NM_121618	40S ribosomal protein S7-3	GO:0003735|GO:0005794|GO:0005886|GO:0006364|GO:0032040|GO:0005730|GO:0006412|GO:0005829|GO:0001510|GO:0016020|GO:0022626|GO:0022627|GO:0042274|GO:0009506|GO:0030686	false
A_84_P813625	AT1G20020	0.173395	-0.41787	0.108918	0.00536346	49089.6	53834.4	74420	42930.3	8531.81	11335.3	9573.25	9021.24	FNR2	Arabidopsis thaliana ferredoxin--NADP reductase, leaf isozyme 2 mRNA, complete cds [NM_001084096]	NM_001084096	ferredoxin--NADP reductase, leaf isozyme 2	GO:0015979|GO:0009697|GO:0009773|GO:0006364|GO:0050832|GO:0009409|GO:0009657|GO:0009814|GO:0009817|GO:0006098|GO:0005829|GO:0009535|GO:0008266|GO:0000165|GO:0009570|GO:0006612|GO:0009534|GO:0009595|GO:0009862|GO:0010310|GO:0009579|GO:0048046|GO:0019761|GO:0010363|GO:0042742|GO:0009867|GO:0043900|GO:0019684|GO:0010103|GO:0010200|GO:0031348|GO:0016491|GO:0009853|GO:0010207|GO:0003959|GO:0055114|GO:…	false
A_84_P738659	AT1G22710	-0.259165	0.425084	0.625508	0.610704	152.208	134.261	171.181	184.903	218.99	432.728	207.024	315.887	SUC2	Arabidopsis thaliana clone 104329 mRNA sequence [DQ108678]	DQ108678	sucrose transport protein SUC2	GO:0015144|GO:0016020|GO:0008506|GO:0005886|GO:0005351|GO:0008515|GO:0009915	false
A_84_P16012	AT5G15410	-0.0320048	-0.102836	-0.135107	-0.514296	18283	17417.7	30633.6	20833.4	9213.32	10398.1	12570.2	8236.35	DND1	Arabidopsis thaliana cyclic nucleotide-gated ion channel 2 mRNA, complete cds [NM_203054]	NM_203054	cyclic nucleotide-gated ion channel 2	GO:0005516|GO:0005242|GO:0030551|GO:0005262|GO:0005261|GO:0007263|GO:0005886|GO:0005221|GO:0005222|GO:0006952|GO:0009626	false
A_84_P805740	#N/A	0.249731	-0.134776	-0.606107	-0.145357	22.6359	30.7069	28.2372	22.3547	67.0125	50.1324	53.9251	43.8406						false
A_84_P525958	AT1G77630	-0.562802	-0.558454	0.219737	0.208351	282.441	197.79	558.033	298.569	159.436	227.302	169.339	191.2	AT1G77630	Arabidopsis thaliana LysM domain-containing GPI-anchored protein 3 mRNA, complete cds [NM_106411]	NM_106411	LysM domain-containing GPI-anchored protein 3	GO:0006955|GO:0042545|GO:0005886|GO:0016998|GO:0042834|GO:0031225|GO:0046658|GO:0009664	false
A_84_P613251	AT3G18250	0.781005	-0.622674	0.0394416	-0.0305727	41.1114	77.3051	76.6754	40.8519	197.643	255.006	172.179	165.971	AT3G18250	Arabidopsis thaliana putative membrane lipoprotein mRNA, complete cds [NM_112709]	NM_112709	putative membrane lipoprotein	GO:0043090|GO:0008150|GO:0003674|GO:0005783	false
A_84_P24024	AT3G21510	0.36032	-0.703533	-0.831974	0.237758	203.789	274.48	391.587	189.299	739.911	546.491	331.542	396.263	AHP1	Arabidopsis thaliana histidine-containing phosphotransmitter 1 mRNA, complete cds [NM_113046]	NM_113046	histidine-containing phosphotransmitter 1	GO:0005515|GO:0015698|GO:0031537|GO:0048831|GO:0005634|GO:0043424|GO:0009553|GO:0080036|GO:0009927|GO:0000160|GO:0005737|GO:0009736|GO:0000041|GO:0016049|GO:0010029|GO:0051301	false
A_84_P170813	AT1G74330	-0.400043	-0.180212	0.425448	0.143143	94.2572	76.7429	179.942	125.803	81.6383	125.9	83.8714	85.0782	AT1G74330	Arabidopsis thaliana putative serine/threonine kinase mRNA, complete cds [NM_106093]	NM_106093	putative serine/threonine kinase	GO:0004672|GO:0006468|GO:0005634|GO:0005524	false
A_84_P59580	AT4G34560	0.56951	0.565698	0.95647	1.21829	564.583	874.1	548.594	648.674	1068.55	2654.68	638.325	1488.7	AT4G34560	Arabidopsis thaliana uncharacterized protein mRNA, complete cds [NM_119622]	NM_119622	hypothetical protein	GO:0008150|GO:0003674|GO:0009507	false
A_84_P22053	AT2G41100	-0.923439	-2.05628	-2.0088	-2.36968	8881.42	4576.77	10148.2	1836.45	3257.45	1082.49	3051.47	603.915	TCH3	Arabidopsis thaliana calmodulin-like protein 4 mRNA, complete cds [NM_001202794]	NM_001202794	calmodulin-like protein 4	GO:0005515|GO:0005774|GO:0019722|GO:0005509|GO:0009611|GO:0009646|GO:0009652|GO:0009612|GO:0005739|GO:0009266|GO:0043069|GO:0010200|GO:0006612|GO:0010363|GO:0009506	false
A_84_P211468	AT3G58670	-0.394663	0.057133	0.873917	0.0750198	1365.34	1064.21	1671.34	1352.87	1144.07	2134.1	1616.53	1695.06	AT3G58670	Arabidopsis thaliana uncharacterized protein mRNA, complete cds [NM_001203199]	NM_001203199	hypothetical protein	GO:0005634	false
A_84_P786769	AT3G03150	-0.479351	-0.201416	-0.206097	-0.297886	34087.8	23258.1	40064.6	25781	25530.8	27169.1	30902.1	23754.6	AT3G03150	Arabidopsis thaliana uncharacterized protein mRNA, complete cds [NM_111185]	NM_111185	hypothetical protein	GO:0008150|GO:0003674	false
A_84_P20605	AT5G24530	-0.468502	-0.21104	-0.751525	-1.01101	4520.98	3267.54	5181.1	3397.2	812.701	636.084	840.071	419.507	DMR6	Arabidopsis thaliana putative 2OG-Fe(II) oxygenase mRNA, complete cds [NM_122361]	NM_122361	putative 2OG-Fe(II) oxygenase	GO:0001666|GO:0034976|GO:0009697|GO:0050832|GO:0009620|GO:0043900|GO:0009617|GO:0005737|GO:0010200|GO:0000165|GO:0009813|GO:0045087|GO:0031348|GO:0006612|GO:0009627|GO:0031347|GO:0009595|GO:0016706|GO:0009862|GO:0010310|GO:0010363|GO:0042742|GO:0009867	false
A_84_P582947	AT3G06370	-1.15212	-0.722791	-0.373129	-0.790342	391.178	180.396	450.13	213.505	276.034	273.908	321.934	186.228	NHX4	Arabidopsis thaliana sodium hydrogen exchanger 4 mRNA, complete cds [NM_111512]	NM_111512	sodium hydrogen exchanger 4	GO:0010351|GO:0005774|GO:0015385|GO:0009651|GO:0035725|GO:0015081|GO:0006814	false
A_84_P524196	AT1G76340	-0.261931	-0.624934	-0.249572	0.187781	1722.15	1469.03	3075.63	1539.64	1051.07	1161.18	787.498	894.981	GONST3	Arabidopsis thaliana golgi nucleotide sugar transporter 3 mRNA, complete cds [NM_106283]	NM_106283	golgi nucleotide sugar transporter 3	GO:0015780|GO:0016020|GO:0005886	false
A_84_P232469	AT1G26160	0.619009	0.16964	0.123766	0.718156	1478.32	1662.97	1884.48	1663.63	910.697	1297.89	670.997	1105.32	AT1G26160	Arabidopsis thaliana Metal-dependent phosphohydrolase mRNA, complete cds [NM_102381]	NM_102381	Metal-dependent phosphohydrolase	GO:0003824|GO:0009507	false
A_84_P825168	AT4G14910	-0.213496	-0.0420208	-0.124801	0.192539	2512.34	2199.97	3291.36	2459.15	883.99	1065.71	799.116	911.414	HISN5B	Arabidopsis thaliana Imidazoleglycerol-phosphate dehydratase 2 mRNA, complete cds [NM_001203805]	NM_001203805	Imidazoleglycerol-phosphate dehydratase 2	GO:0004424|GO:0000105|GO:0009507	false
A_84_P21975	AT2G20840	0.252856	0.101155	-0.13293	0.275113	3132.46	3799.44	4779.63	3909.04	1524.07	1818.81	1344	1610.86	AT2G20840	Arabidopsis thaliana secretory carrier-associated membrane protein 1 mRNA, complete cds [NM_127653]	NM_127653	secretory carrier-associated membrane protein 1	GO:0005886|GO:0022857|GO:0016192	false
A_84_P14506	AT2G44880	0.0566196	0.928999	0.568992	0.462518	29.5235	34.9097	28.4586	51.2746	9.61085	14.9854	9.8343	11.4568	AT2G44880	Arabidopsis thaliana Pentatricopeptide repeat-containing protein mRNA, complete cds [NM_130052]	NM_130052	Pentatricopeptide repeat-containing protein	GO:0005739|GO:0008150	false
A_84_P768317	AT5G40405	0.259574	0.320024	0.716355	1.35965	203.876	256.87	288.197	286.971	101.071	193.448	78.4501	182.922	AT5G40405	Arabidopsis thaliana pentatricopeptide repeat-containing protein mRNA, complete cds [NM_001036910]	NM_001036910	pentatricopeptide repeat-containing protein	GO:0005739|GO:0008150|GO:0003674	false
A_84_P811035	AT4G30190	-0.955873	-0.60473	-0.395008	-0.370658	7277.89	3685.47	9316.9	4582.72	3399.93	3350.61	2641.56	2039.67	HA2	Arabidopsis thaliana H(+)-ATPase 2 mRNA, complete cds [NM_119165]	NM_119165	H(+)-ATPase 2	GO:0043090|GO:0005515|GO:0005774|GO:0000287|GO:0005794|GO:0005886|GO:0052541|GO:0006865|GO:0052546|GO:0005829|GO:0006888|GO:0016020|GO:0006857|GO:0008553|GO:0015991|GO:0010167|GO:0016021|GO:0015706|GO:0016887|GO:0009506	false
A_84_P19549	AT4G32790	-0.23434	-0.475051	-0.0595675	-0.537989	1441.52	1259.57	3909.43	2164.82	988.188	1241.81	1538.05	1065.13	AT4G32790	Arabidopsis thaliana Exostosin family protein mRNA, complete cds [NM_119432]	NM_119432	Exostosin family protein	GO:0008150|GO:0005794|GO:0016020|GO:0003824	false
A_84_P11546	AT1G30210	-0.284032	-0.00976181	0.170067	0.364417	4316.33	3553.68	5883.02	4409.72	1870.29	2711.8	1869.73	2376	TCP24	Arabidopsis thaliana transcription factor TCP24 mRNA, complete cds [NM_102760]	NM_102760	transcription factor TCP24	GO:0005515|GO:0048481|GO:0006355|GO:0035304|GO:0003700|GO:0008285|GO:0016226|GO:0009965|GO:0005634|GO:0030154|GO:0009793|GO:0048366|GO:0010228|GO:0009617|GO:0000165|GO:0045962|GO:0031348|GO:0006612|GO:0009862|GO:0010310|GO:0010027|GO:0045893|GO:0010363|GO:0009867	false
A_84_P810469	AT5G37600	-0.759001	0.0970594	-0.455537	-0.158503	46.5986	29.1944	47.0793	43.4369	97.1639	85.157	91.3037	76.7425						false
A_84_P21326	AT3G62880	-0.279833	0.36621	0.00759712	0.0612321	1231.25	1039.25	1358.42	1373.44	1102.37	1456.3	1435.35	1474.55	ATOEP16-4	Arabidopsis thaliana outer envelope pore protein 16-4 mRNA, complete cds [NM_116153]	NM_116153	outer envelope pore protein 16-4	GO:0005744|GO:0015450|GO:0009527|GO:0015031|GO:0009507	false
A_84_P822574	AT1G70790	0.242924	0.106346	0.0912646	0.171359	595.364	731.473	913.138	779.794	526.347	738.454	531.151	605.323	AT1G70790	Arabidopsis thaliana calcium-dependent lipid-binding domain-containing protein mRNA, complete cds [NM_179543]	NM_179543	calcium-dependent lipid-binding domain-containing protein	GO:0008150|GO:0003674	false
A_84_P14067	AT5G54860	0.13309	0.0738929	-0.503382	-0.291318	1029.48	1164.67	1545.81	1277.46	370.854	341.308	363.489	299.22	AT5G54860	Arabidopsis thaliana probable folate-biopterin transporter 4 mRNA, complete cds [NM_124868]	NM_124868	probable folate-biopterin transporter 4	GO:0005215|GO:0016020|GO:0009697|GO:0009627|GO:0006810	false
A_84_P168773	AT1G60230	-0.631855	-0.216699	-0.411923	-0.384375	2870.37	1876	3397.58	2247.67	1467.35	1454.67	1877.87	1437.22	AT1G60230	Arabidopsis thaliana radical SAM domain-containing protein mRNA, complete cds [NM_104713]	NM_104713	radical SAM domain-containing protein	GO:0009507	false
A_84_P173611	AT2G41170	-1.83083	-1.5655	-0.973257	-1.2047	449.508	127.493	449.584	115.285	707.319	472.385	592.641	257.984	AT2G41170	Arabidopsis thaliana F-box protein mRNA, complete cds [NM_180016]	NM_180016	F-box protein	GO:0008150|GO:0003674	false
A_84_P844212	AT4G17620	0.194296	0.436457	0.35056	0.237927	598.127	712.238	834.953	893.146	406.836	688.482	458.486	554.238	AT4G17620	Arabidopsis thaliana glycine-rich protein mRNA, complete cds [NM_001036577]	NM_001036577	glycine-rich protein	GO:0008150|GO:0003674|GO:0010332|GO:0009507|GO:0006302|GO:0005829	false
A_84_P10492	AT1G77990	0.0793719	-0.074146	-0.714036	0.512195	494.682	547.217	826.571	627.193	965.882	776.499	534.222	775.018	AST56	Arabidopsis thaliana sulfate transporter 2;2 mRNA, complete cds [NM_106448]	NM_106448	sulfate transporter 2;2	GO:0015116	false
A_84_P159155	AT2G18240	0.344289	0.330173	0.323007	0.451894	1318.73	1733.32	1478.77	1450.87	1462.52	2369.11	1503.05	2022.72	AT2G18240	Arabidopsis thaliana protein RER1D mRNA, complete cds [NM_127381]	NM_127381	protein RER1D	GO:0008150|GO:0003674|GO:0005737|GO:0016021	false
A_84_P736436	AT1G16840	-0.328688	0.401126	-0.114766	0.129606	75.7884	65.0168	78.6187	84.6991	43.4511	43.5159	33.7291	31.5132	AT1G16840	AV544218 Arabidopsis thaliana roots Columbia Arabidopsis thaliana cDNA clone RZ36d02F 3', mRNA sequence [AV544218]	AV544218	hypothetical protein	GO:0015996|GO:0008150|GO:0003674|GO:0048193|GO:0009507	false
A_84_P198264	AT4G32240	0.285934	-0.0152025	0.0831416	0.187833	4764.12	5841.54	6495.42	4838.38	3871.14	5205.28	4205.04	4595.9	AT4G32240	Arabidopsis thaliana uncharacterized protein mRNA, complete cds [NM_119376]	NM_119376	hypothetical protein	GO:0008150|GO:0003674	false
A_84_P18668	AT5G06820	0.181124	0.761014	0.381857	0.431147	37.6663	48.207	51.2856	72.3743	56.5426	81.1158	55.2325	66.2736	SRF2	Arabidopsis thaliana STRUBBELIG-receptor family 2 mRNA, complete cds [NM_120765]	NM_120765	STRUBBELIG-receptor family 2	GO:0016301|GO:0004674|GO:0006468|GO:0005576|GO:0007169|GO:0005524	false
A_84_P811894	AT4G08950	0.166988	-3.44762	0.285162	-0.92158	32.4655	40.9727	684.288	48.3003	176.247	270.455	280.409	146.966	EXO	Arabidopsis thaliana protein EXORDIUM mRNA, complete cds [NM_116964]	NM_116964	protein EXORDIUM	GO:0009741|GO:0003674|GO:0005794|GO:0009505|GO:0016126|GO:0005618|GO:0005576|GO:0005829	false
A_84_P22133	AT3G18070	-0.613272	-0.679678	-1.00072	-0.94111	117.444	80.5651	149.806	75.0078	119.632	73.4113	88.3331	43.7733	BGLU43	Arabidopsis thaliana beta glucosidase 43 mRNA, complete cds [NM_112689]	NM_112689	beta glucosidase 43	GO:0005576|GO:0004553	false
A_84_P860552	AT3G11930	0.413047	-0.165721	-0.146975	0.387777	8348.64	11090.8	13112.4	8704.6	12481.6	13697.1	9800.04	11904.8		Rep: Chromosome chr8 scaffold_41, whole genome shotgun sequence - Vitis vinifera (Grape), partial (19%) [TC400435]				false
A_84_P817605	#N/A	0.121906	0.249386	0.0379314	0.00702143	228.814	261.673	386.436	364.972	138.407	170.958	134.044	128.93						false
A_84_P302260	AT1G07130	0.167711	0.333804	0.433961	0.175738	193.956	228.615	246.971	248.144	132.893	217.837	158.283	175.748	STN1	Arabidopsis thaliana STN1-like protein mRNA, complete cds [NM_100586]	NM_100586	STN1-like protein	GO:0005515|GO:0016233|GO:0006355|GO:0005634|GO:0045893|GO:0000784|GO:0043687	false
A_84_P852234	AT1G15350	0.131409	-0.132068	-0.324626	-0.382555	3253.49	3636.95	3907.53	2731.52	2453.59	2562.59	2567.78	1970.37	AT1G15350	Arabidopsis thaliana uncharacterized protein mRNA, complete cds [NM_179337]	NM_179337	hypothetical protein	GO:0008150|GO:0003674|GO:0005634|GO:0009507	false
A_84_P16831	AT5G27420	0.266358	0.25641	-0.555936	-0.277719	628.944	776.025	450.152	428.311	191.555	164.755	126.97	100.502	CNI1	Arabidopsis thaliana E3 ubiquitin-protein ligase ATL31 mRNA, complete cds [NM_122624]	NM_122624	E3 ubiquitin-protein ligase ATL31	GO:0004842|GO:0009611|GO:0009693|GO:0009737|GO:0009814|GO:0009738|GO:0042538|GO:0005576|GO:0009816|GO:0030968|GO:0035556|GO:0002679|GO:0007165|GO:0043562|GO:0010200|GO:0016020|GO:0009753|GO:0009733|GO:0009414|GO:0009723|GO:0008270	false
A_84_P818559	AT1G15180	-0.287194	0.39753	0.141042	-0.235528	803.817	685.586	929.734	971.243	378.714	550.634	620.416	531.251	AT1G15180	Arabidopsis thaliana MATE efflux family protein mRNA, complete cds [NM_101386]	NM_101386	MATE efflux family protein	GO:0005215|GO:0015297|GO:0016020|GO:0005886	false
A_84_P857761	AT1G03365	0.0308391	0.545068	0.456168	0.63196	692.188	733.222	858.074	990.223	639.576	1144.53	563.638	877.712	AT1G03365	Arabidopsis thaliana putative E3 ubiquitin-protein ligase RF4 mRNA, complete cds [NM_001197970]	NM_001197970	putative E3 ubiquitin-protein ligase RF4	GO:0005634	false
A_84_P23290	AT4G23290	-1.10996	-0.752203	-0.361432	-0.724972	3965.49	1820.34	5319.5	2402.26	3002.1	3025.84	3333.86	2013.44	CRK21	Arabidopsis thaliana cysteine-rich receptor-like protein kinase 21 mRNA, complete cds [NM_118458]	NM_118458	cysteine-rich receptor-like protein kinase 21	GO:0005739|GO:0016301|GO:0005634|GO:0005576	false
A_84_P815819	AT4G08980	0.303611	0.369445	0.247074	0.200836	1821.3	2308.28	2671.43	2662.15	874.76	1363.59	1006.53	1154.07	FBW2	Arabidopsis thaliana F-box with WD-40 2 mRNA, complete cds [NM_001084890]	NM_001084890	F-box with WD-40 2	GO:0005515|GO:0006511|GO:0010608|GO:0004842|GO:0010629|GO:0009737|GO:0005634	false
A_84_P21017	AT2G35410	0.0706012	-0.200696	0.138048	-0.356561	10218	10653.6	16955.9	10991	4822.46	6652.95	6074.56	4587.92	AT2G35410	Arabidopsis thaliana RNA-binding (RRM/RBD/RNP motifs) family protein mRNA, complete cds [NM_129093]	NM_129093	RNA-binding (RRM/RBD/RNP motifs) family protein	GO:0015979|GO:0042793|GO:0019288|GO:0009570|GO:0006364|GO:0003723|GO:0010027|GO:0009579|GO:0034660|GO:0015995|GO:0009902|GO:0009507	false
A_84_P18338	AT3G16770	-0.272911	-0.335281	-0.597144	-0.732063	34030.1	26771.9	45648.1	26801.6	32959.9	26538.5	38632.9	21447	EBP	Arabidopsis thaliana ethylene-responsive transcription factor RAP2-3 mRNA, complete cds [NM_112550]	NM_112550	ethylene-responsive transcription factor RAP2-3	GO:0005515|GO:0008219|GO:0003700|GO:0005886|GO:0005634|GO:0003677|GO:0005737|GO:0009735|GO:0009753|GO:0009723|GO:0010286|GO:0045893|GO:0009873|GO:0051707	false
A_84_P208418	AT5G25780	-0.182221	0.270219	0.292568	0.0857043	7261.89	6348.11	8945.92	8081.54	3547.83	5500.64	4552.87	4663.43	EIF3B-2	Arabidopsis thaliana eukaryotic translation initiation factor 3B-2 mRNA, complete cds [NM_122479]	NM_122479	eukaryotic translation initiation factor 3B-2	GO:0005515|GO:0005737|GO:0003743|GO:0005634|GO:0003676|GO:0005829	false
A_84_P14099	AT5G62500	-0.707882	-0.211266	-0.347697	-0.261396	174.926	110.488	209.827	144.055	390.863	398.957	271.814	228.02	EB1B	Arabidopsis thaliana microtubule-associated protein, RP/EB family member 1B mRNA, complete cds [NM_125644]	NM_125644	microtubule-associated protein, RP/EB family member 1B	GO:0008017|GO:0000911|GO:0010228|GO:0009524|GO:0005737|GO:0005815|GO:0009958|GO:0005874|GO:0005819|GO:0005634|GO:0009652|GO:0010005	false
A_84_P811214	AT5G46110	-0.44605	-0.338757	0.267363	-0.121998	10905	7853.28	12667.7	7456.47	2253.83	3464.33	2736.44	2489.91	APE2	Arabidopsis thaliana triose phosphate/phosphate translocator TPT mRNA, complete cds [NM_001036940]	NM_001036940	triose phosphate/phosphate translocator TPT	GO:0019344|GO:0035304|GO:0035436|GO:0009941|GO:0019684|GO:0015120|GO:0009643|GO:0005739|GO:0015297|GO:0016020|GO:0009534|GO:0015713|GO:0071917|GO:0015717|GO:0009507	false
A_84_P759045	AT3G59880	-0.367282	-0.836285	-0.798522	-1.52305	175.07	141.252	348.782	154.015	329.995	246.283	351.899	119.805	AT3G59880	Arabidopsis thaliana uncharacterized protein mRNA, complete cds [NM_115851]	NM_115851	hypothetical protein	GO:0005739|GO:0008150|GO:0003674|GO:0005886	false
A_84_P12213	AT5G63630	-0.192286	0.0719026	0.544457	0.47191	616.616	561.005	828.092	693.688	413.065	796.381	454.003	640.369	AT5G63630	Arabidopsis thaliana DEAD-box ATP-dependent RNA helicase 31 mRNA, complete cds [NM_125758]	NM_125758	DEAD-box ATP-dependent RNA helicase 31	GO:0008026|GO:0005739	false
A_84_P283390	AT1G80130	1.45908	1.79069	1.23647	1.50438	6301	17676.6	8346.68	21616.6	3507.45	10147.4	3800.72	9934.87	AT1G80130	Arabidopsis thaliana tetratricopeptide repeat domain-containing protein mRNA, complete cds [NM_106662]	NM_106662	tetratricopeptide repeat domain-containing protein	GO:0016020|GO:0006979	false
A_84_P767995	AT5G65158	0.555133	0.820438	0.616105	1.67792	1773.28	2692.24	2360.28	2623.06	806.3	1603.11	452.966	1448.71	AT5G65158	Arabidopsis thaliana lipase/lipooxygenase, PLAT/LH2 family protein mRNA, complete cds [NM_001037069]	NM_001037069	lipase/lipooxygenase, PLAT/LH2 family protein	GO:0008150|GO:0003674|GO:0005634	false
A_84_P198114	AT1G77220	0.565504	-0.341706	0.0219644	0.0345941	1434.98	2206.73	3178.16	1938.11	1858.52	2448.48	1884.52	1911.75	AT1G77220	Arabidopsis thaliana uncharacterized protein mRNA, complete cds [NM_106371]	NM_106371	hypothetical protein	GO:0008150	false
A_84_P175681	AT2G29970	-0.600889	-0.231067	-0.524396	-0.262294	9848.45	6355.44	10622.6	6743.56	9959.99	8717.77	8612.84	6817.84	AT2G29970	Arabidopsis thaliana protein SMAX1-like 7 mRNA, complete cds [NM_128551]	NM_128551	protein SMAX1-like 7	GO:0005737	false
A_84_P756487	AT2G39760	-0.151692	0.139698	0.234471	0.511091	1390.17	1281.34	2013.91	1737.66	549.295	847.616	482.9	700.918	BPM3	Arabidopsis thaliana BTB/POZ and MATH domain-containing protein mRNA, complete cds [NM_001036439]	NM_001036439	BTB/POZ and MATH domain-containing protein	GO:0005515|GO:0071472|GO:0031396|GO:0006970|GO:0005634|GO:0042802|GO:0005829	false
A_84_P78499	AT3G14010	-0.162431	0.345898	0.0557838	0.089396	1187.47	1085.9	1401.75	1400.54	1239.57	1687.45	1556.61	1644.52	CID4	Arabidopsis thaliana hydroxyproline-rich glycoprotein family protein mRNA, complete cds [NM_112255]	NM_112255	hydroxyproline-rich glycoprotein family protein	GO:0005515|GO:0005634|GO:0009630	false
A_84_P13750	AT3G60270	0.0102089	0.483179	0.101617	-0.245618	8.19042	9.17358	12.3447	15.0262	6.99334	8.03314	9.96756	6.01568	AT3G60270	Arabidopsis thaliana cupredoxin superfamily protein mRNA, complete cds [NM_115891]	NM_115891	cupredoxin superfamily protein	GO:0005886|GO:0005507|GO:0031225	false
A_84_P762938	AT4G22545	-1.36122	-1.51094	-0.738123	-0.928912	91.4424	35.9636	109.699	30.5339	35.3778	22.7161	36.5498	17.6905		Arabidopsis thaliana clone 29898 mRNA sequence [DQ108837]	DQ108837			false
A_84_P157615	AT2G47090	0.0486212	-0.110631	-0.167702	0.519849	777.249	836.703	1156.92	853.176	975.051	1141.11	665.069	958.822	AT2G47090	Arabidopsis thaliana zinc ion binding/nucleic acid binding mRNA, complete cds [NM_130277]	NM_130277	zinc ion binding/nucleic acid binding	GO:0005634|GO:0003676	false
A_84_P700711	AT2G21300	0.0480077	0.237976	0.25538	0.596784	4046.22	4224.88	5156.84	4603.02	4110.75	6202.68	3175.67	4617.91	AT2G21300	Arabidopsis thaliana ATP binding microtubule motor family protein mRNA, complete cds [NM_127702]	NM_127702	ATP binding microtubule motor family protein	GO:0005737|GO:0005886|GO:0003777	false
A_84_P813427	AT4G30950	-0.194226	0.0522035	-0.0901855	0.549923	1844.36	1657.62	2973.16	2402.86	594.609	733.001	440.062	657.835						false
A_84_P788394	AT1G37150	0.480032	0.156162	0.43722	0.597889	127.792	194.27	246.165	217.773	72.4105	109.669	71.3357	97.5383	HCS2	Arabidopsis thaliana holocarboxylase synthetase 2 mRNA, complete cds [NM_180625]	NM_180625	holocarboxylase synthetase 2	GO:0015979|GO:0045333|GO:0005737|GO:0018271|GO:0003824|GO:0006464	false
A_84_P59240	AT2G39450	-0.011172	0.108237	-0.271815	-0.189565	3210.5	3251.68	3616.64	3000.65	4086.93	4326.24	3989.9	3413.71	MTP11	Arabidopsis thaliana manganese transporter MTP11 mRNA, complete cds [NM_129503]	NM_129503	manganese transporter MTP11	GO:0010264|GO:0005794|GO:0016020|GO:0005770|GO:0005384|GO:0008324|GO:0005634|GO:0010486|GO:0046688|GO:0030026|GO:0010042|GO:0006812	false
A_84_P290694	AT3G05850	-0.397257	-0.152469	-0.0504931	0.165123	899.596	707.125	1025.85	736.64	956.218	1213.47	840.23	943.599		Arabidopsis thaliana clone RAFL09-94-H01 (R20055) unknown protein (At3g05850) mRNA, complete cds [BT008628]	BT008628			false
A_84_P118612	AT5G20700	0.00440264	0.616146	-0.0302674	0.203854	1043.54	1073.37	1267.08	1539.53	1277.52	1642.38	1318.72	1505.86	AT5G20700	Arabidopsis thaliana uncharacterized protein mRNA, complete cds [NM_122077]	NM_122077	hypothetical protein	GO:0008150|GO:0009651|GO:0006612|GO:0009750|GO:0007030|GO:0006816|GO:0006833|GO:0010363|GO:0009963	false
A_84_P18480	AT3G60820	-0.00766484	-0.120282	0.151026	0.267576	7954.35	7845.35	10794.2	7428.65	3460.47	4876.82	3296.82	3854.63	PBF1	Arabidopsis thaliana proteasome subunit beta type-1 mRNA, complete cds [NM_001203217]	NM_001203217	proteasome subunit beta type-1	GO:0006511|GO:0000502|GO:0005839|GO:0006635|GO:0009651|GO:0005886|GO:0009407|GO:0006094|GO:0009817|GO:0006096|GO:0005829|GO:0043248|GO:0051788|GO:0005737|GO:0080129|GO:0043161|GO:0008233|GO:0048046|GO:0046686|GO:0009507	false
A_84_P20531	AT1G27190	-0.283191	-0.0543881	-0.234815	0.237469	5146.08	4231	6602.6	4801.25	2901.39	3187.57	2364.78	2726.66	AT1G27190	Arabidopsis thaliana leucine-rich repeat protein kinase family protein mRNA, complete cds [NM_102481]	NM_102481	leucine-rich repeat protein kinase family protein	GO:0005886|GO:0016301|GO:0004674|GO:0006468|GO:0005634|GO:0005576|GO:0007169|GO:0005524	false
A_84_P15455	AT2G02860	-0.589889	0.0460634	0.1142	0.101428	1406.81	957.741	1839.89	1477.53	942.385	1338.44	1070.59	1136.23	SUT2	Arabidopsis thaliana sucrose transport protein SUC3 mRNA, complete cds [NM_126341]	NM_126341	sucrose transport protein SUC3	GO:0005794|GO:0005886|GO:0008506|GO:0009611|GO:0009620|GO:0009695|GO:0015144|GO:0015770|GO:0010200|GO:0016020|GO:0009753|GO:0090406|GO:0005351|GO:0008515	false
A_84_P828142	AT3G20620	0.390879	0.425273	0.549603	0.238803	714.567	971.076	1077.24	1143.26	505.939	977.97	644.966	766.532	AT3G20620	Arabidopsis thaliana F-box family protein-like protein mRNA, complete cds [NM_112953]	NM_112953	F-box family protein-like protein	GO:0008150|GO:0003674|GO:0005575	false
A_84_P71404	AT3G15840	0.0534164	0.464289	0.340079	0.700298	20887.2	21118.7	27042.7	27078.7	5857.65	9183.17	6049.96	9131.42	PIFI	Arabidopsis thaliana post-illumination chlorophyll fluorescence increase protein mRNA, complete cds [NM_001035630]	NM_001035630	post-illumination chlorophyll fluorescence increase protein	GO:0003674|GO:0009570|GO:0009579|GO:0010478|GO:0009507	false
A_84_P806792	AT3G17790	0.710493	1.09794	-0.243344	-0.048097	23.0824	44.4604	17.9653	34.1864	25.0333	22.4177	16.8338	13.0299						false
A_84_P54690	#N/A	0.0010621	0.891837	0.387964	0.0443537	36.3689	41.0492	37.1342	62.8841	11.0183	14.0277	8.5912	8.01395		GB				false
A_84_P11780	AT3G28500	-0.385624	-0.421964	0.471315	0.303243	65.5633	53.262	79.3537	47.8145	158.466	272.775	143.937	172.337	AT3G28500	Arabidopsis thaliana 60S acidic ribosomal protein P2-3 mRNA, complete cds [NM_113770]	NM_113770	60S acidic ribosomal protein P2-3	GO:0005737|GO:0003735|GO:0022626|GO:0005886|GO:0005840|GO:0006414|GO:0005829	false
A_84_P19601	AT5G02520	-0.0464091	-0.142617	0.262273	1.02983	155.472	157.438	185.745	135.282	125.752	181.738	87.0322	162.249	AT5G02520	Arabidopsis thaliana uncharacterized protein mRNA, complete cds [NM_120330]	NM_120330	hypothetical protein	GO:0048453|GO:0048451|GO:0006346|GO:0007267|GO:0005634|GO:0031048|GO:0010267|GO:0009616|GO:0003674|GO:0008150|GO:0006270|GO:0035196|GO:0051726|GO:0006275|GO:0051567	false
A_84_P10686	AT2G17450	-0.548639	-0.315291	-0.00544851	-0.3406	11815.2	7871.96	10885.1	6496.83	4058.71	5136.45	5071.89	3891.92	RHA3A	Arabidopsis thaliana RING-H2 finger protein ATL44 mRNA, complete cds [NM_127300]	NM_127300	RING-H2 finger protein ATL44	GO:0008270|GO:0005634	false
A_84_P786744	AT3G05100	-0.410866	-0.209966	0.104046	0.184281	3205.52	2428.74	4019.98	2670.44	1556.02	2169.39	1790.24	2006.86	AT3G05100	Arabidopsis thaliana S-adenosylmethionine-dependent methyltransferase domain-containing protein mRNA, complete cds [NM_111382]	NM_111382	S-adenosylmethionine-dependent methyltransferase domain-containing protein	GO:0008150|GO:0003674|GO:0005575	false
A_84_P11764	AT3G19230	-0.355535	-0.0236904	-0.187572	-0.838657	103.93	85.7452	168.155	132.042	52.1796	51.2129	78.8657	41.5629	AT3G19230	Arabidopsis thaliana leucine-rich repeat-containing protein mRNA, complete cds [NM_112810]	NM_112810	leucine-rich repeat-containing protein	GO:0008150|GO:0005886	false
A_84_P812506	AT2G28000	-0.798768	-0.165725	0.420633	0.0962577	912.056	547.818	1377.17	977.946	156.428	260.107	194.153	206.6	CPN60A	Arabidopsis thaliana chaperonin-60 alpha mRNA, complete cds [NM_128359]	NM_128359	chaperonin-60 alpha	GO:0048481|GO:0016226|GO:0009658|GO:0009941|GO:0009790|GO:0009793|GO:0005829|GO:0005739|GO:0016020|GO:0022626|GO:0006457|GO:0009570|GO:0009579|GO:0048046|GO:0009507	false
A_84_P19950	AT1G65960	-0.238035	-0.183813	-0.291948	-0.160535	58744.7	41414.2	66994	45122.5	19692	19649.2	21675.3	17802.4	GAD2	Arabidopsis thaliana glutamate decarboxylase 2 mRNA, complete cds [NM_105268]	NM_105268	glutamate decarboxylase 2	GO:0005516|GO:0006807|GO:0009651|GO:0006536|GO:0030003|GO:0006970|GO:0070838|GO:0009963|GO:0004351|GO:0006612|GO:0009750|GO:0006833|GO:0010363|GO:0046686	false
A_84_P20413	AT4G09520	-0.144996	0.0825237	-0.0378819	-0.113943	3980.25	3621.48	4416.66	3582.77	6472.23	7895.81	8673.32	7593.04	AT4G09520	Arabidopsis thaliana Cofactor-independent phosphoglycerate mutase mRNA, complete cds [NM_117020]	NM_117020	Cofactor-independent phosphoglycerate mutase	GO:0004619|GO:0005829	false
A_84_P95806	AT5G49300	0.334899	0.217446	0.300207	0.602534	24.7111	36.4344	46.328	45.7588	19.7538	22.2787	18.8482	23.1958	GATA16	Arabidopsis thaliana GATA transcription factor 16 mRNA, complete cds [NM_124307]	NM_124307	GATA transcription factor 16	GO:0003700|GO:0005634	false
A_84_P89489	AT3G16330	0.391097	-0.108933	0.162775	-0.781192	44.5376	66.4104	117.88	87.9473	26.634	28.7272	44.7287	23.5236	AT3G16330	Arabidopsis thaliana uncharacterized protein mRNA, complete cds [NM_112504]	NM_112504	hypothetical protein	GO:0052542|GO:0008150|GO:0003674|GO:0005575	false
A_84_P20383	AT1G05900	-0.185508	0.129061	-0.184566	-0.222175	1124.28	1014.74	1197.64	1035.63	1012.86	1175.16	1270.55	1084.98	NTH2	Arabidopsis thaliana endonuclease III 2 mRNA, complete cds [NM_100471]	NM_100471	endonuclease III 2	GO:0005739|GO:0042644|GO:0019104|GO:0006284|GO:0005634	false
A_84_P202818	AT4G39710	0.0206358	-0.50129	-0.51705	-0.657679	3859.73	3935.74	7117.06	3786.56	2090.66	1912.28	1740.69	1110.24	FKBP16-2	Arabidopsis thaliana FK506-binding protein 16-2 mRNA, complete cds [NM_001204042]	NM_001204042	FK506-binding protein 16-2	GO:0009535|GO:0005515|GO:0000413|GO:0010598|GO:0031679|GO:0018208|GO:0009543|GO:0003755|GO:0009579|GO:0005528|GO:0005576|GO:0009507	false
A_84_P12182	AT5G56300	-0.365443	-0.241262	-1.83362	-0.69969	18.678	15.8189	15.4279	10.5959	48.404	15.6032	28.0106	15.8292	GAMT2	Arabidopsis thaliana gibberellic acid methyltransferase 2 mRNA, complete cds [NM_125013]	NM_125013	gibberellic acid methyltransferase 2	GO:0010341|GO:0008757|GO:0005575	false
A_84_P816246	AT3G19450	0.146369	-0.0489146	-0.416274	-0.391882	2891.92	3265.06	4440.5	3262.21	4244.02	4102.82	3829.48	2856.55	ATCAD4	Arabidopsis thaliana cinnamyl alcohol dehydrogenase 4 mRNA, complete cds [NM_112832]	NM_112832	cinnamyl alcohol dehydrogenase 4	GO:0045551|GO:0005737|GO:0080167|GO:0009809	false
A_84_P13471	AT2G45240	-0.117948	0.0656843	0.22604	0.318346	1446.34	1368.29	2255.87	1844	680.011	1046.08	650.103	818.594	MAP1A	Arabidopsis thaliana methionine aminopeptidase 1A mRNA, complete cds [NM_130087]	NM_130087	methionine aminopeptidase 1A	GO:0005737|GO:0010048|GO:0016485|GO:0048440|GO:0043481|GO:0031365|GO:0005829	false
A_84_P813578	AT1G08110	0.371684	0.479742	0.715024	0.30148	6996.35	9032.15	8631.28	9079.04	3034.08	6238.21	4297.17	5081.26	AT1G08110	Arabidopsis thaliana lactoylglutathione lyase mRNA, complete cds [NM_179278]	NM_179278	lactoylglutathione lyase	GO:0005516|GO:0009651|GO:0005975|GO:0006094|GO:0004462|GO:0046686|GO:0006096|GO:0009507|GO:0005829	false
A_84_P262310	AT1G10880	-0.0791285	0.188814	-1.90652	-0.0976247	9.47993	10.1926	12.38	13.4484	5.22326	9.55716	8.41662	6.59899	AT1G10880	Arabidopsis thaliana core-2/I-branching beta-1,6-N-acetylglucosaminyltransferase family protein mRNA, complete cds [NM_100963]	NM_100963	core-2/I-branching beta-1,6-N-acetylglucosaminyltransferase family protein	GO:0009651|GO:0016757|GO:0005634	false
A_84_P13959	AT5G12130	-0.285186	-0.212487	-0.104658	-0.591732	4409.91	3625.39	4625.41	3041.28	2060.29	2490.59	2808.45	1857.84	PDE149	Arabidopsis thaliana protein pigment defective 149 mRNA, complete cds [NM_121251]	NM_121251	protein pigment defective 149	GO:0009535|GO:0005886|GO:0042793|GO:0010027|GO:0034660|GO:0016021|GO:0009902	false
A_84_P791365	AT1G61060	-0.219467	-0.0516578	-0.0409352	0.770676	11.0888	10.2404	12.5601	10.6856	13.7126	12.6526	19.2776	26.5412	AT1G61060	Arabidopsis thaliana F-box protein mRNA, complete cds [NM_104786]	NM_104786	F-box protein	GO:0008150|GO:0003674|GO:0005634	false
A_84_P10766	AT3G02820	-0.632829	-0.747241	-0.202244	0.00984716	297.493	197.741	480.794	225.32	153.694	165.264	127.428	121.19	AT3G02820	Arabidopsis thaliana CCHC-type zinc knuckle protein mRNA, complete cds [NM_111150]	NM_111150	CCHC-type zinc knuckle protein	GO:0010228|GO:0006261|GO:0006270|GO:0051726|GO:0005634|GO:0003676|GO:0006275	false
A_84_P185254	AT5G45310	1.17643	0.753169	0.515292	0.495238	1455.2	3442.78	2161.92	2831.54	1192.03	2210.81	1075.59	1493.61	AT5G45310	Arabidopsis thaliana uncharacterized protein mRNA, complete cds [NM_123899]	NM_123899	hypothetical protein	GO:0005794	false
A_84_P605489	AT4G36080	0.0835592	0.237863	0.147955	0.249972	1328.74	1447.43	2019.66	1863.38	2043.33	2922.36	1751.89	2061.92	AT4G36080	Arabidopsis thaliana phosphotransferases/inositol or phosphatidylinositol kinases mRNA, complete cds [NM_001204005]	NM_001204005	phosphotransferases/inositol or phosphatidylinositol kinases	GO:0005634|GO:0005829	false
A_84_P802510	AT1G13050	-0.798553	0.0358926	0.426174	0.397246	34.3447	21.0796	47.936	38.9952	53.6423	78.5212	55.5835	64.3911	AT1G13050	Arabidopsis thaliana clone 206091 mRNA sequence [DQ108769]	DQ108769	hypothetical protein	GO:0009640|GO:0016567|GO:0019915|GO:0010182|GO:0010162|GO:0005576|GO:0005634|GO:0009909|GO:0006312|GO:0050826|GO:0009933|GO:0009793|GO:0010228|GO:0003674|GO:0008150|GO:0009845|GO:0048522|GO:0009410|GO:0009560	false
A_84_P806047	AT5G02500	0.32547	0.520329	1.12027	1.18539	83.0861	114.961	179.331	205.736	46.6262	104.664	51.3573	100.637	HSC70-1	Arabidopsis thaliana heat shock cognate protein 70-1 mRNA, complete cds [NM_001125684]	NM_001125684	heat shock cognate protein 70-1	GO:0005515|GO:0010187|GO:0009651|GO:0005886|GO:0009408|GO:0050832|GO:0009409|GO:0006094|GO:0005618|GO:0005634|GO:0002020|GO:0006096|GO:0005829|GO:0005737|GO:0006457|GO:0048046|GO:0042742|GO:0005774|GO:0005794|GO:0005730|GO:0090332|GO:0009615|GO:0016020|GO:0022626|GO:0009506|GO:0046686|GO:0009507	false
A_84_P869119	AT2G29980	-0.740461	-0.890367	-0.373007	-0.489858	2899.48	1754.29	5321.54	2194.85	2304.83	2316.46	2520.26	1794.47	FAD3	Arabidopsis thaliana omega-3 fatty acid desaturase mRNA, complete cds [NM_179808]	NM_179808	omega-3 fatty acid desaturase	GO:0006636|GO:0005783|GO:0042389|GO:0080167|GO:0009507	false
A_84_P10811	AT3G16420	0.200835	0.57936	0.295151	1.03808	345.131	412.289	360.012	427.562	44.8774	59.9081	38.3501	66.0151	PBP1	Arabidopsis thaliana PYK10-binding protein 1 mRNA, complete cds [NM_001035633]	NM_001035633	PYK10-binding protein 1	GO:0005515|GO:0006457|GO:0005507|GO:0030234|GO:0005634|GO:0005576|GO:0051336|GO:0009506|GO:0005829	false
A_84_P16588	AT3G60770	0.0757421	-0.135594	0.095191	0.425592	16599.4	17007	25626.6	16808.4	7368.01	9740.32	6232.84	7910.83	AT3G60770	Arabidopsis thaliana 40S ribosomal protein S13-1 mRNA, complete cds [NM_115941]	NM_115941	40S ribosomal protein S13-1	GO:0001510|GO:0005794|GO:0003735|GO:0022626|GO:0022627|GO:0005730|GO:0005618|GO:0006412|GO:0009507|GO:0005829	false
A_84_P18160	AT1G35170	0.540482	-1.02363	-0.412267	0.129719	89.1379	145.972	201.83	74.3114	216.727	205.45	132.461	137.414					GO:0008150|GO:0003674	false
A_84_P15762	AT4G31910	-0.930194	0.282094	1.09834	0.0468807	29.4207	15.994	37.0435	39.8484	43.7482	97.0856	58.5709	54.0458	AT4G31910	Arabidopsis thaliana BR-related acyltransferase 1 mRNA, complete cds [NM_119342]	NM_119342	BR-related acyltransferase 1	GO:0005783|GO:0010106|GO:0005634|GO:0048527|GO:0005737|GO:0010087|GO:0048589|GO:0048765|GO:0006826|GO:0010167|GO:0003996|GO:0015706|GO:0016132|GO:0016740	false
A_84_P12045	AT1G06650	-0.026731	0.185465	-0.136245	0.388098	10421.1	10018	13764.9	11715.8	3475.9	4073.96	2841.94	3616.46	AT1G06650	Arabidopsis thaliana 2-oxoglutarate-dependent dioxygenase-like protein mRNA, complete cds [NM_179271]	NM_179271	2-oxoglutarate-dependent dioxygenase-like protein	GO:0005737|GO:0016706|GO:0005829	false
A_84_P758251	AT2G07820	1.10248	-0.0763041	-0.253774	0.351061	28.6171	73.6017	37.7828	30.6534	141.691	147.968	101.03	118.831	AT2G07820	Arabidopsis thaliana uncharacterized protein mRNA, complete cds [NM_001124815]	NM_001124815	hypothetical protein		false
A_84_P17370	AT3G05560	-0.454045	-0.149392	0.111557	-0.168445	10802.6	7732.11	14397.4	9716.88	4559.16	6223.86	6171.4	5253.96	AT3G05560	Arabidopsis thaliana 60S ribosomal protein L22-2 mRNA, complete cds [NM_001084643]	NM_001084643	60S ribosomal protein L22-2	GO:0005737|GO:0001510|GO:0022626|GO:0005886|GO:0005730|GO:0005840|GO:0022625|GO:0009506|GO:0005829	false
A_84_P536087	AT4G14713	-0.0777345	0.0437148	0.172971	0.320198	364.708	359.77	510.36	417.55	337.979	502.185	355.126	450.194	PPD1	Arabidopsis thaliana plant-specific putative DNA-binding protein PPD1 mRNA, complete cds [NM_202819]	NM_202819	plant-specific putative DNA-binding protein PPD1	GO:0048366|GO:0005515|GO:0042127|GO:0005634	false
A_84_P151898	AT1G58983	-0.184687	-0.0535847	0.182291	0.187242	48106.8	41359.4	63983.3	47025.9	19741.3	27131.8	26569.2	28148.4	AT1G59359	Arabidopsis thaliana 40S ribosomal protein S2-2 mRNA, complete cds [NM_104640]	NM_104640	40S ribosomal protein S2-2	GO:0005794|GO:0003735|GO:0016020|GO:0022627|GO:0005618|GO:0005634|GO:0006412|GO:0009506	false
A_84_P16253	AT1G15460	-0.0978357	-0.0664187	-0.72758	0.358293	10.056	10.0692	13.5951	10.3973	50.0867	33.7126	19.465	21.0185	BOR4	Arabidopsis thaliana boron transporter 4 mRNA, complete cds [NM_101415]	NM_101415	boron transporter 4	GO:0046713|GO:0005886|GO:0015301|GO:0080139|GO:0080029	false
A_84_P16189	AT1G73660	-0.612877	0.347634	-0.131712	-0.0657597	1063.54	716.583	969.265	978.563	1049.85	1261.15	1184.96	1122.3	AT1G73660	Arabidopsis thaliana MAPKKK-like kinase mRNA, complete cds [NM_106025]	NM_106025	MAPKKK-like kinase	GO:0009651|GO:0016301|GO:0005634|GO:0004712|GO:0048573|GO:0004709	false
A_84_P862021	AT4G32850	-0.0562943	0.0311235	0.0553249	-0.0770068	1483.88	1466.41	2219.69	1772.28	2041.02	2745.71	2204.52	2071.72						false
A_84_P133275	AT4G15140	-0.0646628	-0.788446	-0.203216	-0.743776	613.674	613.393	829.752	381.985	261.952	292.923	334.186	197.414	AT4G15140	Arabidopsis thaliana uncharacterized protein mRNA, complete cds [NM_117603]	NM_117603	hypothetical protein	GO:0008150|GO:0003674|GO:0005634	false
A_84_P846509	AT1G27370	-0.124891	0.601903	0.15267	0.489399	81.8625	81.969	101.723	129.452	147.458	198.894	137.187	186.165	SPL10	Arabidopsis thaliana squamosa promoter-binding-like protein 10 mRNA, complete cds [NM_202192]	NM_202192	squamosa promoter-binding-like protein 10	GO:0006355|GO:0003700|GO:0010358|GO:0048510|GO:0005634|GO:0045893|GO:0003677	false
A_84_P821494	AT4G00270	0.330128	0.491929	0.459816	0.366507	4003.18	5111.8	5364.77	5704.55	2351.31	4113.85	2517.51	3151.74	AT4G00270	Arabidopsis thaliana DNA-binding storekeeper protein-related transcriptional regulator mRNA, complete cds [NM_116248]	NM_116248	DNA-binding storekeeper protein-related transcriptional regulator	GO:0008150|GO:0006355|GO:0005634	false
A_84_P838558	AT1G47565	0.331926	0.51139	0.202166	0.23722	147.079	198.366	184.399	212.05	177.154	256.027	163.365	188.816		Rep: F16N3.16 - Arabidopsis thaliana (Mouse-ear cress), complete [TC381629]				false
A_84_P109502	AT5G05210	0.00545279	0.0505749	0.176301	0.277404	5207.91	5217.38	7119.58	5552.91	2747.87	3979.96	3156.23	3718.12	AT5G05210	Arabidopsis thaliana Surfeit locus protein 6 mRNA, complete cds [NM_001085062]	NM_001085062	Surfeit locus protein 6	GO:0005737	false
A_84_P181354	AT5G42360	-0.118189	-0.00556818	-0.209694	-0.276982	1208.43	1138.47	1758.86	1365.97	725.204	824.584	823.91	681.696	AT5G42360	Arabidopsis thaliana F-box/kelch-repeat protein mRNA, complete cds [NM_123601]	NM_123601	F-box/kelch-repeat protein	GO:0008150|GO:0003674|GO:0005634	false
A_84_P21464	AT4G38920	-0.0852703	-0.00911999	0.114611	0.307013	28726.8	26057.3	34685.4	25011.3	10471.5	13874.8	12287.8	13900.7	VHA-C3	Arabidopsis thaliana vacuolar-type H(+)-ATPase C3 mRNA, complete cds [NM_120052]	NM_120052	vacuolar-type H(+)-ATPase C3	GO:0005773|GO:0016887|GO:0009507	false
A_84_P563750	AT5G45530	-0.429859	-0.35402	-0.337443	0.241881	254.589	197.828	403.827	249.358	477.532	497.233	250.465	292.739	AT5G45530	Arabidopsis thaliana uncharacterized protein mRNA, complete cds [NM_123921]	NM_123921	hypothetical protein	GO:0008150|GO:0003674	false
A_84_P589473	AT5G04910	-0.0758538	0.31435	-0.111299	-0.0324883	872.826	856.64	1228.1	1203.27	931.27	1132.23	962.024	938.535	AT5G04910	Arabidopsis thaliana uncharacterized protein mRNA, complete cds [NM_120573]	NM_120573	hypothetical protein	GO:0008150|GO:0003674|GO:0006635|GO:0005634|GO:0048573	false
A_84_P527310	AT5G03280	0.110886	0.0846662	-0.0190013	-0.0294328	2824.6	3117.12	4071.68	3312.16	2845.93	3619.83	2634.42	2540.28	EIN2	Arabidopsis thaliana protein ETHYLENE INSENSITIVE 2 mRNA, complete cds [NM_120406]	NM_120406	protein ETHYLENE INSENSITIVE 2	GO:0071281|GO:0005515|GO:0001736|GO:0008219|GO:0052544|GO:0009651|GO:0009408|GO:0005886|GO:0010182|GO:0050832|GO:0002237|GO:0009926|GO:0048825|GO:0048765|GO:0009723|GO:0009725|GO:0010119|GO:0016558|GO:0006979|GO:0042742|GO:0010351|GO:0009789|GO:0006891|GO:0006970|GO:0010150|GO:0009871|GO:0009755|GO:0009753|GO:0031348|GO:0006869|GO:0009873	false
A_84_P10989	AT4G21270	-0.923555	-1.33396	-0.476945	-0.718437	155.42	83.4427	192.272	59.3574	89.838	76.5242	86.0438	49.066	ATK1	Arabidopsis thaliana kinesin-like motor protein heavy chain mRNA, complete cds [NM_118246]	NM_118246	kinesin-like motor protein heavy chain	GO:0009524|GO:0009971|GO:0006342|GO:0005872|GO:0010389|GO:0006346|GO:0016570|GO:0000226|GO:0005634|GO:0009909|GO:0031047|GO:0031048|GO:0003777|GO:0000911|GO:0006306|GO:0005737|GO:0008569|GO:0048449|GO:0006275|GO:0051567	false
A_84_P788067	AT1G54850	0.445426	-0.148994	0.0352117	0.0218658	929.273	1305.69	1341.93	955.707	604.727	811.784	703.281	719.415	AT1G54850	Arabidopsis thaliana alpha-crystallin domain of heat shock protein-containing protein mRNA, complete cds [NM_104358]	NM_104358	alpha-crystallin domain of heat shock protein-containing protein	GO:0042542|GO:0008150|GO:0003674|GO:0009408|GO:0005730|GO:0005634|GO:0009644	false
A_84_P11888	AT4G03030	0.43469	0.513763	-0.0596366	0.242021	5205.06	7120.27	6566.36	7067.76	5088.24	6168.88	5561.06	6265.61	AT4G03030	Arabidopsis thaliana F-box/kelch-repeat protein OR23 mRNA, complete cds [NM_116537]	NM_116537	F-box/kelch-repeat protein OR23	GO:0008150|GO:0003674|GO:0009507	false
A_84_P17661	AT4G33760	-0.732255	-0.113926	-0.0498292	-0.18184	2322.89	1408.55	2734.12	1970.23	1226.09	1550.52	1379.05	1216.7	AT4G33760	Arabidopsis thaliana tRNA synthetase class II (D, K and N) family protein mRNA, complete cds [NM_119534]	NM_119534	tRNA synthetase class II (D, K and N) family protein	GO:0005739|GO:0048481|GO:0006399|GO:0005737|GO:0016020|GO:0006364|GO:0009658|GO:0005524|GO:0004812|GO:0009507|GO:0006418	false
A_84_P12667	AT1G26540	-1.06267	-0.930653	-1.70103	-0.516594	109.064	54.7767	194.646	78.4713	67.7101	84.3427	103.497	68.7103	AT1G26540	Arabidopsis thaliana agenet domain-containing protein mRNA, complete cds [NM_102416]	NM_102416	agenet domain-containing protein	GO:0005773|GO:0048453|GO:0048451|GO:0006346|GO:0007267|GO:0034968|GO:0005634|GO:0009909|GO:0031047|GO:0031048|GO:0010267|GO:0006306|GO:0009616|GO:0008150|GO:0035196|GO:0051567	false
A_84_P59470	AT5G40730	-0.37216	-1.07637	-0.95029	-1.48102	288.325	231.568	417.817	155.589	241.592	159.258	289.954	102.941	AGP24	Arabidopsis thaliana arabinogalactan protein 24 mRNA, complete cds [NM_123438]	NM_123438	arabinogalactan protein 24	GO:0008150|GO:0005886|GO:0031225	false
A_84_P23251	AT4G09570	-0.280499	0.142713	-0.356717	0.248162	3539.27	2931.52	3941.78	3332.76	1437.82	1473.97	1160.18	1371.13	CPK4	Arabidopsis thaliana calcium-dependent protein kinase 4 mRNA, complete cds [NM_117025]	NM_117025	calcium-dependent protein kinase 4	GO:0005515|GO:0009789|GO:0009697|GO:0005634|GO:0005829|GO:0030968|GO:0004672|GO:0016301|GO:0045087|GO:0009627|GO:0031348|GO:0006468|GO:0009863|GO:0004683	false
A_84_P753614	AT1G74458	0.630205	0.500816	0.112803	1.00319	1169.52	1872.52	1548.48	1725.75	2410.32	3353.63	2286.29	4388.75	AT1G74458	Arabidopsis thaliana uncharacterized protein mRNA, complete cds [NM_001084352]	NM_001084352	hypothetical protein	GO:0005739	false
A_84_P792066	AT3G23160	0.0715245	-0.0432593	0.291209	0.351107	469.722	512.619	782.512	609.474	469.518	760.475	400.503	525.146	AT3G23160	Arabidopsis thaliana uncharacterized protein mRNA, complete cds [NM_113217]	NM_113217	hypothetical protein	GO:0008150|GO:0003674	false
A_84_P814018	AT4G33150	0.767022	0.356351	0.0874603	0.408038	9.62755	20.3897	17.1668	20.8922	41.6081	45.1888	24.9254	28.0083	AT4G33150	Arabidopsis thaliana lysine-ketoglutarate reductase/saccharopine dehydrogenase bifunctional enzyme mRNA, complete cds [NM_179155]	NM_179155	lysine-ketoglutarate reductase/saccharopine dehydrogenase bifunctional enzyme	GO:0005739|GO:0004753|GO:0010228|GO:0005737|GO:0016926|GO:0009744|GO:0009750|GO:0047130|GO:0080167|GO:0050665|GO:0019477|GO:0005829	false
A_84_P815240	AT4G19200	0.150338	-0.65206	-0.0194122	0.071094	3253.2	3681.12	5973.98	2880.56	4262.97	5360.33	4195.23	4267.83	AT4G19200	Arabidopsis thaliana proline-rich family protein mRNA, complete cds [NM_118040]	NM_118040	proline-rich family protein		false
A_84_P247795	AT2G34570	0.102982	0.0701984	0.686141	0.430305	340.054	380.579	555.257	464.283	142.178	279.07	164.196	218.583	MEE21	Arabidopsis thaliana PIN domain-containing MEE21 protein mRNA, complete cds [NM_129010]	NM_129010	PIN domain-containing MEE21 protein	GO:0003674|GO:0009220|GO:0005634|GO:0009793	false
A_84_P21261	AT3G47540	-0.863281	-0.392718	-0.475348	-0.657628	256.175	146.101	322.387	194.448	352.871	328.537	360.977	230.49	AT3G47540	Arabidopsis thaliana putative chitinase mRNA, complete cds [NM_114622]	NM_114622	putative chitinase	GO:0005576|GO:0004568	false
A_84_P784694	AT3G28430	-0.46675	-0.0979528	0.255478	-0.225382	854.186	644.902	1284.55	952.855	697.278	1091.89	1022.83	871.482	AT3G28430	Arabidopsis thaliana uncharacterized protein mRNA, complete cds [NM_113763]	NM_113763	hypothetical protein	GO:0008150|GO:0003674	false
A_84_P760268	AT3G56825	-0.341452	-0.0745458	-0.182275	0.861526	9.83911	9.08462	11.3858	9.79758	9.25899	8.22675	12.1967	17.0266						false
A_84_P752319	AT1G34690	-0.653976	-0.388117	-0.378749	-0.345884	7437.32	4662.38	9487.6	5396.97	6872.93	6700.52	5259.75	4025.03						false
A_84_P281020	AT5G28626	-0.827325	-0.490977	0.229306	0.642307	43.4307	25.8183	50.2952	31.0807	97.833	132.333	65.4206	91.4041		Arabidopsis thaliana Full-length cDNA Complete sequence from clone GSLTPGH45ZB01 of Hormone Treated Callus of strain col-0 of Arabidopsis thaliana (thale cress) [BX831997]	BX831997			false
A_84_P796323	AT4G15830	-1.15944	-1.13966	-0.606819	-0.728895	357.662	164.073	450.01	158.556	169.534	140.522	131.553	76.9125	AT4G15820	Arabidopsis thaliana clone 39757 mRNA, complete sequence [AY087936]	AY087936	hypothetical protein	GO:0008150|GO:0003674|GO:0000394|GO:0009086|GO:0005634	false
A_84_P830486	AT2G32010	-0.66422	0.378845	-0.422341	0.212182	47.5423	32.1189	68.9472	73.2782	108.682	96.7007	74.1248	77.8502	CVL1	Arabidopsis thaliana inositol polyphosphate 5'-phosphatase mRNA, complete cds [NM_001202725]	NM_001202725	inositol polyphosphate 5'-phosphatase	GO:0010305|GO:0005737|GO:0016787|GO:0032957|GO:0046855	false
A_84_P867036	AT3G59530	0.395276	0.235147	-0.0460081	0.362783	379.585	520.846	520.672	486.231	1305.14	1656.43	1130.96	1440.21	LAP3	Arabidopsis thaliana pollen development protein LAP3 mRNA, complete cds [NM_115815]	NM_115815	pollen development protein LAP3	GO:0005739|GO:0016844|GO:0009821|GO:0009860|GO:0010584|GO:0009827	false
A_84_P184494	AT1G06950	-0.293555	-0.0453075	0.252846	0.740502	11942.2	9503.46	16403.8	11765.2	5427.72	8053.28	4930.29	7777.43	TIC110	Arabidopsis thaliana protein TIC110 mRNA, complete cds [NM_100568]	NM_100568	protein TIC110	GO:0005515|GO:0009536|GO:0045036|GO:0016020|GO:0045037|GO:0009941|GO:0009658|GO:0031897|GO:0009507	false
A_84_P13407	AT1G18590	0.592562	0.445422	0.3604	0.824465	10619.6	16054.6	13781.7	13999.5	8111.19	12727.4	8284.76	13461.4	SOT17	Arabidopsis thaliana sulfotransferase 17 mRNA, complete cds [NM_101717]	NM_101717	sulfotransferase 17	GO:0019344|GO:0006569|GO:0005737|GO:0009684|GO:0008146|GO:0047364|GO:0019761|GO:0042742	false
A_84_P14822	AT4G33450	-0.582097	-0.0315358	-0.945218	-1.55822	13.1381	9.31096	13.557	11.4788	28.2639	14.8186	26.0683	7.1759	MYB69	Arabidopsis thaliana myb domain protein 69 mRNA, complete cds [NM_119499]	NM_119499	myb domain protein 69	GO:0006355|GO:0003700|GO:2000652|GO:0005634|GO:0045893|GO:0003677	false
A_84_P824730	AT3G54440	0.070778	0.219421	0.361091	0.552254	3980.49	4218.83	5750.48	5037.12	2558.95	4185.09	2398.47	3406.37	AT3G54440	Arabidopsis thaliana glycoside hydrolase family 2 protein mRNA, complete cds [NM_148873]	NM_148873	glycoside hydrolase family 2 protein	GO:0004553|GO:0009507|GO:0005829	false
A_84_P789091	AT3G58600	0.0992448	0.499504	-0.26448	0.155215	1129.71	1246.05	1420.85	1585.45	628.142	687.75	550.475	622.383	AT3G58600	Arabidopsis thaliana Adaptin ear-binding coat-associated protein 1 NECAP-1 mRNA, complete cds [NM_115722]	NM_115722	Adaptin ear-binding coat-associated protein 1 NECAP-1	GO:0003674|GO:0005737	false
A_84_P23522	AT5G53970	0.493053	0.107077	-0.31149	0.0624571	399.388	586.995	505.195	435.256	635.7	674.46	453.624	483.903	AT5G53970	Arabidopsis thaliana tyrosine aminotransferase mRNA, complete cds [NM_124776]	NM_124776	tyrosine aminotransferase	GO:0005737|GO:0009058|GO:0004838|GO:0008483|GO:0010189	false
A_84_P267620	AT1G15180	-0.281225	0.303196	0.149584	0.163446	6219.18	5058.18	8254.4	7656.71	4844.65	6769.05	5223.07	5573.02	AT1G15180	Arabidopsis thaliana MATE efflux family protein mRNA, complete cds [NM_001123821]	NM_001123821	MATE efflux family protein	GO:0005215|GO:0015297|GO:0016020|GO:0005886	false
A_84_P118262	AT2G46220	0.398336	0.499741	0.339566	0.273426	38141.1	48091.1	45759.8	48441.2	34728.8	52050.9	37396.9	43010.8	AT2G46220	Arabidopsis thaliana uncharacterized protein mRNA, complete cds [NM_130184]	NM_130184	hypothetical protein	GO:0008150|GO:0003674|GO:0009627|GO:0031347|GO:0009507	false
A_84_P838285	AT1G67140	-0.345468	0.137041	0.226852	0.341998	155.201	128.402	220.822	195.026	86.2905	116.644	69.0273	79.0985	SWEETIE	Arabidopsis thaliana protein SWEETIE mRNA, complete cds [NM_105384]	NM_105384	protein SWEETIE	GO:0005975|GO:0016926|GO:0000226|GO:0005634|GO:0010050|GO:0050665|GO:0005829|GO:0009630|GO:0010267|GO:0000911|GO:0009616|GO:0010228|GO:0035196|GO:0005982|GO:0005991	false
A_84_P869439	AT1G04260	-0.305693	0.120945	0.0356762	-0.448422	548.017	462.666	714.548	622.679	237.466	314.493	321.847	236.83	MPI7	Arabidopsis thaliana CAMV movement protein interacting protein 7 mRNA, complete cds [NM_100307]	NM_100307	CAMV movement protein interacting protein 7	GO:0005515|GO:0010351|GO:0046739|GO:0005737|GO:0005783|GO:0006869|GO:0006891|GO:0016558|GO:0016192	false
A_84_P21195	AT3G17090	-0.287475	0.00150426	0.0793713	-0.040163	3732.09	3073.09	4560.52	3486.17	2442.61	3310.47	2821.39	2694.45	AT3G17090	Arabidopsis thaliana putative protein phosphatase 2C 42 mRNA, complete cds [NM_001035637]	NM_001035637	putative protein phosphatase 2C 42	GO:0004722	false
A_84_P22549	AT5G46350	0.959145	-0.0181946	0.273122	0.297064	170.125	351.625	268.783	209.45	679.236	1079.85	602.231	749.549	WRKY8	Arabidopsis thaliana putative WRKY transcription factor 8 mRNA, complete cds [NM_124005]	NM_124005	putative WRKY transcription factor 8	GO:0006355|GO:0070301|GO:0003700|GO:0050832|GO:0009737|GO:0005634|GO:0042742	false
A_84_P20151	AT2G37550	-0.726356	-0.299413	-0.261687	-0.407799	2762.4	1690.25	3326.57	2091.94	1228.27	1348.62	1354.41	1024.66	AGD7	Arabidopsis thaliana ADP-ribosylation factor GTPase-activating protein AGD7 mRNA, complete cds [NM_001036426]	NM_001036426	ADP-ribosylation factor GTPase-activating protein AGD7	GO:0005794|GO:0006007|GO:0005634|GO:0003677|GO:0005829	false
A_84_P182924	#N/A	-1.56799	-0.914721	-0.695767	-0.289733	159.007	54.3762	193.63	80.2226	84.012	61.8677	60.4698	44.9225		GB				false
A_84_P16515	AT1G02770	0.681702	1.06026	0.550428	1.05367	139.05	240.256	198.573	337.988	94.5701	160.015	92.315	177.225	AT1G02770	Arabidopsis thaliana uncharacterized protein mRNA, complete cds [NM_100156]	NM_100156	hypothetical protein	GO:0008150|GO:0003674|GO:0005634	false
A_84_P754320	AT1G54035	1.05546	0.0434925	0.769285	-0.14669	15.0242	37.381	36.6209	31.1682	16.6187	26.5603	12.3338	8.70535						false
A_84_P806064	AT1G06040	-0.115248	0.144905	0.233316	-0.0311956	32121.1	28386.8	36076.4	29143.5	25789.1	36435.2	36599.3	33641.7	STO	Arabidopsis thaliana salt tolerance protein mRNA, complete cds [NM_179267]	NM_179267	salt tolerance protein	GO:0005515|GO:0009640|GO:0003700|GO:0009651|GO:0009737|GO:0080167|GO:0005634|GO:0006972|GO:0003677|GO:0006096|GO:0009266|GO:0007030|GO:0008270|GO:0009416|GO:0006833|GO:0046686	false
A_84_P532908	AT1G16515	2.57204	1.24295	0.776139	1.49174	72.3297	489.182	70.6674	144.649	109.883	221.709	78.9421	204.968	AT1G16515	Arabidopsis thaliana uncharacterized protein mRNA, complete cds [NM_202112]	NM_202112	hypothetical protein	GO:0008150|GO:0003674|GO:0005575	false
A_84_P128501	AT5G23480	0.121275	0.0799673	0.185548	1.57109	93.7907	111.467	120.304	105.873	50.5071	61.9582	24.0187	57.2628	AT5G23480	Arabidopsis thaliana SWIB/MDM2, Plus-3 and GYF domain-containing protein mRNA, complete cds [NM_122255]	NM_122255	SWIB/MDM2, Plus-3 and GYF domain-containing protein	GO:0005634	false
A_84_P822473	AT2G26900	-0.235968	0.20277	0.321289	0.0118237	14464.6	12121.5	17741.2	15028.9	2644.89	4206.13	3808.66	3711.66	AT2G26900	Arabidopsis thaliana sodium/pyruvate cotransporter BASS2 mRNA, complete cds [NM_179758]	NM_179758	sodium/pyruvate cotransporter BASS2	GO:0005215|GO:0050833|GO:0008508|GO:0000023|GO:0009941|GO:0043085|GO:0019252|GO:0016020|GO:0009534|GO:0035725|GO:0006814|GO:0006849|GO:0019761|GO:0009507	false
A_84_P283660	AT2G42040	-0.326349	-0.541332	-0.241828	-0.823571	4173.45	3335.93	6060.58	3150.88	2983.79	3258.79	4475.92	2489.99	AT2G42040	Arabidopsis thaliana uncharacterized protein mRNA, complete cds [NM_129767]	NM_129767	hypothetical protein	GO:0008150|GO:0003674	false
A_84_P582417	AT5G26230	-0.464862	-0.162659	-0.329654	-0.0884848	1411.22	1045.15	2288.2	1595.57	272.253	280.155	235.222	219.491	AT5G26230	Arabidopsis thaliana membrane-associated kinase regulator mRNA, complete cds [NM_122524]	NM_122524	membrane-associated kinase regulator	GO:0009741|GO:0019210|GO:0005634	false
A_84_P815236	AT1G08570	0.374869	0.0491276	0.101825	0.00633907	10122.4	13126.7	12506	9741.2	2568.64	3527.1	2516.83	2490.73	ACHT4	Arabidopsis thaliana atypical CYS HIS rich thioredoxin 4 mRNA, complete cds [NM_001123776]	NM_001123776	atypical CYS HIS rich thioredoxin 4	GO:0031969|GO:0009570|GO:0016671|GO:0009507	false
A_84_P22347	AT4G23940	-0.521388	0.0684605	0.0570122	-0.403499	1382.77	986.324	1786.76	1466.13	603.629	829.363	865.396	654.244	AT4G23940	Arabidopsis thaliana FtsH extracellular protease mRNA, complete cds [NM_118526]	NM_118526	FtsH extracellular protease	GO:0009536|GO:0010020|GO:0005886|GO:0007020|GO:0009941|GO:0009658|GO:0016887|GO:0008237|GO:0009507	false
A_84_P821996	AT4G38640	-0.335127	0.00686657	0.0362699	-0.0199952	94.6821	81.2245	139.166	113.688	21.4236	20.4253	25.6702	20.9822	AT4G38640	Arabidopsis thaliana plasma-membrane choline transporter family protein mRNA, complete cds [NM_120025]	NM_120025	plasma-membrane choline transporter family protein	GO:0005634|GO:0006499	false
A_84_P822829	AT4G35360	0.0477446	-0.233039	0.284532	-0.0879097	2520.29	2648.67	3373.06	2207.4	966.069	1539.57	1051.25	981.971	AT4G35360	Arabidopsis thaliana uncharacterized protein mRNA, complete cds [NM_119702]	NM_119702	hypothetical protein	GO:0004594|GO:0005737	false
A_84_P14914	AT5G17230	0.234994	-0.183049	0.0143482	-0.236238	13087.2	15337.1	25621.1	16482.1	8973.47	11225.1	10563.2	8416.41	PSY	Arabidopsis thaliana phytoene synthase mRNA, complete cds [NM_001036818]	NM_001036818	phytoene synthase	GO:0010287|GO:0006636|GO:0016767|GO:0019288|GO:0016117|GO:0046905|GO:0015995|GO:0006655|GO:0009507	false
A_84_P834403	AT4G09150	-0.872109	0.0211039	-0.204964	0.228217	26.1603	14.9077	53.153	44.5282	37.014	34.5676	30.0743	29.8899	AT4G09150	Arabidopsis thaliana T-complex protein 11 mRNA, complete cds [NM_116984]	NM_116984	T-complex protein 11	GO:0008150|GO:0005634	false
A_84_P14559	AT3G16180	-0.72706	-0.575145	0.463871	-0.128164	7026.32	4179.56	10864	5418.94	1278.27	2278.58	2363.36	2148.21	AT3G16180	Arabidopsis thaliana probable peptide/nitrate transporter mRNA, complete cds [NM_112489]	NM_112489	probable peptide/nitrate transporter	GO:0005215|GO:0016020|GO:0006857|GO:0005886	false
A_84_P174281	AT5G17020	0.0145861	-0.278344	-0.119911	-0.0873241	2709.25	2781.86	3929.83	2486.42	2826.46	3357.37	2990.52	2769.18	XPO1A	Arabidopsis thaliana exportin 1A mRNA, complete cds [NM_001203395]	NM_001203395	exportin 1A	GO:0005515|GO:0000059|GO:0006094|GO:0005634|GO:0009165|GO:0005829|GO:0009553|GO:0000911|GO:0009555|GO:0005737|GO:0009846|GO:0000741|GO:0005643|GO:0009860|GO:0006611|GO:0007010|GO:0008565|GO:0004872|GO:0010498|GO:0009560	false
A_84_P14276	AT1G22550	-0.169924	-0.508985	-0.679265	-0.642563	1291.37	1176.51	1352.06	753.981	947.372	782.439	814.932	524.222	AT1G22550	Arabidopsis thaliana putative peptide/nitrate transporter mRNA, complete cds [NM_102104]	NM_102104	putative peptide/nitrate transporter	GO:0005215|GO:0016020|GO:0006857|GO:0005886	false
A_84_P827203	AT4G11410	0.247369	0.203363	1.07415	0.233888	450.034	555.524	482.942	441.777	73.7454	173.816	152.643	175.789	AT4G11410	Arabidopsis thaliana Rossmann-fold NAD(P)-binding domain-containing protein mRNA, complete cds [NM_117212]	NM_117212	Rossmann-fold NAD(P)-binding domain-containing protein	GO:0016491|GO:0009507	false
A_84_P200164	AT5G27940	-0.0628593	1.03893	0.669494	1.0804	21.6876	23.0048	31.3445	61.0635	7.82026	14.947	11.5475	18.8193	WPP3	Arabidopsis thaliana WPP domain-containing protein 3 mRNA, complete cds [NM_122676]	NM_122676	WPP domain-containing protein 3	GO:0008150|GO:0003674|GO:0005634	false
A_84_P861010	AT3G14172	-0.417139	-0.250202	0.842629	1.18494	88.9675	72.6921	132.271	88.468	15.1898	26.0806	15.0586	26.7487	AT3G14172	Arabidopsis thaliana uncharacterized protein mRNA, complete cds [NM_001202961]	NM_001202961	hypothetical protein	GO:0008150|GO:0003674|GO:0005634	false
A_84_P113602	AT2G02955	0.112413	0.363123	0.840853	1.30373	373.402	421.886	598.611	615.088	251.518	584.687	226.846	568.452	MEE12	Arabidopsis thaliana TATA box-binding protein-associated factor RNA polymerase I subunit B mRNA, complete cds [NM_147236]	NM_147236	TATA box-binding protein-associated factor RNA polymerase I subunit B	GO:0005634|GO:0009793	false
A_84_P19988	AT1G12780	-0.544848	-0.624162	-0.0171262	-0.209821	3244.22	2244.52	4466.42	2210.25	1330.29	1718.57	1350.8	1173.01	UGE1	Arabidopsis thaliana bifunctional UDP-glucose 4-epimerase and UDP-xylose 4-epimerase 1 mRNA, complete cds [NM_101148]	NM_101148	bifunctional UDP-glucose 4-epimerase and UDP-xylose 4-epimerase 1	GO:0050373|GO:0003978|GO:0005794|GO:0005886|GO:0046983|GO:0046369|GO:0005829	false
A_84_P551996	AT4G09060	-1.17901	-1.15949	-0.641173	-0.861343	115.798	52.8256	122.406	42.5461	57.1631	41.4228	42.4902	21.6973	AT4G09060	Arabidopsis thaliana uncharacterized protein mRNA, complete cds [NM_116975]	NM_116975	hypothetical protein	GO:0005737|GO:0016020	false
A_84_P11008	AT4G25750	-0.7873	0.3339	-0.389908	-0.74204	19.9353	13.0281	22.5758	25.0859	115.516	105.267	123.35	71.2986	AT4G25750	Arabidopsis thaliana ABC transporter G family member 4 mRNA, complete cds [NM_118707]	NM_118707	ABC transporter G family member 4	GO:0042626	false
A_84_P539831	AT5G42760	0.329056	0.67698	0.415593	-0.274744	28.314	41.0236	34.3507	51.2175	70.1668	104.655	65.4854	49.6072					GO:0008150|GO:0003674|GO:0005575	false
A_84_P808334	AT2G29360	-0.0394599	-0.323136	-0.109602	0.021347	3300.64	3266.98	4452.41	2719.21	1823.28	2190.42	1539.68	1560.18	AT2G29360	Arabidopsis thaliana tropinone reductase-like protein mRNA, complete cds [NM_128490]	NM_128490	tropinone reductase-like protein	GO:0015979|GO:0016556|GO:0016491|GO:0005575	false
A_84_P819067	AT5G01590	-0.354222	-0.0203559	-0.100497	-0.295338	6852.87	5292.45	10423.2	7691	2498.76	3018.97	3072.52	2454.07	AT5G01590	Arabidopsis thaliana uncharacterized protein mRNA, complete cds [NM_120237]	NM_120237	hypothetical protein	GO:0005515|GO:0009536|GO:0045037|GO:0009706|GO:0008565|GO:0010075|GO:0005982|GO:0009941|GO:0005634|GO:0000272|GO:0009664|GO:0009507	false
A_84_P853822	AT1G04300	-0.30488	0.283719	0.0418097	0.555228	612.705	518.519	782.779	755.614	540.375	731.18	412.713	619.16	AT1G04300	Arabidopsis thaliana MATH domain-containing protein mRNA, complete cds [NM_001083985]	NM_001083985	MATH domain-containing protein	GO:0008150|GO:0003674|GO:0005886|GO:0005634|GO:0009630	false
A_84_P826369	AT5G06910	-0.246734	0.113403	0.138023	0.392144	920.067	802.904	1125.43	967.657	379.762	553.681	344.382	464.31						false
A_84_P761304	AT3G07005	-0.0423685	1.59968	-0.280494	-0.0125971	8.421	9.30769	10.6882	21.0052	12.1687	8.80356	7.68548	6.44907	LCR43	Arabidopsis thaliana low-molecular-weight cysteine-rich 43 mRNA, complete cds [NM_001035576]	NM_001035576	low-molecular-weight cysteine-rich 43	GO:0005576	false
A_84_P850876	AT5G49570	0.148983	0.288424	-0.884716	0.447512	141.275	167.574	223.3	217.702	73.3632	46.9298	38.8142	45.8433	PNG1	Arabidopsis thaliana peptide-N(4)-(N-acetyl-beta-glucosaminyl)asparagine amidase mRNA, complete cds [NM_124335]	NM_124335	peptide-N(4)-(N-acetyl-beta-glucosaminyl)asparagine amidase	GO:0005737|GO:0010193|GO:0009751|GO:0010188|GO:0003824|GO:0006499|GO:0005829|GO:0000224	false
A_84_P14891	AT5G08080	-0.19949	-0.175849	-0.134055	-0.238718	7213.34	6223.02	8509.87	5612.22	6002.62	6934.93	7177.51	5782.09	SYP132	Arabidopsis thaliana syntaxin of plants 132 mRNA, complete cds [NM_001036776]	NM_001036776	syntaxin of plants 132	GO:0005802|GO:0005484|GO:0005886|GO:0009504|GO:0009737|GO:0005634|GO:0016192|GO:0006886|GO:0009506|GO:0005829	false
A_84_P857632	AT3G14230	0.209697	0.3913	0.518576	-0.0262446	466.178	564.775	778.868	808.382	107.506	182.776	131.011	124.635	RAP2.2	Arabidopsis thaliana ethylene-responsive transcription factor RAP2-2 mRNA, complete cds [NM_180252]	NM_180252	ethylene-responsive transcription factor RAP2-2	GO:0010468|GO:0001666|GO:0046685|GO:0006355|GO:0003700|GO:0005634|GO:0006487|GO:0003677	false
A_84_P23131	AT3G12380	-0.0355786	0.330088	0.0870369	0.355694	2208.33	2203.98	3056.46	2964.18	1819.7	2508.78	1488.07	1897.31	ARP5	Arabidopsis thaliana actin-related protein 5 mRNA, complete cds [NM_112073]	NM_112073	actin-related protein 5	GO:0030029|GO:0005737|GO:0006281|GO:0005200|GO:0007275|GO:0005654|GO:0005634|GO:0009560	false
A_84_P841858	#N/A	-0.27465	0.000546455	0.254368	-0.153227	145.91	127.632	177.318	143.591	73.403	100.771	82.817	68.9773		GB				false
A_84_P609548	AT2G25200	-0.763796	-0.620624	-0.6512	-0.884105	1719.22	1029.63	2562.39	1288.32	687.894	578.461	882.622	480.369	AT2G25200	Arabidopsis thaliana uncharacterized protein mRNA, complete cds [NM_179730]	NM_179730	hypothetical protein	GO:0008150|GO:0003674|GO:0009507	false
A_84_P845045	AT4G10955	1.03713	0.745326	0.236961	0.156764	613.911	1309.86	919.227	1211.01	423.6	659.859	459.021	523.776	UGE5	Arabidopsis thaliana UDP-glucose 4-epimerase 5 mRNA, complete cds [NM_117166]	NM_117166	UDP-glucose 4-epimerase 5	GO:0003978|GO:0005794|GO:0046983	false
A_84_P786547	AT3G60910	-0.0847225	-0.00690396	0.248281	0.274774	1802.75	1743.85	2108	1637.82	1467.14	2258.99	1378.44	1657.29	AT3G60910	Arabidopsis thaliana S-adenosyl-L-methionine-dependent methyltransferase-like protein mRNA, complete cds [NM_115955]	NM_115955	S-adenosyl-L-methionine-dependent methyltransferase-like protein	GO:0005737|GO:0003824	false
A_84_P571463	AT3G48120	0.584362	0.390558	0.203469	0.374107	627.346	981.407	1141.12	1177.5	654.029	987.734	634.574	821.916	AT3G48120	Arabidopsis thaliana uncharacterized protein mRNA, complete cds [NM_114681]	NM_114681	hypothetical protein	GO:0008150|GO:0003674|GO:0005737	false
A_84_P786720	AT5G08790	0.0921152	-0.109097	-0.277047	-0.530759	4440.13	4742.74	6578.04	4601.6	1014.72	1103.69	1098.57	760.273	ATAF2	Arabidopsis thaliana protein ATAF2 mRNA, complete cds [NM_147856]	NM_147856	protein ATAF2	GO:0008361|GO:0009753|GO:0009744|GO:0009751|GO:0009620|GO:0009611|GO:0043424|GO:0009416|GO:0007275|GO:0005634	false
A_84_P20950	AT1G72610	-1.72296	-1.05799	-0.742304	-1.61294	156106	43312.3	213275	84621	56014	39921.5	99670.9	27371.6	GER1	Arabidopsis thaliana germin-like protein subfamily 3 member 1 mRNA, complete cds [NM_105920]	NM_105920	germin-like protein subfamily 3 member 1	GO:0031012|GO:0008150|GO:0030003|GO:0005576|GO:0070838|GO:0010103|GO:0050162	false
A_84_P16173	AT1G28480	1.51948	-0.751714	0.014683	-1.95286	197.898	601.734	659.431	310.563	126.646	158.171	206.594	53.4672	GRX480	Arabidopsis thaliana glutaredoxin-GRX480 mRNA, complete cds [NM_102616]	NM_102616	glutaredoxin-GRX480	GO:0005515|GO:0050832|GO:0009409|GO:0009693|GO:0009738|GO:0009814|GO:0009695|GO:0030968|GO:0043069|GO:0009617|GO:0005737|GO:0007154|GO:0000165|GO:0006612|GO:0009414|GO:0009862|GO:0009723|GO:0010310|GO:0009863|GO:0009410|GO:0010363|GO:0042742|GO:0009867|GO:0006355|GO:0035304|GO:0009611|GO:0042538|GO:0007165|GO:0009753|GO:0031348|GO:0009733|GO:0009751|GO:0051707	false
A_84_P794334	AT4G21830	0.894916	-1.17181	-0.288913	0.188252	20.2267	45.752	64.8297	23.3741	22.1252	17.0671	14.8083	13.3054	MSRB7	08K22 Arabidopsis Leaf Senescence Library Arabidopsis thaliana cDNA 3', mRNA sequence [CD530941]	CD530941	peptide methionine sulfoxide reductase B7	GO:0008113|GO:0000304|GO:0009507|GO:0005829	false
A_84_P97466	AT2G27830	0.104014	-0.20031	-0.426275	-0.668167	20072.2	21094.6	16498	14329.2	6617.42	6279	7891.13	4754.06	AT2G27830	Arabidopsis thaliana uncharacterized protein mRNA, complete cds [NM_128343]	NM_128343	hypothetical protein	GO:0003674|GO:0006914|GO:0005634	false
A_84_P16266	AT1G57770	-0.792905	-0.63609	0.370171	-0.267553	1651.91	975.267	2332.83	1170.56	572.978	978.558	817.216	679.971	AT1G57770	Arabidopsis thaliana FAD/NAD(P)-binding oxidoreductase domain-containing protein mRNA, complete cds [NM_104572]	NM_104572	FAD/NAD(P)-binding oxidoreductase domain-containing protein	GO:0005739|GO:0046608|GO:0016117|GO:0016491|GO:0009507	false
A_84_P311333	AT2G38110	-0.248969	0.147359	0.999545	1.00515	209.415	181.626	217.25	191.672	305.949	801.762	266.103	543.936	GPAT6	Arabidopsis thaliana bifunctional sn-glycerol-3-phosphate 2-O-acyltransferase/phosphatase mRNA, complete cds [NM_129367]	NM_129367	bifunctional sn-glycerol-3-phosphate 2-O-acyltransferase/phosphatase	GO:0005739|GO:0016791|GO:0016746|GO:0008152|GO:0010143|GO:0009908|GO:0006655	false
A_84_P835970	AT1G26150	-0.525536	0.198918	0.92327	0.450606	1084.83	773.608	1332.76	1207.86	714.284	1714.58	1029.55	1383.99	PERK10	Arabidopsis thaliana proline-rich extensin-like receptor kinase 10 mRNA, complete cds [NM_102380]	NM_102380	proline-rich extensin-like receptor kinase 10	GO:0004672|GO:0005886	false
A_84_P15935	AT5G48180	0.0804273	0.572859	-0.30361	0.263739	22979.1	23645.6	23746.7	25371.9	25134.7	24628	21883.2	24502.5	NSP5	Arabidopsis thaliana nitrile specifier protein 5 mRNA, complete cds [NM_124193]	NM_124193	nitrile specifier protein 5	GO:0051788|GO:0003674|GO:0005737|GO:0080129|GO:0006635|GO:0009407|GO:0043161|GO:0019762|GO:0080028|GO:0005829	false
A_84_P759188	AT3G60150	0.426676	0.0245495	0.291482	0.0984447	358.193	502.268	512.432	412.897	173.675	265.825	210.756	225.913	AT3G60150	Arabidopsis thaliana uncharacterized protein mRNA, complete cds [NM_115878]	NM_115878	hypothetical protein	GO:0005739|GO:0008150|GO:0003674	false
A_84_P841870	#N/A	-1.89685	-1.09405	0.587338	0.392109	31.8895	9.08883	40.2098	15.297	10.8373	16.0063	9.0993	9.86108		GB				false
A_84_P815139	AT5G61210	-0.339991	-0.216012	-0.127177	-0.057445	118.102	98.6715	184.209	126.208	33.0038	30.6582	32.5763	26.9181	SNAP33	Arabidopsis thaliana soluble N-ethylmaleimide-sensitive factor adaptor protein 33 mRNA, complete cds [NM_125514]	NM_125514	soluble N-ethylmaleimide-sensitive factor adaptor protein 33	GO:0043090|GO:0006820|GO:0005515|GO:0005886|GO:0009697|GO:0050832|GO:0009504|GO:0009620|GO:0009737|GO:0005634|GO:0009695|GO:0006862|GO:0043269|GO:0030968|GO:0009625|GO:0002679|GO:0000911|GO:0043069|GO:0000910|GO:0000165|GO:0006612|GO:0009595|GO:0009862|GO:0010310|GO:0009863|GO:0016192|GO:0010363|GO:0042742|GO:0006499|GO:0009867|GO:0015696|GO:0009611|GO:0043900|GO:0009612|GO:0006888|GO:0005484|GO:…	false
A_84_P255280	AT3G20870	-0.533158	-0.308448	-0.134598	-0.146657	3988.66	2751.28	4686.94	2876.88	2825.52	3327.1	2589.87	2314.09	ZTP29	Arabidopsis thaliana zinc transporter ZTP29 mRNA, complete cds [NM_112979]	NM_112979	zinc transporter ZTP29	GO:0016020|GO:0005886|GO:0046873|GO:0030001	false
A_84_P24167	AT3G43590	-0.0965845	0.118987	0.2148	0.0607157	1672.94	1609.68	2418.79	2051.94	937.713	1419.77	1128.57	1174.09	AT3G43590	Arabidopsis thaliana zinc knuckle (CCHC-type) family protein mRNA, complete cds [NM_114227]	NM_114227	zinc knuckle (CCHC-type) family protein	GO:0005634|GO:0003676	false
A_84_P817591	#N/A	0.168687	0.60311	1.30332	1.52022	83.898	103.827	153.311	190.852	14.6236	32.9924	14.3184	30.9334						false
A_84_P184664	AT5G26742	-0.309847	0.571782	0.349204	0.869106	3190.62	2603.19	4473.43	5089.2	395.45	664.728	366.608	684.987	emb1138	Arabidopsis thaliana DEAD-box ATP-dependent RNA helicase 3 mRNA, complete cds [NM_001203473]	NM_001203473	DEAD-box ATP-dependent RNA helicase 3	GO:0008026|GO:0016020|GO:0009570|GO:0009941|GO:0005524|GO:0009793|GO:0009507	false
A_84_P784871	AT1G08560	-1.03193	-1.25607	-0.555176	-1.28145	1802.26	896.9	2117.09	701.237	593.558	530.291	846.005	348.335	SYP111	Arabidopsis thaliana syntaxin-related protein KNOLLE mRNA, complete cds [NM_100729]	NM_100729	syntaxin-related protein KNOLLE	GO:0009524|GO:0005886|GO:0008283|GO:0009504|GO:0000226|GO:0051225|GO:0006084|GO:0006886|GO:0012505|GO:0000911|GO:0000910|GO:0005484|GO:0010583|GO:0016126|GO:0016192|GO:0009506	false
A_84_P755670	AT4G38290	0.069248	-0.0564051	0.0553129	0.274047	8447.98	8776.48	12358.5	8931.36	6835.08	8810.04	6374.99	7267.27	AT4G38290	Arabidopsis thaliana hemolysin-III related integral membrane protein mRNA, complete cds [NM_119991]	NM_119991	hemolysin-III related integral membrane protein	GO:0008150|GO:0003674|GO:0005737	false
A_84_P22369	AT4G28700	0.261383	0.415299	-0.0455898	-0.13796	174.885	222.273	201.689	214.598	207.429	256.933	169.915	148.407	AMT1;4	Arabidopsis thaliana ammonium transporter 1;4 mRNA, complete cds [NM_119012]	NM_119012	ammonium transporter 1;4	GO:0015398|GO:0016020|GO:0015695|GO:0005886|GO:0072488|GO:0006810|GO:0008519|GO:0005576|GO:0009506	false
A_84_P784478	AT4G26210	-0.0502801	0.253432	0.180383	0.365529	977.51	975.848	1490.3	1391.82	864.932	1287.86	931.347	1185.89	AT4G26210	Arabidopsis thaliana ATP synthase subunit G protein mRNA, complete cds [NM_118754]	NM_118754	ATP synthase subunit G protein	GO:0009536|GO:0006626|GO:0015992	false
A_84_P754720	AT1G79529	0.688338	0.385207	-0.27292	0.945931	101.235	178.391	114.538	123.442	145.036	146.928	73.3822	126.094		16-E012999-019-004-P03-T7R MPIZ-ADIS-019 Arabidopsis thaliana cDNA clone MPIZp768P034Q 5-PRIME, mRNA sequence [CB252853]	CB252853			false
A_84_P280150	#N/A	-0.353921	-0.269725	-0.260938	-0.475216	313.233	256.645	416.746	273.475	185.085	193.653	233.643	165.827		AAC32911.1 - Arabidopsis thaliana (Mouse-ear cress), partial (46%) [TC385752]				false
A_84_P787450	AT5G11780	-0.433215	0.266273	0.163879	0.291028	59.7078	47.2941	62.8208	63.4528	74.2288	95.302	71.752	79.5459	AT5G11780	Arabidopsis thaliana uncharacterized protein mRNA, complete cds [NM_121216]	NM_121216	hypothetical protein	GO:0008150|GO:0003674|GO:0016570|GO:0009909|GO:0005575|GO:0048449	false
A_84_P12289	AT1G06360	-0.344214	-0.303461	1.03851	0.640365	2331.12	1872.73	3134.33	1967.92	733.056	1942.22	865.691	1337.45	AT1G06360	Arabidopsis thaliana delta-9 desaturase-like 5 protein mRNA, complete cds [NM_100517]	NM_100517	delta-9 desaturase-like 5 protein	GO:0005739|GO:0016491	false
A_84_P181424	AT5G24640	-0.679259	-0.0820319	-0.200235	-0.99409	51.8255	34.6711	59.0392	46.2243	30.7556	28.0432	30.7401	14.1457	AT5G24640	Arabidopsis thaliana uncharacterized protein mRNA, complete cds [NM_122372]	NM_122372	hypothetical protein	GO:0008150|GO:0003674|GO:0005634	false
A_84_P22557	AT5G48330	0.110097	0.606423	0.395835	0.677635	944.063	1053.52	1467.94	1767.71	619.443	1066.09	749.377	1196.35	AT5G48330	Arabidopsis thaliana Regulator of chromosome condensationfamily protein mRNA, complete cds [NM_124208]	NM_124208	Regulator of chromosome condensation family protein	GO:0008150|GO:0005794	false
A_84_P19999	AT1G52770	0.0907723	0.463703	-0.0324595	0.534358	318.666	354.407	471.681	519.212	36.6684	38.2888	35.1576	43.6294	AT1G52770	Arabidopsis thaliana phototropic-responsive NPH3 family protein mRNA, complete cds [NM_104155]	NM_104155	phototropic-responsive NPH3 family protein	GO:0005886|GO:0009416|GO:0004871	false
A_84_P850921	AT2G21330	-0.311341	0.111184	-0.23617	-0.0384078	1012.07	843.669	1564.68	1320.61	424.567	475.457	513.962	509.069	FBA1	Arabidopsis thaliana fructose-bisphosphate aldolase 1 mRNA, complete cds [NM_001036310]	NM_001036310	fructose-bisphosphate aldolase 1	GO:0031977|GO:0019344|GO:0015979|GO:0019288|GO:0006364|GO:0009657|GO:0009695|GO:0006098|GO:0009902|GO:0030154|GO:0010114|GO:0019760|GO:0009570|GO:0009534|GO:0009106|GO:0009579|GO:0009108|GO:0042744|GO:0010218|GO:0048046|GO:0019761|GO:0006733|GO:0010287|GO:0006636|GO:0035304|GO:0044272|GO:0019748|GO:0009072|GO:0009637|GO:0009965|GO:0009073|GO:0008652|GO:0009941|GO:0034660|GO:0019684|GO:0019252|GO:…	false
A_84_P144029	AT1G26660	-0.00819826	0.678978	0.334904	1.27079	663.733	687.424	749.639	951.313	350.095	584.187	258.906	633.584	AT1G26660	Arabidopsis thaliana Prefoldin chaperone subunit family protein mRNA, complete cds [NM_102428]	NM_102428	Prefoldin chaperone subunit family protein	GO:0005737|GO:0006457|GO:0016272|GO:0006312|GO:0009560	false
A_84_P807679	AT5G15780	-1.95512	-0.980787	-0.0433386	-0.90243	1443.79	381.254	1305.39	530.017	624.356	795.362	877.255	472.405	AT5G15780	Arabidopsis thaliana pollen Ole e 1 allergen and extensin family protein mRNA, complete cds [NM_121583]	NM_121583	pollen Ole e 1 allergen and extensin family protein	GO:0008150|GO:0003674	false
A_84_P834124	AT3G57770	0.498828	0.458168	-0.261678	-0.213393	301.773	446.004	379.734	414.666	112.074	111.959	134.424	110.286	AT3G57770	Arabidopsis thaliana putative protein kinase mRNA, complete cds [NM_115637]	NM_115637	putative protein kinase	GO:0005886|GO:0016301	false
A_84_P784569	AT5G08139	0.305719	0.070221	0.287218	0.155457	300.828	390.312	412.295	346.001	89.5267	126.122	128.103	135.949	AT5G08139	Arabidopsis thaliana RING/U-box domain-containing protein mRNA, complete cds [NM_180459]	NM_180459	RING/U-box domain-containing protein	GO:0008150|GO:0008270|GO:0005634	false
A_84_P16776	AT5G06760	3.94378	2.87972	0.795694	1.45755	20.5558	407.262	30.2791	208.884	149.471	316.548	78.6978	198.178	LEA4-5	Arabidopsis thaliana late embryogenesis abundant protein 4-5 mRNA, complete cds [NM_120759]	NM_120759	late embryogenesis abundant protein 4-5	GO:0003674|GO:0048316|GO:0009409|GO:0009414|GO:0006970|GO:0005575|GO:0009793	false
A_84_P852273	AT1G79500	-0.235485	-0.338818	0.39552	-0.114896	334.387	296.454	449.142	280.503	109.034	169.737	157.319	141.048	AtkdsA1	Arabidopsis thaliana 2-dehydro-3-deoxyphosphooctonate aldolase 1 mRNA, complete cds [NM_001036223]	NM_001036223	2-dehydro-3-deoxyphosphooctonate aldolase 1	GO:0005737|GO:0019294|GO:0009860|GO:0008152|GO:0048868|GO:0010306|GO:0008676|GO:0005829	false
A_84_P20363	AT3G58690	0.354728	-0.269112	0.266926	-0.00586987	1418.25	1874.5	2341.88	1510.96	603.752	956.794	801.173	796.936	AT3G58690	Arabidopsis thaliana protein kinase family protein mRNA, complete cds [NM_115731]	NM_115731	protein kinase family protein	GO:0005886|GO:0016301	false
A_84_P761854	AT3G48115	0.68368	0.323788	0.367617	0.347208	3955.26	6473.72	5706.77	5383.76	3902.69	6315.41	4772.28	5773.33		Arabidopsis thaliana At3g48115 mRNA sequence [AY090962]	AY090962			false
A_84_P815000	AT4G11220	0.504485	0.13447	0.00970686	0.302384	3145.73	4592.63	4183.84	3516.16	7142.66	8957.78	4904.85	5781.18	BTI2	Arabidopsis thaliana reticulon-like protein B2 mRNA, complete cds [NM_117193]	NM_117193	reticulon-like protein B2	GO:0005794|GO:0071782|GO:0005886|GO:0005783|GO:0071786|GO:0005789|GO:0005634|GO:0071458|GO:0010286	false
A_84_P836203	AT1G25290	-0.409652	-0.283659	0.00596315	-0.108697	1157.9	897.779	1503.12	977.979	383.623	507.271	405.007	383.028	RBL10	Arabidopsis thaliana RHOMBOID-like protein 10 mRNA, complete cds [NM_001198164]	NM_001198164	RHOMBOID-like protein 10	GO:0005886|GO:0031969	false
A_84_P816234	AT3G06050	0.192914	0.0407416	0.331068	-0.0809336	7112.88	8097.24	9709.38	7446.36	2681.2	4276.36	3288.17	3036.2	PRXIIF	Arabidopsis thaliana peroxiredoxin-2F mRNA, complete cds [NM_111480]	NM_111480	peroxiredoxin-2F	GO:0009060|GO:0005739|GO:0016209|GO:0004601|GO:0005759|GO:0006979|GO:0046686|GO:0006096	false
A_84_P17390	AT3G02660	-0.261476	-0.313592	-0.375842	-0.209858	5388.69	4477.26	7662.53	4610.06	2481.96	2493.93	2570.43	2200.22	emb2768	Arabidopsis thaliana tyrosyl-tRNA synthetase mRNA, complete cds [NM_111134]	NM_111134	tyrosyl-tRNA synthetase	GO:0048481|GO:0016226|GO:0009658|GO:0005524|GO:0004812|GO:0009793|GO:0006418|GO:0005739|GO:0010228|GO:0009570|GO:0010027|GO:0006655|GO:0009507	false
A_84_P92099	AT2G32880	-0.490975	-0.598167	-0.599994	-0.79622	1311.79	961.416	2325.02	1194.05	3005.5	2573.35	3136.34	1816.08	AT2G32880	Arabidopsis thaliana TRAF-like family protein mRNA, complete cds [NM_128848]	NM_128848	TRAF-like family protein	GO:0008150|GO:0003674|GO:0005575	false
A_84_P12819	AT3G44820	-0.438297	0.178782	-0.0811541	-0.170861	711.461	548.029	1093.81	987.388	254.961	309.128	388.936	350.015	AT3G44820	Arabidopsis thaliana phototropic-responsive NPH3 family protein mRNA, complete cds [NM_114351]	NM_114351	phototropic-responsive NPH3 family protein	GO:0005886|GO:0009416|GO:0004871	false
A_84_P813499	#N/A	-0.513777	-0.414242	0.646112	0.169612	198.467	146.661	288.221	167.276	40.7208	65.288	61.1577	61.2689						false
A_84_P785414	AT4G16980	-2.03157	-1.21556	-0.598562	-1.25142	47664.2	11300.2	59293.8	18676.6	33266.4	26722.2	44631.3	17034.5	AT4G16980	Arabidopsis thaliana arabinogalactan family protein mRNA, complete cds [NM_117802]	NM_117802	arabinogalactan family protein	GO:0008150|GO:0009651|GO:0005886|GO:0009750|GO:0019684|GO:0006833	false
A_84_P13965	AT1G49780	-0.677577	-0.446501	0.115074	0.0474381	1935.71	1224.29	2803.97	1599.99	2267.87	3166.2	2634.53	2672.14	PUB26	Arabidopsis thaliana U-box domain-containing protein 26 mRNA, complete cds [NM_103865]	NM_103865	U-box domain-containing protein 26	GO:0005737	false
A_84_P853804	AT5G08210	-0.193325	-0.291243	0.748665	0.56473	30.7836	30.0285	38.3093	27.5513	65.6569	122.049	77.8942	104.172		Rep: At5g08220 - Arabidopsis thaliana (Mouse-ear cress), partial (88%) [TC395533]			GO:0008150|GO:0003674|GO:0031225	false
A_84_P848008	AT2G27920	0.317891	0.132805	0.37879	0.0210299	801.001	1036.27	1212.37	1048.7	173.692	281.677	229.894	232.639	SCPL51	Arabidopsis thaliana serine carboxypeptidase-like 51 mRNA, complete cds [NM_128351]	NM_128351	serine carboxypeptidase-like 51	GO:0034976|GO:0004185|GO:0009627|GO:0006508|GO:0005576	false
A_84_P828786	AT4G34830	-0.275529	-0.234203	-0.0243243	-0.00219488	8173.33	6684.99	12713.5	8057.45	4017.01	5024.34	4490.08	4339.58	MRL1	Arabidopsis thaliana pentatricopeptide repeat protein MRL1 mRNA, complete cds [NM_119649]	NM_119649	pentatricopeptide repeat protein MRL1	GO:0042793|GO:0019288|GO:0016556|GO:0010027|GO:0048255|GO:0034660|GO:0010103|GO:0009902|GO:0009507	false
A_84_P574794	AT2G20142	0.0442134	-0.929753	-0.500884	-0.249748	25.1717	28.5136	51.3642	22.6499	13.2407	8.31646	9.14426	5.66552	AT2G20142	Arabidopsis thaliana At2g20141 mRNA, complete cds [AF361584]	AF361584	Toll-Interleukin-Resistance domain-containing protein	GO:0005737	false
A_84_P814400	AT1G08880	-0.498713	0.142361	1.35979	0.497906	204.364	150.182	234.43	206.378	39.7811	108.324	55.6822	69.3032	H2AXA	Arabidopsis thaliana putative histone H2AXa mRNA, complete cds [NM_100760]	NM_100760	putative histone H2AXa	GO:0005634|GO:0003677	false
A_84_P12062	AT5G10610	0.296772	0.482812	-0.0457706	0.414101	209.356	271.098	376.951	419.982	58.385	62.6803	44.5744	51.6213	CYP81K1	Arabidopsis thaliana cytochrome P450, family 81, subfamily K, polypeptide 1 mRNA, complete cds [NM_121099]	NM_121099	cytochrome P450, family 81, subfamily K, polypeptide 1	GO:0019825|GO:0005783	false
A_84_P256760	AT5G17190	0.457394	0.366941	0.532299	0.362484	18241.6	24556.3	23462.8	21792.9	9826.67	17354.3	10685.8	12702.6	AT5G17190	Arabidopsis thaliana uncharacterized protein mRNA, complete cds [NM_121725]	NM_121725	hypothetical protein	GO:0005739|GO:0003674|GO:0006007	false
A_84_P231379	AT5G46230	0.281207	0.0754331	-0.0526352	-0.133529	941.113	1180.43	1523.07	1255.1	359.336	453.278	383.747	358.886	AT5G46230	Arabidopsis thaliana uncharacterized protein mRNA, complete cds [NM_123992]	NM_123992	hypothetical protein	GO:0008150|GO:0005634	false
A_84_P18650	AT5G01410	-0.303291	0.128947	-0.244949	-0.169092	19162.7	15107.3	21297.5	17008.6	8938.69	9380.47	10380	8622.02	RSR4	Arabidopsis thaliana Pyridoxal biosynthesis protein PDX1.3 mRNA, complete cds [NM_120219]	NM_120219	Pyridoxal biosynthesis protein PDX1.3	GO:0005515|GO:0006520|GO:0009651|GO:0046982|GO:0005886|GO:0006982|GO:0000023|GO:0042538|GO:0043085|GO:0006098|GO:0042803|GO:0019252|GO:0012505|GO:0005829|GO:0005737|GO:0010224|GO:0010335|GO:0042819|GO:0015994|GO:0006979|GO:0008615	false
A_84_P23943	AT2G21250	0.256886	0.0786511	0.316641	0.501751	2576.8	3160.69	3508.43	2857.14	651.652	1064.59	607.583	868.491	AT2G21250	Arabidopsis thaliana putative NADPH dependent mannose 6-phosphate reductase mRNA, complete cds [NM_127697]	NM_127697	putative NADPH dependent mannose 6-phosphate reductase	GO:0005737|GO:0046686|GO:0005829	false
A_84_P849040	AT4G11240	0.541813	0.0883176	0.027122	0.202395	702.76	1062.79	1267.33	1065.44	337.376	451.686	303.625	354.79	TOPP7	Arabidopsis thaliana serine/threonine-protein phosphatase PP1 isozyme 6 mRNA, complete cds [NM_117195]	NM_117195	serine/threonine-protein phosphatase PP1 isozyme 6	GO:0051604|GO:0006470|GO:0005575|GO:0004722	false
A_84_P105026	AT1G68220	0.761446	0.662612	1.03056	1.47561	4045.58	7029.1	6259	7478.52	1499.72	3887.24	1439.45	3836.83	AT1G68220	Arabidopsis thaliana uncharacterized protein mRNA, complete cds [NM_105493]	NM_105493	hypothetical protein	GO:0008150|GO:0003674|GO:0005886|GO:0005576	false
A_84_P858289	AT1G17730	0.086957	-0.211628	-0.179519	0.401103	295.07	329.038	453.223	311.541	194.705	216.486	123.745	155.384	VPS46.1	Arabidopsis thaliana ESCRT-related protein CHMP1B mRNA, complete cds [NM_101635]	NM_101635	ESCRT-related protein CHMP1B	GO:0005515|GO:0000578|GO:0032509|GO:0009790|GO:0016192|GO:0040007	false
A_84_P21214	AT1G51590	-0.0331383	-0.00103823	0.108564	0.264301	2392.44	2370.94	2990.35	2301.22	1237.72	1742.07	1391.62	1655.38	MNS1	Arabidopsis thaliana mannosyl-oligosaccharide 1,2-alpha-mannosidase MNS1 mRNA, complete cds [NM_104037]	NM_104037	mannosyl-oligosaccharide 1,2-alpha-mannosidase MNS1	GO:0043248|GO:0005802|GO:0051788|GO:0005794|GO:0005886|GO:0009735|GO:0048364|GO:0006491|GO:0043161|GO:0048767|GO:0004559|GO:0005768	false
A_84_P784980	AT4G00180	-0.613	-0.284283	-0.235122	-0.558577	1189.4	801.14	1941.81	1243.91	697.466	783.392	906.391	614.871	YAB3	Arabidopsis thaliana axial regulator YABBY 3 mRNA, complete cds [NM_001084868]	NM_001084868	axial regulator YABBY 3	GO:0005515|GO:0006355|GO:0003700|GO:0010158|GO:0005634|GO:0010154	false
A_84_P132215	AT3G54680	0.798057	0.918872	0.201618	0.641964	976.817	1760.53	1201	1804.78	1267.7	1898.01	952.064	1464.69	AT3G54680	Arabidopsis thaliana proteophosphoglycan-related protein mRNA, complete cds [NM_115325]	NM_115325	proteophosphoglycan-related protein	GO:0008150|GO:0003674|GO:0005634	false
A_84_P152028	AT3G56650	-0.246509	-0.503832	-0.307517	-0.528222	12260	10162.9	18174	9526.15	6172.36	6334.49	6655.16	4468.96	AT3G56650	Arabidopsis thaliana Mog1/PsbP/DUF1795-like photosystem II reaction center PsbP family protein mRNA, complete cds [NM_115524]	NM_115524	Mog1/PsbP/DUF1795-like photosystem II reaction center PsbP family protein	GO:0005515|GO:0031977|GO:0009570|GO:0009543|GO:0009534|GO:0009965|GO:0010027|GO:0009579|GO:0030154|GO:0009507	false
A_84_P13377	AT1G74600	0.131504	0.251865	0.224309	0.283853	609.021	697.966	808.316	764.748	250.911	379.31	245.211	300.822	AT1G74600	Arabidopsis thaliana protein ORGANELLE TRANSCRIPT PROCESSING 87 mRNA, complete cds [NM_106119]	NM_106119	protein ORGANELLE TRANSCRIPT PROCESSING 87	GO:0005739|GO:0080156|GO:0009507	false
A_84_P821653	AT4G01750	-0.12493	0.199727	-0.0388268	0.000189304	1333.39	1252.1	1721.77	1552.53	678.704	869.094	727.214	732.03	RGXT2	Arabidopsis thaliana rhamnogalacturonan xylosyltransferase 2 mRNA, complete cds [NM_116405]	NM_116405	rhamnogalacturonan xylosyltransferase 2	GO:0035252|GO:0005794|GO:0010306|GO:0009507	false
A_84_P18949	AT1G04610	-1.24119	-0.431471	-0.686474	-0.363488	46.656	20.1927	50.7182	30.0339	31.8105	21.6594	16.1158	9.74896	YUC3	Arabidopsis thaliana flavin-containing monooxygenase YUCCA3 mRNA, complete cds [NM_100340]	NM_100340	flavin-containing monooxygenase YUCCA3	GO:0009851|GO:0005634	false
A_84_P815966	AT1G10200	-0.31081	-0.202491	0.348214	0.134433	1615.46	1330.53	2082.63	1413.98	271.707	451.701	345.6	390.481	WLIM1	Arabidopsis thaliana transcription factor lim1 mRNA, complete cds [NM_100894]	NM_100894	transcription factor lim1	GO:0005737|GO:0051015|GO:0003700|GO:0005886|GO:0051017	false
A_84_P184094	AT1G16840	0.012742	0.356708	0.166233	0.059813	20955.3	20580.2	21580.1	20099.3	9561.08	13149.2	11742.3	11360.2	AT1G16840	Arabidopsis thaliana uncharacterized protein mRNA, complete cds [NM_202117]	NM_202117	hypothetical protein	GO:0015996|GO:0008150|GO:0003674|GO:0048193|GO:0009507	false
A_84_P860108	AT5G57100	0.00613689	-0.283177	-0.36462	0.742578	45.4908	51.4754	114.171	75.7392	13.7615	11.4968	9.29562	13.5873	AT5G57100	Arabidopsis thaliana nucleotide/sugar transporter family protein mRNA, complete cds [NM_125092]	NM_125092	nucleotide/sugar transporter family protein	GO:0016020	false
A_84_P827981	AT1G43130	0.0575004	0.461852	0.341681	0.339211	3922.1	4111.71	4762.89	4975.99	2242.48	3641.56	2422.11	2975.94	LCV2	Arabidopsis thaliana like COV 2 protein mRNA, complete cds [NM_103466]	NM_103466	like COV 2 protein	GO:0005802|GO:0003674|GO:0005794|GO:0010222|GO:0005768	false
A_84_P796521	#N/A	0.250143	0.20868	-0.11636	0.229988	39.0308	53.1696	29.9072	29.1155	121.849	137.611	99.7002	108.115						false
A_84_P830689	AT4G01550	0.815501	0.47804	0.719344	1.12314	562.977	1030.29	765.532	845.514	133.157	268.123	119.365	249.666	NAC069	Arabidopsis thaliana NAC transcription factor mRNA, complete cds [NM_001084875]	NM_001084875	NAC transcription factor	GO:0003700|GO:0005886|GO:0007275|GO:0005634|GO:0045893	false
A_84_P827234	AT1G43640	0.518516	0.999754	0.7828	0.942073	44.0025	71.9068	56.7064	97.0281	34.0419	59.0087	31.7491	51.7991	TLP5	Arabidopsis thaliana tubby like protein 5 mRNA, complete cds [NM_103489]	NM_103489	tubby like protein 5	GO:0008081|GO:0006355|GO:0003700|GO:0009620|GO:0005634	false
A_84_P566564	AT1G13220	0.169515	-0.00623958	-0.0304476	0.542284	717.3	837.42	1238.59	978.136	822.677	1056.94	651.241	954.356	LINC2	Arabidopsis thaliana protein CROWDED NUCLEI 2 mRNA, complete cds [NM_101194]	NM_101194	protein CROWDED NUCLEI 2	GO:0009616|GO:0006997|GO:0006342|GO:0035196|GO:0016572|GO:0007267|GO:0005654|GO:0005634|GO:0010050|GO:0051567|GO:0010267	false
A_84_P816480	#N/A	-0.878459	-0.248217	-0.359039	-0.0522566	93.7855	54.2836	134.637	92.329	34.8463	27.0903	25.8892	21.6344						false
A_84_P76634	AT5G51640	0.123469	0.117769	-0.0927135	-0.00571966	1134.07	1268.49	1629.92	1380.36	693.533	855.212	657.019	662.23	YLS7	Arabidopsis thaliana protein YELLOW-LEAF-SPECIFIC GENE 7 mRNA, complete cds [NM_124543]	NM_124543	protein YELLOW-LEAF-SPECIFIC GENE 7	GO:0006865|GO:0009611|GO:0009738|GO:0042538|GO:0010150|GO:0035556|GO:0007165|GO:0009753|GO:0010260|GO:0009733|GO:0009414|GO:0009723|GO:0006499	false
A_84_P21439	AT4G32320	-0.0354692	0.00481923	-0.498452	-0.447925	1887.03	1889.97	2427.58	1895.03	1268.36	1188.38	1204.44	883.672	APX6	Arabidopsis thaliana L-ascorbate peroxidase mRNA, complete cds [NM_119384]	NM_119384	L-ascorbate peroxidase	GO:0016688|GO:0005576|GO:0005829	false
A_84_P19289	AT3G26900	-0.141837	-0.0969063	-0.221478	0.114523	2112.12	1963.9	2841.57	2052.95	1080.02	1219.85	801.062	869.413	SKL1	Arabidopsis thaliana shikimate kinase like 1 mRNA, complete cds [NM_113602]	NM_113602	shikimate kinase like 1	GO:0019344|GO:0006569|GO:0016226|GO:0019288|GO:0009658|GO:0009695|GO:0030154|GO:0009570|GO:0009106|GO:0009108|GO:0006733|GO:0006520|GO:0006636|GO:0004765|GO:0009684|GO:0044272|GO:0019748|GO:0009072|GO:0009965|GO:0009073|GO:0008652|GO:0000096|GO:0006766|GO:0010027|GO:0006546|GO:0045893|GO:0015995|GO:0009117|GO:0009507	false
A_84_P203128	AT3G29575	2.05241	1.3523	0.7037	1.53058	2854.74	12474.3	3461.38	6754.19	1608.73	3352.89	974.992	2752.03	AFP3	Arabidopsis thaliana Ninja-family protein AFP3 mRNA, complete cds [NM_001084753]	NM_001084753	Ninja-family protein AFP3	GO:0005515|GO:0008150|GO:0009738|GO:0005634|GO:0045893	false
A_84_P815551	AT3G48690	0.350706	0.930696	0.300175	0.388147	5977.46	7629.51	8066.48	11603	3554.49	5549.19	3105.21	3920.62	CXE12	Arabidopsis thaliana probable carboxylesterase 12 mRNA, complete cds [NM_114728]	NM_114728	probable carboxylesterase 12	GO:0005737|GO:0005634|GO:0005829	false
A_84_P788766	AT1G11450	-0.170681	-1.20195	-0.217328	-0.316356	91.062	88.0456	130.593	45.447	187.567	201.589	166.465	130.497	AT1G11450	Arabidopsis thaliana nodulin MtN21 /EamA-like transporter protein mRNA, complete cds [NM_101018]	NM_101018	nodulin MtN21 /EamA-like transporter protein	GO:0016020|GO:0009507	false
A_84_P813957	#N/A	-0.102817	0.0601851	0.219699	1.83629	102.749	102.077	183.036	149.856	35.291	39.8945	11.2468	30.6039						false
A_84_P851639	AT5G58800	0.235934	0.0186415	0.0350789	0.207828	3869.74	4614.78	5159.91	3959.88	1654.19	2207.97	1455.14	1671.5	AT5G58800	Arabidopsis thaliana quinone reductase-like protein mRNA, complete cds [NM_125270]	NM_125270	quinone reductase-like protein	GO:0005737|GO:0005886	false
A_84_P843698	#N/A	0.359183	0.136471	1.19194	0.446428	80.8875	113.414	131.306	117.162	33.5149	76.4904	50.6218	60.6191		GB				false
A_84_P820158	AT2G18050	2.58683	2.10748	1.66259	2.14132	2531.47	16150	3876.42	12841.5	2934.07	11198.1	2573.64	10415.8	HIS1-3	Arabidopsis thaliana histone H1-3 mRNA, complete cds [NM_127361]	NM_127361	histone H1-3	GO:0031492|GO:0009414|GO:0006334|GO:0005634|GO:0000786|GO:0003677	false
A_84_P17007	AT3G14415	-0.478789	-0.257895	0.118212	-0.262974	52727.2	36744.9	65845.7	42244.1	18895.3	24985.6	25834.6	19739	AT3G14415	Arabidopsis thaliana peroxisomal (S)-2-hydroxy-acid oxidase GLO2 mRNA, complete cds [NM_001202963]	NM_001202963	peroxisomal (S)-2-hydroxy-acid oxidase GLO2	GO:0005773|GO:0009570|GO:0008891|GO:0005634|GO:0050665|GO:0048046|GO:0042742|GO:0009507|GO:0005777	false
A_84_P755961	AT2G07737	0.568144	0.306835	0.0270058	0.597273	29.9494	51.295	59.0556	58.0558	132.975	165.514	86.4986	119.572						false
A_84_P60690	AT5G16220	0.0159675	0.198085	0.229029	0.161924	3419.74	3506.19	4941.2	4326.5	1567.37	2371.27	1736.13	1918.43	AT5G16220	Arabidopsis thaliana uncharacterized protein mRNA, complete cds [NM_121627]	NM_121627	hypothetical protein	GO:0008150|GO:0003674|GO:0005634	false
A_84_P545008	AT4G31875	0.760191	-0.346351	0.271243	0.492967	30.4332	60.3868	51.9283	34.0274	82.0401	113.647	80.8515	103.029	AT4G31875	Arabidopsis thaliana uncharacterized protein mRNA, complete cds [NM_119338]	NM_119338	hypothetical protein	GO:0005739|GO:0008150|GO:0003674	false
A_84_P13830	AT4G22910	-0.828022	-0.207183	-0.0866225	-0.337854	483.334	284.648	486.901	333.784	142.602	164.471	185.36	144.998	FZR2	Arabidopsis thaliana protein FIZZY-related 2 mRNA, complete cds [NM_118420]	NM_118420	protein FIZZY-related 2	GO:0005515|GO:0051510|GO:0007276|GO:0005834|GO:0005634|GO:0032875|GO:0043248|GO:0051788|GO:0007165|GO:0042023|GO:0010091|GO:0016049|GO:0043161|GO:0004871|GO:0051302	false
A_84_P24003	AT3G07690	0.255103	0.502384	-0.0412483	-0.102275	1022.04	1256.69	1240.78	1385.05	415.008	532.947	559.323	528.253	AT3G07690	Arabidopsis thaliana 6-phosphogluconate dehydrogenase-like protein mRNA, complete cds [NM_111648]	NM_111648	6-phosphogluconate dehydrogenase-like protein	GO:0009331|GO:0005737|GO:0009627|GO:0004367|GO:0006072	false
A_84_P826029	AT5G03415	-0.101608	0.189731	0.0843213	-0.160476	969.218	935.045	1447.81	1296.78	832.303	1158.49	978.858	868.183	DPB	Arabidopsis thaliana transcription factor DP mRNA, complete cds [NM_180426]	NM_180426	transcription factor DP	GO:0005515|GO:0006355|GO:0005737|GO:0000082|GO:0046982|GO:0042023|GO:0010090|GO:0005634|GO:0051302	false
A_84_P12039	AT5G03610	-0.543456	-0.319686	-0.113971	-0.0851989	1902.79	1331.15	2840.63	1753.89	1895.17	2279.37	2003.34	1880.5	AT5G03610	Arabidopsis thaliana GDSL esterase/lipase mRNA, complete cds [NM_120442]	NM_120442	GDSL esterase/lipase	GO:0005576	false
A_84_P805209	AT1G62740	-0.477788	0.209728	0.628998	0.522793	55.5466	43.7091	79.9044	77.0024	9.45267	15.04	10.0927	12.0936	AT1G62740	Arabidopsis thaliana carboxylate clamp-tetratricopeptide repeat protein HOP2 mRNA, complete cds [NM_104951]	NM_104951	carboxylate clamp-tetratricopeptide repeat protein HOP2	GO:0042542|GO:0005737|GO:0005886|GO:0005634|GO:0046686|GO:0009644|GO:0009165|GO:0005829	false
A_84_P10970	AT4G12600	-0.102919	0.0594158	0.595268	1.27918	2214.79	2106.77	2763.32	2227.04	870.702	1707.37	640.365	1550.02	AT4G12600	Arabidopsis thaliana ribosomal protein L7Ae/L30e/S12e/Gadd45 family protein mRNA, complete cds [NM_117330]	NM_117330	ribosomal protein L7Ae/L30e/S12e/Gadd45 family protein	GO:0001510|GO:0006364|GO:0003723|GO:0005634|GO:0006164|GO:0005829	false
A_84_P766058	AT5G43015	0.0171959	0.371988	1.15887	1.21631	8.08629	9.10973	10.3951	11.2634	13.7741	30.0717	12.4411	22.0064		GB				false
A_84_P11597	AT2G32940	-0.0318351	0.184342	-0.269616	-0.0510337	25.7704	28.4516	44.7947	42.9362	209.177	217.977	131.838	122.374	AGO6	Arabidopsis thaliana argonaute 6 mRNA, complete cds [NM_128854]	NM_128854	argonaute 6	GO:0006342|GO:0030422|GO:0005634|GO:0031048|GO:0006306|GO:0007129|GO:0043247|GO:0005737|GO:0035197|GO:0045132|GO:0042138|GO:0007062|GO:0032204|GO:0010332|GO:0007131|GO:0032504	false
A_84_P282270	AT5G43150	1.49087	1.28984	0.741217	0.885589	2163.85	6353.57	1858.81	3547.53	5261.47	10713.5	4437.08	7673.39	AT5G43150	Arabidopsis thaliana uncharacterized protein mRNA, complete cds [NM_123681]	NM_123681	hypothetical protein	GO:0015996|GO:0005739|GO:0008150|GO:0003674	false
A_84_P18974	AT1G08510	-1.07551	-0.211373	-0.776839	-0.578398	3656.98	1731.01	4393.58	2908.38	5783.97	4391.4	5704.42	3740.79	FATB	Arabidopsis thaliana fatty acyl-ACP thioesterases B mRNA, complete cds [NM_100724]	NM_100724	fatty acyl-ACP thioesterases B	GO:0009536|GO:0000036|GO:0006633|GO:0016297|GO:0009507	false
A_84_P270640	AT1G54090	0.102616	0.0593675	-0.112948	-0.293608	3272.47	3574.23	5125.45	4047.04	1773.92	2131.1	2505.14	2033.85	EXO70D2	Arabidopsis thaliana exocyst subunit exo70 family protein D2 mRNA, complete cds [NM_104286]	NM_104286	exocyst subunit exo70 family protein D2	GO:0005737|GO:0000145|GO:0005634|GO:0006904|GO:0005829	false
A_84_P15712	AT1G29170	-0.337918	0.0190938	0.0531991	0.220699	546.894	450.742	661.278	535.285	502.964	686.729	452.744	539.538	WAVE2	Arabidopsis thaliana protein SCAR3 mRNA, complete cds [NM_001123903]	NM_001123903	protein SCAR3	GO:0005515|GO:0031209|GO:0005737|GO:0051127	false
A_84_P233709	AT5G15190	3.12217	2.37692	1.64082	2.55848	2186.39	20152.1	2090.16	8468.94	857.273	3361.89	698.456	3925.85	AT5G15190	Arabidopsis thaliana uncharacterized protein mRNA, complete cds [NM_180492]	NM_180492	hypothetical protein	GO:0005739|GO:0008150|GO:0003674|GO:0009507	false
A_84_P810307	AT1G07890	0.457515	0.382025	-0.518269	0.173046	369.435	530.141	558.545	581.412	178.096	155.014	132.944	144.318	APX1	Arabidopsis thaliana L-ascorbate peroxidase 1 mRNA, complete cds [NM_100663]	NM_100663	L-ascorbate peroxidase 1	GO:0042542|GO:0006511|GO:0034976|GO:0009651|GO:0005886|GO:0009408|GO:0009698|GO:0006094|GO:0005618|GO:0006096|GO:0009644|GO:0009793|GO:0005829|GO:0009266|GO:0051788|GO:0006598|GO:0005737|GO:0006457|GO:0009570|GO:0007030|GO:0006833|GO:0042744|GO:0006499|GO:0005794|GO:0042398|GO:0006972|GO:0080129|GO:0016688|GO:0009853|GO:0000302|GO:0046686|GO:0009506|GO:0009507	false
A_84_P20866	AT1G04250	-0.841774	-1.195	-1.13401	-0.6605	3735.55	2083.02	4390.64	1463.42	1509.13	913.221	1202.33	760.894	AXR3	Arabidopsis thaliana auxin-responsive protein IAA17 mRNA, complete cds [NM_100306]	NM_100306	auxin-responsive protein IAA17	GO:0005515|GO:0003700|GO:0009734|GO:0009733|GO:0005634|GO:0042802	false
A_84_P69324	AT3G05320	-1.0865	-1.18374	-0.792306	-1.065	344.158	169.324	791.776	277.808	577.914	435.11	755.475	364.041	AT3G05320	Arabidopsis thaliana O-fucosyltransferase family protein mRNA, complete cds [NM_111405]	NM_111405	O-fucosyltransferase family protein	GO:0008150|GO:0003674	false
A_84_P12385	AT1G80110	0.624582	0.869766	0.570857	1.13196	728.044	1166.38	689.134	992.665	470.037	920.192	388.217	867.671	PP2-B11	Arabidopsis thaliana phloem protein 2-B11 mRNA, complete cds [NM_106660]	NM_106660	phloem protein 2-B11	GO:0030246|GO:0005634	false
A_84_P18569	AT4G25240	-1.32743	-0.868317	-0.718136	-1.13325	65.5961	27.1897	105.749	44.0921	44.8014	30.0974	57.7874	24.5838	SKS1	Arabidopsis thaliana monocopper oxidase-like protein SKS1 mRNA, complete cds [NM_118656]	NM_118656	monocopper oxidase-like protein SKS1	GO:0005886|GO:0005507|GO:0031225|GO:0046658|GO:0009506|GO:0009165	false
A_84_P850957	AT2G45810	-0.29987	0.10657	-0.116372	0.166883	4707.88	3811.85	5160.23	4221.61	3018.52	3600.57	3315.75	3617.92	AT2G45810	Arabidopsis thaliana DEAD-box ATP-dependent RNA helicase 6 mRNA, complete cds [NM_130144]	NM_130144	DEAD-box ATP-dependent RNA helicase 6	GO:0008026|GO:0005737|GO:0005829	false
A_84_P703774	AT2G20920	-0.211946	0.360135	-0.014209	-0.460848	320.632	289.93	384.475	393.593	118.524	139.26	133.202	92.7035						false
A_84_P18367	AT3G26150	0.402082	0.28324	-0.193659	-0.0635927	129.443	182.989	149.648	142.886	24.895	21.8356	26.8222	21.5239	CYP71B16	Arabidopsis thaliana cytochrome P450 71B16 mRNA, complete cds [NM_113522]	NM_113522	cytochrome P450 71B16	GO:0019825|GO:0005576	false
A_84_P596617	AT5G03750	-0.554498	0.414454	0.197205	-0.0500269	12.2407	9.43898	11.0005	13.3641	5.60789	8.03882	7.90971	6.44116	AT5G03750	Arabidopsis thaliana uncharacterized protein mRNA, complete cds [NM_120456]	NM_120456	hypothetical protein	GO:0008150|GO:0003674|GO:0005634	false
A_84_P796766	AT4G07742	0.65582	0.33493	0.189457	-0.395652	35.3544	64.6613	28.9541	30.6764	66.6996	89.0156	92.273	65.6092		AYALW79TF pooled cDNA populations Arabidopsis thaliana cDNA, mRNA sequence [EG423695]	EG423695			false
A_84_P19678	AT5G37370	-0.0126958	0.273464	0.124393	0.383873	3660.2	3684.63	5042.03	4634.03	4421.46	6069.04	3518.05	4445.45	ATSRL1	Arabidopsis thaliana putative splicing factor ATSRL1 mRNA, complete cds [NM_180770]	NM_180770	putative splicing factor ATSRL1	GO:0006396|GO:0009651|GO:0000956|GO:0005634	false
A_84_P799721	AT3G13900	0.31863	0.979018	0.0808351	-0.237928	13.1786	18.7445	15.9077	27.7619	25.2781	27.026	29.1949	21.6665	AT3G13910	Arabidopsis thaliana Full-length cDNA Complete sequence from clone GSLTFB1ZC12 of Flowers and buds of strain col-0 of Arabidopsis thaliana (thale cress) [BX822203]	BX822203	hypothetical protein	GO:0008150|GO:0003674|GO:0005886|GO:0005634	false
A_84_P823773	AT1G27690	0.118451	0.316633	0.0312214	-0.121604	398.309	452.157	590.508	585.627	229.3	298.272	255.836	235.1	AT1G27690	Arabidopsis thaliana uncharacterized protein mRNA, complete cds [NM_102534]	NM_102534	hypothetical protein	GO:0005739|GO:0003674	false
A_84_P64884	AT5G51150	-0.160731	-0.241969	-0.235655	0.0740018	464.391	433.453	589.776	398.17	541.692	601.764	447.194	482.888	AT5G51150	Arabidopsis thaliana mitochondrial import inner membrane translocase subunit Tim17/Tim22/Tim23 family protein mRNA, complete cds [NM_124494]	NM_124494	mitochondrial import inner membrane translocase subunit Tim17/Tim22/Tim23 family protein	GO:0009507	false
A_84_P851818	AT4G26110	0.208968	0.289954	0.483284	0.635861	915.452	1096.81	1135.71	1095.43	293.126	537.519	284.967	452.166	NAP1;1	Arabidopsis thaliana nucleosome assembly protein 1-like 1 mRNA, complete cds [NM_118744]	NM_118744	nucleosome assembly protein 1-like 1	GO:0005737|GO:0006281|GO:0005886|GO:0006334|GO:0005634|GO:0003677|GO:0005829	false
A_84_P120552	AT2G42080	0.0345942	0.181605	0.351546	-0.0757246	1679.88	1767.18	2131.88	1889.08	757.914	1265.15	1120.34	1058.39	AT2G42080	Arabidopsis thaliana DNAJ heat shock N-terminal domain-containing protein mRNA, complete cds [NM_129771]	NM_129771	DNAJ heat shock N-terminal domain-containing protein	GO:0006457	false
A_84_P855789	AT2G47730	-0.754002	-0.355312	-0.385232	-1.16654	2654.19	1591.22	3696.33	2228.97	1170.18	1183.23	1438.82	649.575	GSTF8	Arabidopsis thaliana glutathione S-transferase phi 8 mRNA, complete cds [NM_180148]	NM_180148	glutathione S-transferase phi 8	GO:0005774|GO:0009651|GO:0009407|GO:0009409|GO:0080167|GO:0005634|GO:0006952|GO:0009941|GO:0004364|GO:0043295|GO:0010319|GO:0009570|GO:0009579|GO:0042742|GO:0009507	false
A_84_P753349	AT1G06515	-0.550292	-0.432171	0.0683799	-0.425109	1073.91	752.76	1370.23	803.304	866.603	1190.55	1387.16	1033.79	AT1G06515	Arabidopsis thaliana uncharacterized protein mRNA, complete cds [NM_001084000]	NM_001084000	hypothetical protein	GO:0005739|GO:0008150|GO:0003674	false
A_84_P850026	AT3G04160	0.176829	0.295451	0.115388	0.0283589	522.529	618.309	737.404	720.058	652.225	925.508	588.754	604.695	AT3G04160	Arabidopsis thaliana uncharacterized protein mRNA, complete cds [NM_001202875]	NM_001202875	hypothetical protein	GO:0008150|GO:0003674|GO:0005634	false
A_84_P92419	AT4G09745	-0.55252	-0.121284	-0.455409	1.56737	14.1598	10.0889	13.306	10.6008	18.2924	12.693	8.75979	23.1265						false
A_84_P821629	AT5G07110	-0.989852	-0.927303	-0.0214298	-0.496191	170.567	87.9511	434.2	177.602	102.625	119.144	121.78	82.4216	PRA1.B6	Arabidopsis thaliana PRA1 family protein B6 mRNA, complete cds [NM_120793]	NM_120793	PRA1 family protein B6	GO:0003674|GO:0005794|GO:0005783|GO:0016192	false
A_84_P819333	#N/A	-0.0383668	-0.250835	-0.399034	-0.225917	225.038	232.663	363.395	239.773	87.5079	77.4852	80.6935	63.9355		Rep: Genomic DNA, chromosome 5, TAC clone:K24G6 - Arabidopsis thaliana (Mouse-ear cress), partial (46%) [TC391534]				false
A_84_P12876	AT4G20670	-0.0678643	-0.292131	-0.385359	0.206096	11.5699	12.1184	14.892	10.616	51.5918	46.401	24.4888	24.9289	AT4G20670	Arabidopsis thaliana uncharacterized protein mRNA, complete cds [NM_118185]	NM_118185	hypothetical protein	GO:0008150|GO:0005576|GO:0016298	false
A_84_P826123	AT3G02710	0.0866032	-0.0508108	0.426141	0.315325	537.38	598.204	903.137	697.46	170.829	286.061	180.333	222.633	AT3G02710	Arabidopsis thaliana mRNA splicing-related protein mRNA, complete cds [NM_111139]	NM_111139	mRNA splicing-related protein	GO:0008380|GO:0005634|GO:0042732	false
A_84_P11365	AT1G76950	-0.511463	-0.0868279	0.160663	-0.251124	276.222	200.978	396.452	295.908	327.035	476.099	373.922	321.076	PRAF1	Arabidopsis thaliana protein PRAF1 mRNA, complete cds [NM_106346]	NM_106346	protein PRAF1	GO:0008150|GO:0005737|GO:0003682|GO:0008536|GO:0008270	false
A_84_P813123	AT4G36360	-0.370216	0.513999	0.199628	0.407452	16541.1	12477.5	17182.4	12176.7	24702.6	34691.2	20925.1	25902.7	BGAL3	Arabidopsis thaliana beta-galactosidase 3 mRNA, complete cds [NM_119799]	NM_119799	beta-galactosidase 3	GO:0009832|GO:0006598|GO:0004565|GO:0009698|GO:0010075|GO:0042398|GO:0005576|GO:0009664	false
A_84_P119352	AT3G53970	0.335148	-1.78937	0.997072	-0.0433664	1821.24	2353.75	2818.05	415.362	1289.24	2397.14	1366.83	1323.07	AT3G53970	Arabidopsis thaliana probable proteasome inhibitor mRNA, complete cds [NM_202697]	NM_202697	probable proteasome inhibitor	GO:0043248|GO:0051788|GO:0003674|GO:0042023|GO:0051510|GO:0043161	false
A_84_P561754	AT4G10700	-0.953524	0.487236	-0.925366	-1.50836	16.615	9.24176	12.443	15.0426	37.8133	22.3127	43.1948	14.3726	AT4G10700	Arabidopsis thaliana uncharacterized protein mRNA, complete cds [NM_117138]	NM_117138	hypothetical protein	GO:0008150|GO:0003674|GO:0005634	false
A_84_P556450	AT4G12200	0.377629	0.597571	0.956303	1.79501	21.5245	32.3831	31.6447	43.2781	10.558	19.1934	10.9907	28.5969		Rep: Copia-like polyprotein - Arabidopsis thaliana (Mouse-ear cress), partial (4%) [TC384537]			GO:0008150|GO:0005575|GO:0003676	false
A_84_P805135	AT3G15450	-1.78242	-1.31203	-0.473407	-1.21982	1467.58	435.557	1101.03	353.96	284.229	263.73	544.949	233.838	AT3G15450	Arabidopsis thaliana aluminum induced protein with YGL and LRDR motif mRNA, complete cds [NM_001035625]	NM_001035625	aluminum induced protein with YGL and LRDR motif	GO:0003674|GO:0009744|GO:0009750|GO:0009507	false
A_84_P752669	AT1G05894	-0.343114	0.47568	0.358253	0.343418	17.1124	14.7354	15.8495	18.984	42.7133	57.5244	46.5549	51.4632	AT1G05894	Arabidopsis thaliana uncharacterized protein mRNA, complete cds [NM_001035900]	NM_001035900	hypothetical protein	GO:0005634	false
A_84_P17746	AT5G14040	-0.557928	0.0501436	-0.0799665	-0.272609	19884.5	13169.6	24537.9	18630.9	8946.84	10477.3	8503.98	6721.52	PHT3;1	Arabidopsis thaliana phosphate transporter 3;1 mRNA, complete cds [NM_121407]	NM_121407	phosphate transporter 3;1	GO:0005739|GO:0005774|GO:0009651|GO:0005794|GO:0016020|GO:0006810|GO:0006007|GO:0005743|GO:0005618|GO:0006098|GO:0009507	false
A_84_P579427	AT3G20900	-0.085305	0.036282	-0.393181	-0.328277	8.43848	9.10562	10.7796	9.46905	25.0006	20.0403	17.1188	10.9553	AT3G20900	Arabidopsis thaliana uncharacterized protein mRNA, complete cds [NM_112982]	NM_112982	hypothetical protein	GO:0005739|GO:0008150|GO:0003674	false
A_84_P597037	AT1G74790	-0.00860101	-0.52767	-0.287013	-0.713332	542.363	564.099	1026.99	571.685	1035.05	1116.22	1034.94	634.303	AT1G74790	Arabidopsis thaliana uncharacterized protein mRNA, complete cds [NM_106137]	NM_106137	hypothetical protein	GO:0005886|GO:0031225|GO:0046658	false
A_84_P827583	#N/A	-0.492717	-0.0176461	0.783969	0.475589	42.5123	33.2195	65.1037	56.6065	19.9676	31.6285	13.8311	13.861		Rep: Chromosome chr4 scaffold_32, whole genome shotgun sequence - Vitis vinifera (Grape), partial (43%) [TC391112]				false
A_84_P265830	AT4G14020	1.11621	0.447184	1.30576	1.11069	906.832	2046.76	1285.05	1362.83	2667.82	8066.35	3030.01	6203.74	AT4G14020	Arabidopsis thaliana Rapid alkalinization factor (RALF) family protein mRNA, complete cds [NM_117477]	NM_117477	Rapid alkalinization factor (RALF) family protein	GO:0008150|GO:0003674|GO:0005634	false
A_84_P791215	#N/A	-0.0367031	-0.767612	-0.120885	0.542029	36.8205	40.2036	45.109	22.6937	72.6707	76.221	45.0679	57.0564		AYBHE86TF pooled cDNA populations Arabidopsis thaliana cDNA, mRNA sequence [EG467942]	EG467942			false
A_84_P245235	AT5G28170	-0.359149	0.124318	-0.524688	-0.302813	10.9709	9.20716	10.5585	9.66756	38.5688	30.6688	25.2415	18.1465						false
A_84_P274990	AT1G21370	0.0552667	0.209357	0.0613896	0.385971	1801.29	1925.95	2138.24	1938.7	955.927	1306.47	1001.75	1293.8	AT1G21370	Arabidopsis thaliana uncharacterized protein mRNA, complete cds [NM_101989]	NM_101989	hypothetical protein	GO:0008150|GO:0003674	false
A_84_P10488	AT1G49300	0.334472	-0.360827	-0.13938	0.0472693	4106.05	5229.26	5643.55	3336.7	1884.66	2229.17	1839.1	1879.89	RABG3E	Arabidopsis thaliana RAB GTPase homolog G3E mRNA, complete cds [NM_103820]	NM_103820	RAB GTPase homolog G3E	GO:0005774|GO:0009651|GO:0005794|GO:0005886|GO:0016192|GO:0005525|GO:0006979	false
A_84_P816799	AT4G19880	0.203365	0.0514905	-0.139377	-0.128167	2102.87	2473.44	3102.45	2472.65	1029.74	1231.26	1062.57	968.814	AT4G19880	Arabidopsis thaliana Glutathione S-transferase family protein mRNA, complete cds [NM_118108]	NM_118108	Glutathione S-transferase family protein	GO:0003674|GO:0046686|GO:0005829	false
A_84_P855979	AT3G01320	0.204688	0.377437	-0.0299048	0.558386	1033.47	1231.36	1487.84	1519.03	1321.44	1692.76	991.622	1437.91		GB				false
A_84_P228239	AT5G13570	0.300636	0.330553	-0.0634596	0.291928	1869.68	2366.91	2438.41	2385.69	1195.28	1498.69	1032.99	1254.02	DCP2	Arabidopsis thaliana mRNA-decapping enzyme subunit 2 mRNA, complete cds [NM_001203375]	NM_001203375	mRNA-decapping enzyme subunit 2	GO:0044265|GO:0005515|GO:0030145|GO:0000287|GO:0006635|GO:0000956|GO:0005634|GO:0003729|GO:0006402|GO:0009791|GO:0050072|GO:0042803|GO:0016441|GO:0010072|GO:0031087|GO:0005737|GO:0016787|GO:0000932|GO:0016558	false
A_84_P786729	AT1G60140	0.0850611	0.0815328	-0.321509	-0.17299	1278.52	1391.3	1719.48	1423.53	734.364	773.048	651.749	584.311	TPS10	Arabidopsis thaliana putative alpha,alpha-trehalose-phosphate synthase [UDP-forming] 10 mRNA, complete cds [NM_104705]	NM_104705	putative alpha,alpha-trehalose-phosphate synthase [UDP-forming] 10	GO:0016757|GO:0005992|GO:0005634|GO:0004805|GO:0003825	false
A_84_P796412	AT3G20935	0.702127	0.502279	0.208652	0.443933	146.555	255.837	218.11	247.588	113.687	155.532	88.3173	110.339	CYP705A28	Arabidopsis thaliana cytochrome P450, family 705, subfamily A, polypeptide 28 mRNA, complete cds [NM_001161159]	NM_001161159	cytochrome P450, family 705, subfamily A, polypeptide 28	GO:0005739	false
A_84_P16035	AT1G28090	-0.378239	-0.0641441	-0.244675	0.0336838	527.98	424.336	749.349	575.099	499.451	555.646	427.524	448.753	AT1G28090	Arabidopsis thaliana polynucleotide adenylyltransferase family protein mRNA, complete cds [NM_202195]	NM_202195	polynucleotide adenylyltransferase family protein	GO:0005739|GO:0006396|GO:0003723	false
A_84_P13834	AT4G23800	-1.27908	-0.851127	-0.24905	-0.781333	625.878	266.494	680.185	299.652	311.676	340.916	317.759	183.021	AT4G23800	Arabidopsis thaliana HMG (high mobility group) box protein mRNA, complete cds [NM_118511]	NM_118511	HMG (high mobility group) box protein	GO:0000911|GO:0010583|GO:0003700|GO:0008283|GO:0042127|GO:0016572|GO:0000226|GO:0005634|GO:0006084|GO:0003677	false
A_84_P832134	AT2G33435	-0.177627	0.173262	-0.623665	0.662994	708.348	655.006	887.56	795.212	1102.5	947.463	520.28	833.937	AT2G33435	Arabidopsis thaliana RNA recognition motif-containing protein mRNA, complete cds [NM_179878]	NM_179878	RNA recognition motif-containing protein	GO:0008150|GO:0003723|GO:0005634	false
A_84_P784686	AT5G23010	0.861366	0.718661	0.204546	0.312197	23673.1	41803.2	33833.6	41781.1	18729.6	26430.6	21391.2	24771.6	MAM1	Arabidopsis thaliana methylthioalkylmalate synthase 1 mRNA, complete cds [NM_122207]	NM_122207	methylthioalkylmalate synthase 1	GO:0019344|GO:0009684|GO:0009414|GO:0019761|GO:0010177|GO:0009625|GO:0009507|GO:0003852	false
A_84_P222889	AT1G69210	0.306217	0.726706	0.917882	1.23053	731.725	939.916	834.555	1089.79	282.446	699.15	302.205	722.284	AT1G69210	Arabidopsis thaliana uncharacterized protein mRNA, complete cds [NM_001124100]	NM_001124100	hypothetical protein	GO:0008150|GO:0003674|GO:0005575|GO:0009560	false
A_84_P247035	AT1G29820	-0.0971829	0.214352	0.273539	0.237388	2134.35	2040.97	2612.55	2343.81	2440.47	3790.26	3248.86	3721.48	AT1G29820	Arabidopsis thaliana Magnesium transporter CorA-like family protein mRNA, complete cds [NM_001123912]	NM_001123912	Magnesium transporter CorA-like family protein	GO:0005634	false
A_84_P162633	AT1G17870	1.33203	1.1402	0.848369	0.868413	500.24	1312.84	667.217	1157.89	545.547	1279.69	679.204	1227.87	EGY3	Arabidopsis thaliana S2P-like putative metalloprotease mRNA, complete cds [NM_101650]	NM_101650	S2P-like putative metalloprotease	GO:0005739|GO:0042542|GO:0009408|GO:0006457|GO:0009644	false
A_84_P96316	AT2G21960	-0.0366829	0.314061	-0.217517	-0.0988593	13826.2	13288	18203.4	16557.8	7027.29	7610.39	7678.92	6788.49	AT2G21960	Arabidopsis thaliana uncharacterized protein mRNA, complete cds [NM_127765]	NM_127765	hypothetical protein	GO:0009534|GO:0006098|GO:0009507	false
A_84_P164303	AT5G58680	0.655159	0.411382	0.878098	1.45326	43.544	79.6237	49.8287	59.6227	16.3788	26.7026	15.7962	32.8396	AT5G58680	Arabidopsis thaliana ARM repeat superfamily protein mRNA, complete cds [NM_125255]	NM_125255	ARM repeat superfamily protein	GO:0008150|GO:0009693|GO:0005575	false
A_84_P22008	AT2G29390	-0.0351888	0.294666	0.122489	0.374858	1786.03	1786.65	2286.84	2184.25	980.16	1397.47	944.79	1212.31	SMO2-2	Arabidopsis thaliana sterol 4-alpha-methyl-oxidase 2-2 mRNA, complete cds [NM_201830]	NM_201830	sterol 4-alpha-methyl-oxidase 2-2	GO:0046520|GO:0016020|GO:0016126|GO:0080065|GO:0016132|GO:0006084|GO:0000254	false
A_84_P787412	AT4G28330	0.566826	0.681142	0.201627	1.218	72.9682	119.344	87.7928	119.217	33.6834	40.5916	26.3354	50.8697	AT4G28330	AYARP31TR pooled cDNA populations Arabidopsis thaliana cDNA, mRNA sequence [EG467094]	EG467094	hypothetical protein	GO:0008150|GO:0003674|GO:0005575	false
A_84_P290204	AT5G22010	-0.504627	0.18422	0.0160413	0.108066	647.539	475.937	788.683	713.882	605.866	807.066	563.571	617.214	RFC1	Arabidopsis thaliana replication factor C1 mRNA, complete cds [NM_147883]	NM_147883	replication factor C1	GO:0007126|GO:0051570|GO:0000712|GO:0031935|GO:0009737|GO:0005634|GO:0005524|GO:0006974	false
A_84_P542760	AT1G62860	-0.100335	0.267832	0.00161044	-0.191456	424.281	414.556	610.453	585.783	379.333	498.897	445.847	399.239		01535. [TC397717]			GO:0008150|GO:0005575	false
A_84_P89829	AT5G22700	-0.00448672	0.198346	0.0384729	0.323713	2064.01	2109.58	2694.36	2393.48	2760.19	3642.13	2697.01	3286.76	AT5G22700	Arabidopsis thaliana F-box/FBD/LRR-repeat protein mRNA, complete cds [NM_122176]	NM_122176	F-box/FBD/LRR-repeat protein	GO:0008150|GO:0003674|GO:0005634	false
A_84_P790133	AT5G11200	0.0432348	-0.0135098	0.37909	0.110421	7406.38	7595.15	10408.2	7700.84	3830.66	6269.6	4404.74	4587.18	AT5G11200	Arabidopsis thaliana DEAD-box ATP-dependent RNA helicase 56 mRNA, complete cds [NM_001161234]	NM_001161234	DEAD-box ATP-dependent RNA helicase 56	GO:0008026|GO:0004004|GO:0003725|GO:0005737|GO:0003690|GO:0003697|GO:0005618|GO:0005634|GO:0016887|GO:0009506|GO:0005829	false
A_84_P765029	AT4G21065	-0.0915489	0.138438	1.0049	0.948051	292.257	287.781	363.995	319.182	84.5494	194.145	89.3059	157.806	AT4G21065	Arabidopsis thaliana pentatricopeptide repeat-containing protein mRNA, complete cds [NM_001084945]	NM_001084945	pentatricopeptide repeat-containing protein	GO:0005739|GO:0008150|GO:0003674	false
A_84_P283520	AT4G28740	0.336079	0.506895	0.677777	0.652486	10712.3	13561.2	15287.9	16021.3	5075.61	9977.26	5947.97	8716.73	AT4G28740	Arabidopsis thaliana uncharacterized protein mRNA, complete cds [NM_119018]	NM_119018	hypothetical protein	GO:0003674|GO:0009658|GO:0006098|GO:0009507	false
A_84_P823517	AT3G19570	-0.501308	-0.130203	0.0711204	0.201105	688.342	506.575	937.228	684.254	616.869	850.244	598.867	699.751	AT3G19570	Arabidopsis thaliana uncharacterized protein mRNA, complete cds [NM_112847]	NM_112847	hypothetical protein	GO:0003674|GO:0009658|GO:0005634|GO:0005777	false
A_84_P786467	AT2G37870	3.46505	4.04071	3.49655	3.33577	21.3222	297.005	25.4196	406.861	88.1105	1149.85	98.397	947.228	AT2G37870	AV783755 RAFL5 Arabidopsis thaliana cDNA clone RAFL05-12-N10 3', mRNA sequence [AV783755]	AV783755	protease inhibitor/seed storage/lipid transfer protein (LTP) family protein	GO:0006869|GO:0005576|GO:0009506|GO:0008289	false
A_84_P834245	AT5G44510	0.397872	0.430876	0.0963995	0.0706329	179.507	250.923	304.603	328.949	232.083	317.239	245.246	258.841	TAO1	Arabidopsis thaliana target of AVRB operation1 protein mRNA, complete cds [NM_123818]	NM_123818	target of AVRB operation1 protein	GO:0006952|GO:0042742	false
A_84_P518394	AT4G29560	-0.0861306	-0.0938174	1.05534	1.31318	114.065	114.672	200.112	150.838	51.1857	112.615	39.9291	84.7285	AT4G29560	Arabidopsis thaliana uncharacterized protein mRNA, complete cds [NM_119101]	NM_119101	hypothetical protein	GO:0008150|GO:0003674|GO:0005575	false
A_84_P12296	AT1G05020	-1.25203	-0.408988	-0.0255927	0.158537	106.17	46.1406	145.374	85.2034	56.6887	61.1471	45.4777	44.8051	AT1G05020	Arabidopsis thaliana clathrin coat assembly protein AP180 mRNA, complete cds [NM_100381]	NM_100381	clathrin coat assembly protein AP180	GO:0005515|GO:0005634	false
A_84_P811676	AT4G16190	0.616718	0.616413	0.846991	0.645419	6876.51	10650.6	12228.9	13995.9	1785.67	4046.21	1695.53	2597.08	AT4G16190	Arabidopsis thaliana papain family cysteine protease mRNA, complete cds [NM_117715]	NM_117715	papain family cysteine protease	GO:0005773|GO:0006508|GO:0005576|GO:0008234|GO:0042744	false
A_84_P845229	AT3G14100	0.316431	0.568372	0.506758	1.04901	1251.3	1613.84	1858.46	2163.95	724.295	1343.52	547.844	1141.62						false
A_84_P13304	AT1G36050	-0.737182	-0.325431	-0.228874	-0.462049	4348.47	2587.72	4695.14	2854.83	2131.73	2362.52	2674.43	1932.2	AT1G36050	Arabidopsis thaliana Endoplasmic reticulum vesicle transporter protein mRNA, complete cds [NM_001160922]	NM_001160922	Endoplasmic reticulum vesicle transporter protein	GO:0005774|GO:0003674|GO:0005794|GO:0005783	false
A_84_P759521	AT3G42206	-0.182752	-0.0510232	-0.047315	0.128668	8.23595	8.24261	9.81932	8.40927	20.3963	21.1732	20.6612	19.5136						false
A_84_P764069	AT4G25880	-0.018271	0.506651	0.324546	0.175992	5302.23	5249.6	5612.81	6033.49	3892.3	6148.12	4820.68	5223.17	PUM6	Arabidopsis thaliana pumilio 6 mRNA, complete cds [NM_118721]	NM_118721	pumilio 6	GO:0003723|GO:0003729|GO:0009165	false
A_84_P290304	AT5G42060	0.335747	-0.109899	0.582404	0.527495	154.665	206.246	158.976	120.686	133.844	243.49	146.158	206.274	AT5G42060	Arabidopsis thaliana DEK, chromatin associated protein mRNA, complete cds [NM_123571]	NM_123571	DEK, chromatin associated protein	GO:0016592|GO:0005634	false
A_84_P826456	#N/A	-0.721389	-0.745737	-0.394167	-0.860846	5430.76	3248.42	7371.92	3291.87	2994.68	2970.65	3570.87	1953.16						false
A_84_P11200	AT5G45920	0.136399	0.151966	-0.283587	-0.120131	98.0884	116.653	113.009	105.839	698.917	753.228	496.542	463.775	AT5G45920	Arabidopsis thaliana GDSL esterase/lipase mRNA, complete cds [NM_123960]	NM_123960	GDSL esterase/lipase	GO:0005576	false
A_84_P18626	AT4G38880	-1.24558	-1.51197	-0.334031	-0.520622	59.32	25.2379	118.374	34.1589	19.5927	15.3061	24.1505	12.5217	ASE3	Arabidopsis thaliana amidophosphoribosyltransferase 3 mRNA, complete cds [NM_120048]	NM_120048	amidophosphoribosyltransferase 3	GO:0009113|GO:0004044|GO:0009507	false
A_84_P768953	AT5G35069	1.66172	-0.117711	-0.205369	0.0934086	11.971	42.5292	37.0027	28.3122	127.492	136.005	119.924	121.986	AT5G35069	Arabidopsis thaliana uncharacterized protein mRNA, complete cds [NM_001125837]	NM_001125837	hypothetical protein	GO:0005739|GO:0008150|GO:0003674	false
A_84_P201098	AT4G31820	-0.607209	-0.617112	-0.405092	-0.552607	17169.5	10957	27282.4	13097.1	12430.9	11601.3	13071.7	8314.69	ENP	Arabidopsis thaliana BTB/POZ domain-containing protein NPY1 mRNA, complete cds [NM_119332]	NM_119332	BTB/POZ domain-containing protein NPY1	GO:0048827|GO:0048825|GO:0009911|GO:0010540|GO:0005886|GO:0005770|GO:0045176|GO:0009416|GO:0009908|GO:0004871|GO:0010229	false
A_84_P792296	AT5G28540	-0.432111	0.187153	0.464472	0.459129	125.069	99.3727	241.269	218.567	23.6555	29.8644	15.517	17.3812	BIP1	BP839700 RAFL19 Arabidopsis thaliana cDNA clone RAFL22-27-O05 5', mRNA sequence [BP839700]	BP839700	Luminal-binding protein 1	GO:0005773|GO:0005774|GO:0005794|GO:0010197|GO:0005886|GO:0009408|GO:0005783|GO:0005618|GO:0030433|GO:0005829|GO:0006457|GO:0016592|GO:0005788|GO:0009506|GO:0009507	false
A_84_P784525	#N/A	-0.31988	0.020754	-1.52509	-0.598721	144.011	121.595	213.493	171.67	73.0971	30.2425	48.3977	28.9193						false
A_84_P15736	AT1G21810	-0.501789	-0.157765	-0.234608	-0.0604033	226.82	166.741	258.416	182.07	283.211	311.139	214.355	201.676	AT1G21810	Arabidopsis thaliana uncharacterized protein mRNA, complete cds [NM_102029]	NM_102029	hypothetical protein	GO:0008150|GO:0003674|GO:0048453|GO:0005737|GO:0048451	false
A_84_P841733	AT5G15581	-0.754934	-0.894893	-0.948853	-1.31124	129.838	78.6985	131.841	59.0346	62.006	37.5672	84.4725	32.5741	AT5G15581	Arabidopsis thaliana uncharacterized protein mRNA, complete cds [NM_001125757]	NM_001125757	hypothetical protein	GO:0005739|GO:0008150|GO:0003674	false
A_84_P813618	AT1G20020	0.0601838	-0.0614309	-0.143057	-0.0522895	83951.8	78381.4	98745.6	76861.4	30381	33323.2	33287.4	30652.1						false
A_84_P13282	AT1G75710	-0.26712	0.123874	0.541224	0.820288	3792.26	3175.96	4295.38	3583.18	2995.84	5509.3	2633.98	4457.69	AT1G75710	Arabidopsis thaliana C2H2-like zinc finger protein mRNA, complete cds [NM_106222]	NM_106222	C2H2-like zinc finger protein	GO:0003700|GO:0008270|GO:0005634|GO:0003676	false
A_84_P867428	AT5G45420	-0.036159	-0.108167	0.182549	0.487816	1316.94	1316.2	2154.56	1559.67	650.429	967.725	510.439	725.973	AT5G45420	Arabidopsis thaliana MYB transcription factor mRNA, complete cds [NM_123910]	NM_123910	MYB transcription factor	GO:0003700|GO:0005886|GO:0005783|GO:0005634|GO:0048767|GO:0003677	false
A_84_P18284	AT2G44750	0.282072	0.346153	0.433829	0.256727	180.895	232.603	216.096	220.097	90.9033	139.903	112.341	126.55	TPK2	Arabidopsis thaliana thiamin pyrophosphokinase 2 mRNA, complete cds [NM_130040]	NM_130040	thiamin pyrophosphokinase 2	GO:0004788|GO:0006772|GO:0005737|GO:0005829	false
A_84_P23880	AT2G03820	0.0273425	0.374419	0.608405	0.633709	10739	10836.2	12958.5	12543.3	5279.28	9890.96	6386.28	9248.43	AT2G03820	Arabidopsis thaliana nonsense-mediated mRNA decay protein 3 mRNA, complete cds [NM_126428]	NM_126428	nonsense-mediated mRNA decay protein 3	GO:0009834|GO:0003674|GO:0005737|GO:0000184|GO:0006611|GO:0005634|GO:0007029|GO:0005829	false
A_84_P159915	AT4G27970	-1.01066	-0.375366	-0.320405	-1.12378	32.5039	16.5907	25.1073	16.8146	17.6606	12.8607	19.5043	6.37514	SLAH2	Arabidopsis thaliana SLAC1 homologue 2 mRNA, complete cds [NM_118935]	NM_118935	SLAC1 homologue 2	GO:0005215|GO:0005886|GO:0016021	false
A_84_P508549	AT4G04200	0.0696336	-0.132257	0.363072	0.0395315	65.1466	74.2564	81.0444	62.0649	33.1648	44.8015	33.4847	29.9703	AT4G04200	Arabidopsis thaliana signal peptidase subunit-25 mRNA, complete cds [NM_116658]	NM_116658	signal peptidase subunit-25		false
A_84_P304080	AT4G36930	0.934386	0.476376	0.490834	1.13805	39.0256	86.8776	60.0741	70.4378	126.368	213.063	97.0993	199.009	SPT	Arabidopsis thaliana transcription factor SPATULA mRNA, complete cds [NM_119857]	NM_119857	transcription factor SPATULA	GO:0010187|GO:0010114|GO:0005515|GO:0003700|GO:0048440|GO:0009409|GO:0007623|GO:0005634|GO:0010154|GO:0009908|GO:0003677	false
A_84_P19228	AT2G45790	-0.418106	-0.145447	-0.102939	0.330006	11065.1	8076.17	13224.3	8948.81	4146.04	4912.49	3126.69	3834.75	PMM	Arabidopsis thaliana phosphomannomutase mRNA, complete cds [NM_130142]	NM_130142	phosphomannomutase	GO:0005515|GO:0009651|GO:0019307|GO:0006094|GO:0006972|GO:0006096|GO:0005829|GO:0004615|GO:0009266|GO:0005737|GO:0019932|GO:0019853|GO:0007010|GO:0007030|GO:0006833|GO:0046686|GO:0010498	false
A_84_P750837	AT1G22590	-0.287772	-0.641605	-0.29799	-0.341654	508.081	435.005	706.405	363.016	176.443	179.171	203.221	157.544	AGL87	Arabidopsis thaliana protein AGAMOUS-like 87 mRNA, complete cds [NM_102106]	NM_102106	protein AGAMOUS-like 87	GO:0006355|GO:0003700|GO:0005634	false
A_84_P22769	AT1G11700	0.239079	1.02144	0.00415343	0.730747	11032.3	13023.4	11128.9	16792.5	18281.7	22629	13958.9	21317.6	AT1G11700	Arabidopsis thaliana uncharacterized protein mRNA, complete cds [NM_101042]	NM_101042	hypothetical protein	GO:0008150|GO:0003674|GO:0009507	false
A_84_P10713	AT2G25355	0.196218	0.359302	0.421502	1.17819	798.865	943.031	1081.34	1092.55	294.324	516.081	245.763	564.996	AT2G25355	Arabidopsis thaliana PNAS-3 related protein mRNA, complete cds [NM_128093]	NM_128093	PNAS-3 related protein	GO:0006626|GO:0005634	false
A_84_P844265	AT2G46020	-0.0940702	0.334964	-0.44559	-0.0103374	61.689	63.7909	105.504	107.204	161.742	148.787	118.711	111.969	BRM	Arabidopsis thaliana ATP-dependent helicase BRAHMA mRNA, complete cds [NM_130165]	NM_130165	ATP-dependent helicase BRAHMA	GO:0005515|GO:0010199|GO:0043044|GO:0003682|GO:0004386|GO:0040029|GO:0005634|GO:0005524|GO:0003677|GO:0005829	false
A_84_P761743	AT3G03702	-0.106277	0.403299	0.0808668	-0.203746	612.235	588.747	708.169	745.38	787.513	1089.52	980.359	852.929	AT3G04440	Arabidopsis thaliana mRNA for unknown protein, complete cds, clone: RAFL19-12-M17 [AK117934]	AK117934	plasma-membrane choline transporter family protein	GO:0008150|GO:0005886	false
A_84_P17384	AT3G02740	-0.177283	-0.0256958	0.261056	-0.331887	3500.12	3137.86	4278.9	3213.28	2102.71	3244.77	3380.03	2641.96	AT3G02740	Arabidopsis thaliana aspartyl protease family protein mRNA, complete cds [NM_111142]	NM_111142	aspartyl protease family protein	GO:0005886|GO:0006508|GO:0031225|GO:0009506	false
A_84_P13455	AT2G30360	0.131452	-0.0162824	-0.608272	-0.281597	976.777	1095.29	1080.2	849.075	957.564	833.254	778.775	644.507	SIP4	Arabidopsis thaliana CBL-interacting serine/threonine-protein kinase 11 mRNA, complete cds [NM_128589]	NM_128589	CBL-interacting serine/threonine-protein kinase 11	GO:0005515|GO:0019722|GO:0005886|GO:0009611|GO:0009620|GO:0009738|GO:0009695|GO:0042802|GO:0035556|GO:0004672|GO:0010118|GO:0009753|GO:0016301|GO:0009723|GO:0006468|GO:0009268	false
A_84_P802485	#N/A	-0.838329	-0.670297	-0.699788	-1.29171	45745	24111.9	84515	33675.7	22406.1	16908.9	33206.6	12723.8						false
A_84_P113372	AT4G36630	0.227414	0.220199	0.523809	0.362864	6010.36	7082.9	8506	7439.51	3938.45	7068.49	4567.82	5610.49	EMB2754	Arabidopsis thaliana protein EMBRYO DEFECTIVE 2754 mRNA, complete cds [NM_119826]	NM_119826	protein EMBRYO DEFECTIVE 2754	GO:0006623|GO:0006486|GO:0007033|GO:0006487|GO:0009793|GO:0009506|GO:0042732	false
A_84_P161083	AT5G52410	0.28571	0.0887101	0.37211	0.291257	879.552	1108.48	1421.43	1188.19	914.513	1544.05	818.626	1003.91	AT5G52410	Arabidopsis thaliana uncharacterized protein mRNA, complete cds [NM_203198]	NM_203198	hypothetical protein	GO:0009536|GO:0008150|GO:0005737|GO:0009941	false
A_84_P275120	AT3G17930	0.639185	-0.0162815	0.191518	-0.03338	15444.2	23728.2	23716.7	16937.8	9267.34	13023.3	7213.26	6725.85	AT3G17930	Arabidopsis thaliana protein DEFECTIVE ACCUMULATION OF CYTOCHROME B6/F COMPLEX mRNA, complete cds [NM_112674]	NM_112674	protein DEFECTIVE ACCUMULATION OF CYTOCHROME B6/F COMPLEX	GO:0009535|GO:0003674|GO:0000023|GO:0010027|GO:0010207|GO:0010190|GO:0034660|GO:0043085|GO:0006098|GO:0009902|GO:0019252|GO:0009507	false
A_84_P274410	AT1G68330	-1.43482	-1.72722	0.27314	0.54394	113.84	42.596	296.701	66.1549	32.8409	41.5584	25.2308	30.8406	AT1G68330	Arabidopsis thaliana uncharacterized protein mRNA, complete cds [NM_105504]	NM_105504	hypothetical protein	GO:0046777|GO:0004674|GO:0005634	false
A_84_P814147	AT3G11130	-0.697184	0.10908	0.634393	0.84944	204.872	135.264	358.108	309.856	54.5942	88.7871	34.2596	52.7823	AT3G11130	Arabidopsis thaliana Clathrin, heavy chain mRNA, complete cds [NM_111950]	NM_111950	Clathrin, heavy chain	GO:0005773|GO:0005515|GO:0005774|GO:0005794|GO:0005886|GO:0005198|GO:0009506|GO:0006897|GO:0005829	false
A_84_P792180	AT2G13100	0.179519	0.294899	0.7274	0.816359	37.8443	48.9488	61.6107	63.4893	11.4657	19.3928	18.0029	24.5486	AT2G13100	Arabidopsis thaliana putative glycerol-3-phosphate transporter 5 mRNA, complete cds [NM_001161041]	NM_001161041	putative glycerol-3-phosphate transporter 5	GO:0055062|GO:0008643|GO:0005351|GO:0015706|GO:0009507	false
A_84_P862964	AT3G56130	-0.320384	-0.263664	0.262843	0.645733	43.9691	39.1274	73.7376	51.526	20.039	23.152	20.0891	25.3864	AT3G56130	Arabidopsis thaliana biotin/lipoyl attachment domain-containing protein mRNA, complete cds [NM_001203172]	NM_001203172	biotin/lipoyl attachment domain-containing protein	GO:0009507	false
A_84_P852100	AT1G56070	-0.413016	0.833358	0.572546	0.797298	806.95	630.762	991.099	1404.2	91.0675	157.314	99.8503	163.351	LOS1	Arabidopsis thaliana elongation factor EF-2-like protein LOS1 mRNA, complete cds [NM_179487]	NM_179487	elongation factor EF-2-like protein LOS1	GO:0005774|GO:0005794|GO:0005886|GO:0005507|GO:0009409|GO:0005730|GO:0003746|GO:0005829|GO:0005737|GO:0016020|GO:0048046|GO:0008135|GO:0009506|GO:0009507	false
A_84_P216058	AT3G16760	-0.635513	-0.0912339	-0.177074	-0.30321	2940.28	1916.92	3413.57	2469.12	1530.99	1774.76	2052.01	1657.09	AT3G16760	Arabidopsis thaliana tetratricopeptide repeat domain-containing protein mRNA, complete cds [NM_180673]	NM_180673	tetratricopeptide repeat domain-containing protein	GO:0005886	false
A_84_P11787	AT3G42170	-0.747418	0.257187	-0.0586214	-0.0525727	2836.56	1699.51	2833.23	2616.03	1994.18	2481.14	2319.49	2212.59	AT3G42170	Arabidopsis thaliana BED zinc finger and hAT dimerization domain-containing protein mRNA, complete cds [NM_114084]	NM_114084	BED zinc finger and hAT dimerization domain-containing protein	GO:0005634|GO:0009791|GO:0003677|GO:0005829	false
A_84_P22835	AT1G74370	-0.3945	-0.451056	-0.179665	-0.359837	4598.23	3498.48	5275.24	2927.86	2478.43	2844.71	2775.93	2152.3	AT1G74370	Arabidopsis thaliana RING/U-box domain-containing protein mRNA, complete cds [NM_106097]	NM_106097	RING/U-box domain-containing protein	GO:0005794|GO:0008270	false
A_84_P528304	AT5G42955	-0.34091	0.410033	-0.131447	-0.0335271	10.8491	9.08723	10.3669	10.9937	45.9712	48.6969	23.9176	20.8116	AT5G42955	Arabidopsis thaliana uncharacterized protein mRNA, complete cds [NM_123661]	NM_123661	hypothetical protein	GO:0005576	false
A_84_P821962	AT3G17900	-0.349006	-0.0713122	-0.0478004	-0.251495	842.886	687.573	1432.99	1078.84	516.883	657.641	542.078	463.165	AT3G17900	Arabidopsis thaliana uncharacterized protein mRNA, complete cds [NM_112671]	NM_112671	hypothetical protein	GO:0008150|GO:0003674|GO:0009507	false
A_84_P817721	AT3G01090	0.740738	0.198922	0.0667269	1.03997	82.2564	155.016	165.106	153.167	42.0753	47.7303	26.3003	45.2278	KIN10	Arabidopsis thaliana SNF1-related protein kinase catalytic subunit alpha KIN10 mRNA, complete cds [NM_001125074]	NM_001125074	SNF1-related protein kinase catalytic subunit alpha KIN10	GO:0005515|GO:0010182|GO:0080022|GO:0009738|GO:0005634|GO:0010050|GO:0000152|GO:0003006|GO:0004672|GO:0009594|GO:0004674|GO:0010260|GO:0006007|GO:0006486	false
A_84_P850667	AT4G13590	0.247975	0.0503947	0.127706	-0.144574	1124.02	1371.74	2099.92	1703.91	433.265	629.708	564.387	520.375	AT4G13590	Arabidopsis thaliana uncharacterized protein mRNA, complete cds [NM_117433]	NM_117433	hypothetical protein	GO:0009706|GO:0009941|GO:0009507	false
A_84_P21403	AT4G24400	0.283617	0.597472	0.334455	0.63082	2178.23	2713.02	2319.55	2717.08	1834.19	2978.15	1722.71	2619.37	CIPK8	Arabidopsis thaliana CBL-interacting serine/threonine-protein kinase 8 mRNA, complete cds [NM_118573]	NM_118573	CBL-interacting serine/threonine-protein kinase 8	GO:0046777|GO:0004672|GO:0005886|GO:0016301|GO:0004674|GO:0048364|GO:0010167|GO:0006468|GO:0009749	false
A_84_P16506	AT3G14770	-1.7307	-2.00916	-1.29023	-1.36305	1003.42	309.625	1100.15	217.298	997.714	536.664	887.012	344.383	AT3G14770	Arabidopsis thaliana bidirectional sugar transporter SWEET2 mRNA, complete cds [NM_112338]	NM_112338	bidirectional sugar transporter SWEET2	GO:0008150|GO:0003674|GO:0016020|GO:0005886|GO:0005887|GO:0051119	false
A_84_P599601	AT1G29970	-0.133288	-0.0689004	0.0800298	0.129453	6206.78	5627.04	8547.61	6052.07	2771	3754.92	3183.8	3371.41	RPL18AA	Arabidopsis thaliana 60S ribosomal protein L18a-1 mRNA, complete cds [NM_001084157]	NM_001084157	60S ribosomal protein L18a-1	GO:0005737|GO:0006914|GO:0005829	false
A_84_P207788	AT5G28310	-0.21636	-0.355289	0.438463	-0.595813	36.3995	35.0467	46.0341	31.5467	20.6351	27.3239	19.5912	9.53727	AT5G28310	Arabidopsis thaliana NAD(P)-binding Rossmann-fold superfamily protein mRNA, complete cds [NM_122714]	NM_122714	NAD(P)-binding Rossmann-fold superfamily protein	GO:0005737|GO:0016491	false
A_84_P856361	AT2G19950	-0.46152	0.168118	0.129295	0.321894	1805.41	1336.69	2142.83	1891.87	1588.01	2249.12	1308.69	1623.96	GC1	Arabidopsis thaliana golgin candidate 1 mRNA, complete cds [NM_127553]	NM_127553	golgin candidate 1	GO:0008150|GO:0003674|GO:0005794|GO:0000956	false
A_84_P507895	AT5G43240	-0.828202	0.730778	0.156512	-0.161634	30.2508	17.9827	24.4026	36.0518	7.79878	9.55082	9.38693	6.36987	AT5G43240	Arabidopsis thaliana uncharacterized protein mRNA, complete cds [NM_001125894]	NM_001125894	hypothetical protein	GO:0008150|GO:0003674|GO:0005634	false
A_84_P10472	AT1G79460	-0.160992	0.351118	0.621672	0.432308	5390.99	4821.25	6490.92	6215.6	2768.96	5358.88	3379.81	4375.67	GA2	Arabidopsis thaliana Ent-kaur-16-ene synthase mRNA, complete cds [NM_106594]	NM_106594	Ent-kaur-16-ene synthase	GO:0009740|GO:0009536|GO:0042546|GO:0009570|GO:0009899|GO:0009686|GO:0009507	false
A_84_P787669	AT4G08540	0.212902	0.581245	0.340648	0.0524573	1551.02	1857.5	1929.57	2252.47	1012.81	1676.63	1378.05	1417.27	AT4G08540	Arabidopsis thaliana DNA-directed RNA polymerase II protein mRNA, complete cds [NM_116923]	NM_116923	DNA-directed RNA polymerase II protein	GO:0008150|GO:0003674|GO:0005634	false
A_84_P516250	AT2G06025	-0.246286	-0.291363	-0.725523	-0.255389	2848.3	2433.6	3259.97	2048.23	2516.76	2001.13	1825.68	1524.84	AT2G06025	Arabidopsis thaliana acyl-CoA N-acyltransferases-like protein mRNA, complete cds [NM_147251]	NM_147251	acyl-CoA N-acyltransferases-like protein	GO:0008080|GO:0008152|GO:0005575	false
A_84_P807235	AT4G00810	-0.272236	-0.373779	-0.179045	-0.405881	19260.7	15540	24808.8	13900.1	14603.2	15737.1	17939.3	12373.4	AT4G00810	Arabidopsis thaliana 60S acidic ribosomal protein P1-2 mRNA, complete cds [NM_116307]	NM_116307	60S acidic ribosomal protein P1-2	GO:0003735|GO:0022626|GO:0005840|GO:0005634|GO:0006414|GO:0005829	false
A_84_P101566	AT1G33290	-0.302198	0.159869	-0.0806888	0.146269	9582.26	7647.41	10723.3	9058.2	7021.36	8281.01	6670.1	7001.4	AT1G33290	Arabidopsis thaliana P-loop containing nucleoside triphosphate hydrolases superfamily protein mRNA, complete cds [NM_179413]	NM_179413	P-loop containing nucleoside triphosphate hydrolases superfamily protein	GO:0009507	false
A_84_P827667	AT4G30820	-0.00190957	0.199764	-0.0149986	-0.146341	3773.44	3810.11	4306.35	3793.08	3646.62	4615.46	4446.27	3895.14	AT4G30820	Arabidopsis thaliana cyclin-dependent kinase-activating kinase assembly factor-related protein mRNA, complete cds [NM_119228]	NM_119228	cyclin-dependent kinase-activating kinase assembly factor-related protein	GO:0005515|GO:0005634	false
A_84_P12264	AT5G58310	-0.148996	0.184357	-0.220426	-0.00196314	1572.24	1457.29	2625.11	2309.18	303.85	339.83	307.95	310.869	MES18	Arabidopsis thaliana methyl esterase 18 mRNA, complete cds [NM_125216]	NM_125216	methyl esterase 18	GO:0005737|GO:0016787|GO:0016788|GO:0080030	false
A_84_P15363	AT1G11270	0.239756	0.653927	0.54095	0.368202	319.835	394.717	471.703	591.562	185.809	339.072	255.679	332.271	AT1G11270	Arabidopsis thaliana F-box and associated interaction domain-containing protein mRNA, complete cds [NM_101000]	NM_101000	F-box and associated interaction domain-containing protein	GO:0003674|GO:0005634|GO:0010286	false
A_84_P799545	AT2G30540	0.810483	1.41518	1.38411	1.56861	9.7194	20.1876	14.0974	32.5371	34.1072	87.6552	22.9533	54.9158	AT2G30540	AV785457 RAFL6 Arabidopsis thaliana cDNA clone RAFL06-16-I12 3', mRNA sequence [AV785457]	AV785457	monothiol glutaredoxin-S9	GO:0005737|GO:0048653	false
A_84_P58550	AT1G53325	1.24252	0.0952339	0.142176	0.403076	9.17859	27.0653	11.4458	10.4304	49.5329	61.8025	54.4112	64.1609	AT1G53325	Arabidopsis thaliana F-box associated ubiquitination effector-like protein mRNA, complete cds [NM_104211]	NM_104211	F-box associated ubiquitination effector-like protein	GO:0008150|GO:0003674|GO:0005575	false
A_84_P790427	#N/A	0.231155	-0.185191	-0.210229	0.0571029	20.7814	28.1086	15.2788	11.5477	55.5496	55.2089	40.8132	37.7502		Arabidopsis thaliana clone asmbl_11952 unknown mRNA sequence [EF183054]	EF183054			false
A_84_P836914	AT3G21790	-0.189298	0.6349	0.137986	0.17549	298.132	272.405	431.612	537.29	79.7995	101.153	98.2732	103.65	AT3G21790	Arabidopsis thaliana UDP-glycosyltransferase 71B7 mRNA, complete cds [NM_113074]	NM_113074	UDP-glycosyltransferase 71B7	GO:0008194|GO:0005575	false
A_84_P15247	AT1G49970	0.136078	0.343568	0.422629	0.380253	21736	23183.6	31090.3	28737.6	8367.04	13693.9	8610.13	10406.8	CLPR1	Arabidopsis thaliana ATP-dependent Clp protease proteolytic subunit-related protein 1 mRNA, complete cds [NM_103884]	NM_103884	ATP-dependent Clp protease proteolytic subunit-related protein 1	GO:0009840|GO:0009532|GO:0009570|GO:0009534|GO:0009941|GO:0009507	false
A_84_P20520	AT4G39370	0.0291834	0.106966	0.302826	0.209227	979.615	1027.33	1300.6	1107.27	785.401	1269.92	866.948	996.18	UBP27	Arabidopsis thaliana ubiquitin carboxyl-terminal hydrolase 27 mRNA, complete cds [NM_001204036]	NM_001204036	ubiquitin carboxyl-terminal hydrolase 27	GO:0004843|GO:0005634	false
A_84_P11820	AT1G62970	-0.0917487	0.261066	0.555239	0.194069	2644.9	2533.53	3798.12	3501.89	1862.76	3493.51	2499.27	2801.36	AT1G62970	Arabidopsis thaliana chaperone DnaJ-domain containing protein mRNA, complete cds [NM_104975]	NM_104975	chaperone DnaJ-domain containing protein	GO:0006457|GO:0005634	false
A_84_P14536	AT3G03220	-0.366269	-0.035717	-0.204749	0.343184	1131.59	905.803	1259.77	974.307	593.151	675.513	661.057	841.372	EXPA13	Arabidopsis thaliana expansin A13 mRNA, complete cds [NM_111192]	NM_111192	expansin A13	GO:0009831|GO:0005576|GO:0009828|GO:0009826	false
A_84_P20258	AT3G20290	0.174746	0.187051	0.515787	0.408064	5900.58	6673.3	8592.62	7334.37	4449.36	7857.83	4837.15	6105.23	EHD1	Arabidopsis thaliana EPS15 homology domain 1 protein mRNA, complete cds [NM_112920]	NM_112920	EPS15 homology domain 1 protein	GO:0005886|GO:0005509|GO:0032456|GO:0042538|GO:0006897|GO:0043231|GO:0005737|GO:0016020|GO:0006623|GO:0048193|GO:0016192|GO:0009506|GO:0005768	false
A_84_P869342	AT5G27720	-0.0877126	-0.191203	0.0624387	0.199795	2331.15	2234.99	3404.89	2297.54	858.543	1172.76	657.25	762.491	emb1644	Arabidopsis thaliana U6 snRNA-associated Sm-like protein LSm4 mRNA, complete cds [NM_122654]	NM_122654	U6 snRNA-associated Sm-like protein LSm4	GO:0003674|GO:0005732|GO:0005634|GO:0009793	false
A_84_P11018	AT4G27850	-0.34521	0.483882	1.6318	1.89607	11.8805	10.2226	16.4099	20.5158	7.28089	27.4004	8.69987	29.1103	AT4G27850	Arabidopsis thaliana glycine-rich family protein mRNA, complete cds [NM_118923]	NM_118923	glycine-rich family protein	GO:0008150|GO:0003674|GO:0005634	false
A_84_P513046	AT4G25110	-0.481465	-0.598929	-1.21513	-1.36431	521.299	388.574	908.518	478.434	152.533	82.5302	159.198	61.1775	MC2	Arabidopsis thaliana metacaspase 2 mRNA, complete cds [NM_118643]	NM_118643	metacaspase 2	GO:0043069|GO:0006508|GO:0002237	false
A_84_P23148	AT3G46510	-0.17476	-0.0308342	-0.378224	-0.290367	2119.81	1920.83	2953.32	2235.64	1287.51	1307.08	1227.32	1002.79	PUB13	Arabidopsis thaliana U-box domain-containing protein 13 mRNA, complete cds [NM_114518]	NM_114518	U-box domain-containing protein 13	GO:0005515|GO:0004842|GO:0016567|GO:0005634|GO:0005829|GO:0070696|GO:0032880|GO:0000902|GO:0005737|GO:0046777|GO:0016049|GO:0048193|GO:0048767|GO:0006487|GO:0006499|GO:0042742	false
A_84_P131376	AT5G19190	-0.525527	-1.91633	0.0180381	0.292206	2068.76	1462.07	8388.67	1667.47	2576.21	3358.01	1920.49	2334.55	AT5G19190	Arabidopsis thaliana uncharacterized protein mRNA, complete cds [NM_121924]	NM_121924	hypothetical protein	GO:0008150|GO:0003674|GO:0005634	false
A_84_P16914	AT5G57840	0.28582	1.66245	0.0801493	-0.0317812	164.192	212.24	94.3041	270.054	384.048	537.148	344.103	340.771	AT5G57840	Arabidopsis thaliana anthranilate N-hydroxycinnamoyl/benzoyltransferase-like protein mRNA, complete cds [NM_125169]	NM_125169	anthranilate N-hydroxycinnamoyl/benzoyltransferase-like protein	GO:0005737|GO:0050734	false
A_84_P817957	#N/A	-0.421527	0.188806	-0.34559	-0.53788	11299	8256.03	12822.8	11010.4	1647.63	1700.4	2338.14	1600.39		Rep: AT4g21210/F7J7_150 - Arabidopsis thaliana (Mouse-ear cress), complete [TC386007]				false
A_84_P18232	AT2G28810	-0.14559	0.204579	0.51756	0.287573	1658.47	1540.78	2035.41	1841.26	2335.01	4231.97	3457.38	4093.61	AT2G28810	Arabidopsis thaliana Dof zinc finger protein DOF2.2 mRNA, complete cds [NM_001202698]	NM_001202698	Dof zinc finger protein DOF2.2	GO:0006355|GO:0003700|GO:0005634|GO:0003677	false
A_84_P530384	AT1G72690	0.47782	-0.0688968	-0.0241807	0.438992	118.669	178.876	146.538	113.026	166.236	202.842	122.064	157.788	AT1G72690	Arabidopsis thaliana uncharacterized protein mRNA, complete cds [NM_105928]	NM_105928	hypothetical protein	GO:0008150|GO:0003674|GO:0005634	false
A_84_P16641	AT4G12460	-0.0890705	0.45955	0.359533	0.513846	1279.35	1239.91	1634.39	1765.17	1428.6	2365.32	1363.61	1934.61	ORP2B	Arabidopsis thaliana OSBP(oxysterol binding protein)-related protein 2B mRNA, complete cds [NM_117316]	NM_117316	OSBP(oxysterol binding protein)-related protein 2B	GO:0008142|GO:0005886|GO:0005634|GO:0008202	false
A_84_P116742	AT5G67170	0.0350352	0.0995367	-0.112032	-0.435683	165.616	178.381	263.024	223.499	197.657	230.773	172.795	126.313	AT5G67170	Arabidopsis thaliana SEC-C motif-containing protein / OTU-like cysteine protease family protein mRNA, complete cds [NM_126117]	NM_126117	SEC-C motif-containing protein / OTU-like cysteine protease family protein	GO:0008150|GO:0005737|GO:0005634|GO:0008234	false
A_84_P20194	AT3G01570	0.060528	0.567431	1.49497	1.39245	55.4751	64.6219	82.1482	102.656	25.3101	69.4485	26.4962	56.7399	AT3G01570	Arabidopsis thaliana oleosin 5 mRNA, complete cds [NM_111023]	NM_111023	oleosin 5	GO:0003674|GO:0009845|GO:0016020|GO:0019915|GO:0050826	false
A_84_P13037	AT5G23810	0.0224156	0.194653	0.405649	0.480222	1081.96	1130.64	1448.89	1298.23	1906.63	3233.31	2129.17	2892.68	AAP7	Arabidopsis thaliana putative amino acid permease 7 mRNA, complete cds [NM_122286]	NM_122286	putative amino acid permease 7	GO:0016020|GO:0015171|GO:0005886|GO:0006865	false
A_84_P849637	AT1G08000	-0.235066	0.234437	0.591764	-1.05286	33.095	31.5433	73.0755	69.9794	15.8483	22.6521	29.944	12.814	GATA10	Arabidopsis thaliana GATA transcription factor 10 mRNA, complete cds [NM_202061]	NM_202061	GATA transcription factor 10	GO:0003700|GO:0005634	false
A_84_P142669	AT1G59840	-0.485029	-0.129116	-0.434851	-0.234171	4411.87	3141.78	5957.35	4116.35	2619.09	2534.46	2385.2	2020.44	CCB4	Arabidopsis thaliana cofactor assembly of complex C mRNA, complete cds [NM_104677]	NM_104677	cofactor assembly of complex C	GO:0003674|GO:0010207|GO:0010190|GO:0009507	false
A_84_P16989	AT5G37430	-0.14601	0.557743	0.624935	-0.756912	8.87034	9.14734	10.4964	14.0234	5.36885	12.4133	15.2543	6.26969	AT5G37430	Arabidopsis thaliana uncharacterized protein mRNA, complete cds [NM_123102]	NM_123102	hypothetical protein	GO:0008150|GO:0003674|GO:0005575	false
A_84_P23167	AT3G50950	0.35025	0.372509	-0.16346	-0.0990257	32294.7	39765.8	46248.9	45008.8	8206.14	9085.44	8397.02	7406.91	ZAR1	Arabidopsis thaliana protein HOPZ-ACTIVATED RESISTANCE 1 mRNA, complete cds [NM_180346]	NM_180346	protein HOPZ-ACTIVATED RESISTANCE 1	GO:0006952|GO:0005634	false
A_84_P529716	AT3G18020	0.389641	0.131799	0.664824	0.831165	84.5586	122.736	168.849	150.095	38.6222	63.765	35.5295	53.7221	AT3G18020	Arabidopsis thaliana pentatricopeptide repeat-containing protein mRNA, complete cds [NM_112683]	NM_112683	pentatricopeptide repeat-containing protein	GO:0005739|GO:0008150|GO:0003674	false
A_84_P310923	AT1G22885	-0.202786	-0.397378	-0.0372469	0.432464	585.958	531.291	917.907	557.335	2724.59	3423.71	1810.53	2413.95	AT1G22885	Arabidopsis thaliana uncharacterized protein mRNA, complete cds [NM_102135]	NM_102135	hypothetical protein	GO:0008150|GO:0003674|GO:0006612|GO:0009611|GO:0009805|GO:0005576|GO:0010363|GO:0009963	false
A_84_P20586	AT5G14530	0.230055	0.559139	0.270512	0.589019	417.246	511.151	574.194	671.566	306.464	483.871	318.894	487.835	AT5G14530	Arabidopsis thaliana transducin/WD40 domain-containing protein mRNA, complete cds [NM_121457]	NM_121457	transducin/WD40 domain-containing protein	GO:0008150|GO:0005737|GO:0000166|GO:0080008|GO:0048573	false
A_84_P13288	AT1G03350	-0.182142	0.0498444	-0.411595	-0.813725	3022.48	2702.72	3933.75	3120.13	1806.93	1772.13	1561.97	895.983	AT1G03350	Arabidopsis thaliana BSD domain-containing protein mRNA, complete cds [NM_100217]	NM_100217	BSD domain-containing protein	GO:0008150|GO:0003674|GO:0005737	false
A_84_P21686	AT5G14780	0.105995	0.421155	-0.102526	-0.282874	18059.5	19042.7	25384.3	24523.2	10705.1	12278.4	11764.5	9013.1	FDH	Arabidopsis thaliana formate dehydrogenase mRNA, complete cds [NM_121482]	NM_121482	formate dehydrogenase	GO:0005739|GO:0009611|GO:0009579|GO:0046686|GO:0009507	false
A_84_P806724	AT1G78080	-0.638454	-0.0403767	-0.495132	-0.259785	597.246	399.4	752.154	587.802	1651.1	1542.14	1421.47	1191.84	RAP2.4	Arabidopsis thaliana ethylene-responsive transcription factor RAP2-4 mRNA, complete cds [NM_106457]	NM_106457	ethylene-responsive transcription factor RAP2-4	GO:0005515|GO:0006355|GO:0003700|GO:0009651|GO:0071472|GO:0009409|GO:0009611|GO:0005634|GO:0006970|GO:0003677|GO:0043565|GO:0009736|GO:0009414|GO:0045595|GO:0010017|GO:0009416|GO:0009873	false
A_84_P16901	AT5G54060	5.05504	5.76629	3.14453	4.99709	11.3862	496.897	14.2315	775.693	144.945	1553.15	103.418	3023.36	UF3GT	Arabidopsis thaliana anthocyanidin 3-O-glucoside 2'''-O-xylosyltransferase mRNA, complete cds [NM_124785]	NM_124785	anthocyanidin 3-O-glucoside 2'''-O-xylosyltransferase	GO:0035252|GO:0016757|GO:0010224|GO:0009744|GO:0009718|GO:0009507	false
A_84_P215318	AT3G05670	-0.164888	0.263372	-0.0696009	-0.106155	3667.51	3305.73	4774	4370.44	2056.86	2550.79	2563.77	2357.93	AT3G05670	Arabidopsis thaliana RING/U-box protein mRNA, complete cds [NM_111440]	NM_111440	RING/U-box protein	GO:0006355|GO:0005634|GO:0003677	false
A_84_P14635	AT1G02460	0.22225	0.545002	0.340103	0.0579476	693.799	842.121	790.393	911.689	1051.98	1731.29	1179.53	1219.55	AT1G02460	Arabidopsis thaliana pectin lyase-like superfamily protein mRNA, complete cds [NM_100127]	NM_100127	pectin lyase-like superfamily protein	GO:0005975|GO:0004650|GO:0005576	false
A_84_P523166	AT1G22300	-0.0170531	-0.0911948	0.206739	0.259189	39643.8	38078.3	42562.5	29517	17014.4	23759.4	17720.3	19435.9	GRF10	Arabidopsis thaliana 14-3-3-like protein GF14 epsilon mRNA, complete cds [NM_179367]	NM_179367	14-3-3-like protein GF14 epsilon	GO:0005739|GO:0005737|GO:0009742|GO:0005886|GO:0045309|GO:0009570|GO:0009737|GO:0005524|GO:0009506|GO:0005829	false
A_84_P123262	AT1G61740	0.204597	0.071325	-0.269573	-0.305753	9956.68	11426.2	20078.8	15424.2	7196.62	7507.6	9458.32	7176.77	AT1G61740	Arabidopsis thaliana Sulfite exporter TauE/SafE family protein mRNA, complete cds [NM_104856]	NM_104856	Sulfite exporter TauE/SafE family protein	GO:0006612|GO:0010363|GO:0009963|GO:0009507	false
A_84_P820492	AT3G29575	2.10878	1.52206	0.622621	0.795381	2965.24	13348.3	3396.59	7528.84	1353.24	2683.12	1385.91	2347.7	AFP3	Arabidopsis thaliana Ninja-family protein AFP3 mRNA, complete cds [NM_001084753]	NM_001084753	Ninja-family protein AFP3	GO:0005515|GO:0008150|GO:0009738|GO:0005634|GO:0045893	false
A_84_P218778	AT5G66480	0.734373	0.863136	-0.0954598	0.518117	125.655	226.985	178.487	264.11	246.614	297.341	178.374	254.301	AT5G66480	Arabidopsis thaliana uncharacterized protein mRNA, complete cds [NM_126046]	NM_126046	hypothetical protein	GO:0008150|GO:0003674|GO:0009507	false
A_84_P128301	AT1G53400	0.249153	0.0841856	-0.283614	-0.239105	4782.18	5694.82	5025.97	4031.27	4419.64	4657.67	5301.83	4366.91	AT1G53400	Arabidopsis thaliana ubiquitin domain-containing protein mRNA, complete cds [NM_104219]	NM_104219	ubiquitin domain-containing protein	GO:0005737|GO:0048193	false
A_84_P858544	AT2G40000	-0.722746	-0.470473	-0.510517	-0.811187	1130.2	697.52	921.557	535.173	273.207	248.275	265.622	150.381	HSPRO2	Arabidopsis thaliana HS1 PRO-1 2-like protein mRNA, complete cds [NM_129558]	NM_129558	HS1 PRO-1 2-like protein	GO:0005739|GO:0005515|GO:0010200|GO:0009751|GO:0009646|GO:0009816|GO:0006979	false
A_84_P10145	AT5G02390	0.377687	0.151218	-0.427889	-0.0564678	12.6385	18.8482	20.4248	18.4736	66.1086	55.7595	48.9996	42.1394	AT5G02390	Arabidopsis thaliana DUO1-activated unknown 1 mRNA, complete cds [NM_120317]	NM_120317	DUO1-activated unknown 1	GO:0003674|GO:0048235|GO:0005634	false
A_84_P15129	AT1G50290	0.17808	-0.127194	0.173556	-0.315936	472.146	559.368	767.927	562.413	497.564	739.08	595.808	481.763	AT1G50290	Arabidopsis thaliana uncharacterized protein mRNA, complete cds [NM_103913]	NM_103913	hypothetical protein	GO:0005739|GO:0003674|GO:0006979|GO:0005829	false
A_84_P817805	AT1G17720	0.104497	-0.0723661	0.107743	-0.00607467	107.004	125.01	175.825	134.355	67.195	80.8793	54.6343	48.9355	ATB BETA	Arabidopsis thaliana serine/threonine protein phosphatase 2A 55 kDa regulatory subunit B beta isoform mRNA, complete cds [NM_179350]	NM_179350	serine/threonine protein phosphatase 2A 55 kDa regulatory subunit B beta isoform	GO:0005737|GO:0006470|GO:0000166|GO:0008601|GO:0000159|GO:0005829	false
A_84_P105246	AT3G03100	0.0473358	-0.0941528	0.152464	-0.371548	34169.5	32813	40922.9	28046.5	23288.9	31457.9	34674.5	24912.8	AT3G03100	Arabidopsis thaliana putative NADH dehydrogenase [ubiquinone] 1 alpha subcomplex subunit 12 mRNA, complete cds [NM_001035551]	NM_001035551	putative NADH dehydrogenase [ubiquinone] 1 alpha subcomplex subunit 12	GO:0005739|GO:0051788|GO:0006511|GO:0080129|GO:0005747|GO:0016491|GO:0009853|GO:0050897	false
A_84_P824476	AT1G20880	0.215407	-0.0564299	-0.0742308	-0.189533	911.054	1088.55	1280.52	970.881	851.91	1064.42	1022.73	896.025	AT1G20880	Arabidopsis thaliana RNA recognition motif-containing protein mRNA, complete cds [NM_001198120]	NM_001198120	RNA recognition motif-containing protein	GO:0008150|GO:0005737|GO:0003723	false
A_84_P14682	AT3G57010	1.38784	0.855643	0.173081	0.342385	2469.22	6751.57	3621.27	5025.45	4126.39	5886.8	3644.45	4439.86	AT3G57010	Arabidopsis thaliana calcium-dependent phosphotriesterase superfamily protein mRNA, complete cds [NM_115560]	NM_115560	calcium-dependent phosphotriesterase superfamily protein	GO:0016844|GO:0009821|GO:0005783|GO:0016132|GO:0009507	false
A_84_P707913	AT2G01918	-0.63246	-0.5942	-0.459469	-0.0537221	79.5932	54.8605	122.22	63.9461	35.7956	27.1775	32.5345	26.3736	PQL3	Arabidopsis thaliana oxygen evolving enhancer 3 (PsbQ)-like 3 mRNA, complete cds [NM_001035870]	NM_001035870	oxygen evolving enhancer 3 (PsbQ)-like 3	GO:0009767|GO:0045156|GO:0009507	false
A_84_P756892	AT2G07704	0.149765	-0.0664547	0.0426074	0.536191	33.7056	42.7658	35.4828	30.8622	107.262	132.961	80.5236	105.966						false
A_84_P11507	AT1G69550	0.087605	0.0662483	-0.269975	-0.617018	505.191	564.606	953.788	795.257	240.349	253.893	256.171	164.495	AT1G69550	Arabidopsis thaliana TIR-NBS-LRR class disease resistance protein mRNA, complete cds [NM_105624]	NM_105624	TIR-NBS-LRR class disease resistance protein	GO:0006952	false
A_84_P12675	AT3G21580	-0.112057	0.0535456	0.13624	-0.043139	3926.21	3668.22	5651.79	4439.85	2160.86	3059.76	2397.1	2301.93	AT3G21580	Arabidopsis thaliana cobalt ion transmembrane transporter mRNA, complete cds [NM_113053]	NM_113053	cobalt ion transmembrane transporter	GO:0000023|GO:0043085|GO:0019252|GO:0009507	false
A_84_P21360	AT1G69570	0.0576189	-0.902083	-0.686139	-0.592653	127.928	140.03	337.89	141.004	876.798	719.594	613.502	412.23	AT1G69570	Arabidopsis thaliana Dof zinc finger protein DOF1.10 mRNA, complete cds [NM_105626]	NM_105626	Dof zinc finger protein DOF1.10	GO:0006355|GO:0003700|GO:0005634|GO:0003677	false
A_84_P754192	AT1G17255	-0.189683	0.635068	0.918215	0.803318	141.505	130.465	176.983	223.458	110.779	246.738	129.817	218.638		Arabidopsis thaliana mRNA for hypothetical protein, complete cds, clone: RAFL07-84-P15 [AK226786]	AK226786			false
A_84_P845921	AT3G20100	0.695831	0.749164	1.06343	1.41615	351.383	597.672	664.51	885.867	74.0791	171.788	67.5218	160.804	CYP705A19	Arabidopsis thaliana cytochrome P450, family 705, subfamily A, polypeptide 19 mRNA, complete cds [NM_112901]	NM_112901	cytochrome P450, family 705, subfamily A, polypeptide 19	GO:0019825	false
A_84_P176644	AT3G29185	-0.515677	-0.208314	-0.108017	-0.496675	14858.1	10159.6	17875.2	11461.5	6484.09	7603.11	8727.92	5865.68	AT3G29185	Arabidopsis thaliana uncharacterized protein mRNA, complete cds [NM_180316]	NM_180316	hypothetical protein	GO:0008150|GO:0003674|GO:0016226|GO:0019288|GO:0000023|GO:0010027|GO:0043085|GO:0010103|GO:0019252|GO:0009793|GO:0006655|GO:0009507	false
A_84_P189584	AT2G24440	-0.228346	-0.181604	0.347974	0.0980587	1683.5	1474.23	2137.42	1465.77	906.932	1504.31	1151.11	1227.14	AT2G24440	Arabidopsis thaliana selenium binding protein mRNA, complete cds [NM_128005]	NM_128005	selenium binding protein	GO:0005634	false
A_84_P835248	AT1G27660	-0.186111	0.288814	0.86337	0.421328	299.364	276.361	370.372	362.909	191.563	442.161	257.147	348.812	AT1G27660	Arabidopsis thaliana transcription factor bHLH110 mRNA, complete cds [NM_102531]	NM_102531	transcription factor bHLH110	GO:0003700|GO:0005634	false
A_84_P818934	AT3G06950	-0.509278	0.153459	0.111738	0.0420375	706.091	515.419	919.744	813.542	255.138	354.72	305.38	317.973	AT3G06950	Arabidopsis thaliana pseudouridine synthase family protein mRNA, complete cds [NM_111575]	NM_111575	pseudouridine synthase family protein	GO:0009982|GO:0006730|GO:0009507	false
A_84_P23309	AT4G27370	-0.106526	0.164801	0.18964	0.423082	388.766	377.322	490.792	436.063	861.725	1284.63	697.916	938.483	VIIIB	Arabidopsis thaliana myosin heavy chain-like protein mRNA, complete cds [NM_118871]	NM_118871	myosin heavy chain-like protein	GO:0030048|GO:0003774|GO:0016459	false
A_84_P814162	AT1G30630	0.0505439	-0.309693	-0.0313196	0.905658	2174.11	2301.54	3488.39	2162.31	583.116	749.5	333.785	636.119	AT1G30630	Arabidopsis thaliana coatomer subunit epsilon-1 mRNA, complete cds [NM_102800]	NM_102800	coatomer subunit epsilon-1	GO:0005774|GO:0006890|GO:0008565|GO:0005829	false
A_84_P230599	AT2G42920	-0.329212	0.193049	-0.203843	0.304978	239.38	198.958	372.701	340.372	343.412	389.745	228.12	282.299	AT2G42920	Arabidopsis thaliana pentatricopeptide repeat-containing protein mRNA, complete cds [NM_129853]	NM_129853	pentatricopeptide repeat-containing protein	GO:0009507	false
A_84_P16793	AT5G11490	-0.171911	0.236816	0.125841	0.129735	2957.72	2661.48	4322.26	3905.15	1611.63	2276.07	1564.55	1705.56	AT5G11490	Arabidopsis thaliana beta-adaptin-like protein A mRNA, complete cds [NM_121187]	NM_121187	beta-adaptin-like protein A	GO:0048193|GO:0043424|GO:0005634|GO:0006487|GO:0030244	false
A_84_P18709	AT5G23300	-0.0389654	0.459971	0.203216	0.215917	635.494	645.619	964.217	1049.01	309.134	465.224	376.374	446.254	PYRD	Arabidopsis thaliana dihydroorotate dehydrogenase mRNA, complete cds [NM_122236]	NM_122236	dihydroorotate dehydrogenase	GO:0005739|GO:0006355|GO:0004152|GO:0009220|GO:0045893|GO:0006207|GO:0043687|GO:0042991|GO:0006164	false
A_84_P18809	AT5G58740	0.219369	0.418265	0.139416	0.418185	1367.26	1639.67	1623.67	1704.3	1160.24	1672.73	1003.13	1332.37	AT5G58740	Arabidopsis thaliana nudC domain-containing protein mRNA, complete cds [NM_125261]	NM_125261	nudC domain-containing protein	GO:0008150|GO:0003674|GO:0005737	false
A_84_P12117	AT1G55960	-0.381145	-0.297139	-0.410687	-0.31372	2032.71	1590.73	2544.97	1604.56	3483.16	3395.24	3312.41	2601.38	AT1G55960	Arabidopsis thaliana putative polyketide cyclase/dehydrase and lipid transport-like protein mRNA, complete cds [NM_104474]	NM_104474	putative polyketide cyclase/dehydrase and lipid transport-like protein	GO:0010264|GO:0008150|GO:0003674	false
A_84_P750761	AT1G66050	-1.20985	-1.10815	-0.478066	-0.359408	330.011	146.441	446.019	162.311	177.001	160.211	166.633	125.928	VIM2	Arabidopsis thaliana E3 ubiquitin-protein ligase ORTHRUS 5 mRNA, complete cds [NM_105276]	NM_105276	E3 ubiquitin-protein ligase ORTHRUS 5	GO:0032776|GO:0004842|GO:0016567|GO:0090309|GO:0008270|GO:0005634	false
A_84_P815168	AT3G56460	-0.0395624	0.320768	-0.0815203	0.192159	3196.54	3156.52	4887.77	4650.01	1117.62	1388.45	1026.58	1171.74	AT3G56460	Arabidopsis thaliana GroES-like zinc-binding alcohol dehydrogenase family protein mRNA, complete cds [NM_115504]	NM_115504	GroES-like zinc-binding alcohol dehydrogenase family protein	GO:0005737|GO:0008270|GO:0005829|GO:0005777	false
A_84_P792827	AT5G42110	-0.169232	-0.745748	-0.0941065	-0.589657	2123.71	1922.83	4219.62	1935.28	1920.18	2326.46	2876.07	1910.67	AT5G42110	Arabidopsis thaliana uncharacterized protein mRNA, complete cds [NM_123576]	NM_123576	hypothetical protein	GO:0008150|GO:0003674	false
A_84_P817763	AT2G01060	0.140207	0.0440283	0.129387	0.107436	771.693	886.909	1233.04	1013.58	478.871	693.609	400.958	444.177	AT2G01060	Arabidopsis thaliana myb-like HTH transcriptional regulator family protein mRNA, complete cds [NM_201656]	NM_201656	myb-like HTH transcriptional regulator family protein	GO:0006355|GO:0006635|GO:0003700|GO:0006891|GO:0005634|GO:0016558|GO:0006499	false
A_84_P533968	AT2G02540	-0.192343	0.25663	0.646079	0.848086	68.3356	64.9776	91.9001	91.8039	255.386	517.718	191.903	345.757	HB21	Arabidopsis thaliana homeobox protein 21 mRNA, complete cds [NM_126310]	NM_126310	homeobox protein 21	GO:0003700|GO:0005634|GO:0045893|GO:0003677	false
A_84_P836454	#N/A	0.416145	0.360347	-0.0254189	0.0796804	124.151	179.21	158.335	166.179	246.157	311.084	232.015	244.695						false
A_84_P824162	AT3G04520	-0.402356	0.130452	-0.237075	-0.430955	1558.75	1204.05	1617.03	1384.86	573.049	643.033	654.543	491.697	THA2	Arabidopsis thaliana threonine aldolase 2 mRNA, complete cds [NM_001202878]	NM_001202878	threonine aldolase 2	GO:0005634|GO:0004793|GO:0006567	false
A_84_P822276	#N/A	0.0945164	-0.0227238	0.0565977	0.183451	348.829	389.75	533.698	417.339	147.626	188.283	124.609	134.996						false
A_84_P770171	ATMG01290	0.473948	-0.0604134	0.309112	0.17625	29.508	48.3472	28.5145	24.4232	89.2432	130.325	73.2716	75.3863						false
A_84_P23475	AT1G72180	-0.59379	0.695386	0.438163	-0.00969887	13624.9	8766.94	15986.9	18829.8	6955.13	11615.7	14928.4	13548.5	AT1G72180	Arabidopsis thaliana leucine-rich receptor-like protein kinase mRNA, complete cds [NM_105877]	NM_105877	leucine-rich receptor-like protein kinase	GO:0048443|GO:0007165|GO:0005886|GO:0016301|GO:0004674|GO:0002237|GO:0006468|GO:0010103|GO:0007169|GO:0005524	false
A_84_P218178	AT5G03795	-0.557535	-0.465129	-0.0898219	-0.332934	54.7796	40.7312	78.907	48.273	143.059	163.03	134.008	101.511	AT5G03795	Arabidopsis thaliana Exostosin family protein mRNA, complete cds [NM_001036751]	NM_001036751	Exostosin family protein	GO:0005794	false
A_84_P542292	AT4G18590	-0.444404	-0.720668	-0.465747	-0.792934	4299.2	3160.61	6311.76	2901.83	2753.58	2596.83	3445.27	1981.51	AT4G18590	Arabidopsis thaliana nucleic acid-binding, OB-fold-like protein mRNA, complete cds [NM_117973]	NM_117973	nucleic acid-binding, OB-fold-like protein	GO:0008150|GO:0003674|GO:0005575	false
A_84_P199074	AT3G48330	0.0299575	0.0418746	-0.232766	-0.0789232	2417.54	2504.19	3231.57	2557.99	3420.1	3750.05	3396.24	3160.54	PIMT1	Arabidopsis thaliana protein-L-isoaspartate O-methyltransferase mRNA, complete cds [NM_148859]	NM_148859	protein-L-isoaspartate O-methyltransferase	GO:0004719|GO:0009845|GO:0005737|GO:0009651|GO:0007568|GO:0009737|GO:0006464|GO:0005829	false
A_84_P16974	AT5G20630	-2.1004	-1.59234	0.588464	-1.76688	50681.3	11290.1	61072.3	14925.3	1964.94	3742.95	4422.24	1309.83	GER3	Arabidopsis thaliana germin-like protein subfamily 3 member 3 mRNA, complete cds [NM_122070]	NM_122070	germin-like protein subfamily 3 member 3	GO:0009505|GO:0009409|GO:0005618|GO:0030003|GO:0005576|GO:0005634|GO:0019684|GO:0010103|GO:0070838|GO:0050162|GO:0031012|GO:0048046|GO:0042742	false
A_84_P72884	AT5G26190	0.324292	-0.564691	-0.241842	-0.248856	93.79	130.36	143.265	78.0926	146.652	151.371	126.205	101.094	AT5G26190	Arabidopsis thaliana cysteine/histidine-rich C1 domain-containing protein mRNA, complete cds [NM_122520]	NM_122520	cysteine/histidine-rich C1 domain-containing protein	GO:0005634	false
A_84_P720818	#N/A	1.65933	1.18613	1.34032	1.52981	908.366	3013.98	1543.98	2751.18	760.762	2462.42	809.956	2283.82		AYBGN68TR pooled cDNA populations Arabidopsis thaliana cDNA, mRNA sequence [EG478709]	EG478709			false
A_84_P21997	AT2G42200	-0.374823	0.415084	0.737187	0.587401	948.172	751.456	892.288	943.493	533.083	1163.04	702.29	1055.95	SPL9	Arabidopsis thaliana squamosa promoter-binding-like protein 9 mRNA, complete cds [NM_129782]	NM_129782	squamosa promoter-binding-like protein 9	GO:0048366|GO:2000025|GO:0010228|GO:0006355|GO:0003700|GO:0005634|GO:0048653	false
A_84_P845729	AT3G02220	0.0503535	0.185821	0.326751	0.170644	1201.23	1274.55	1632	1451.8	401.187	669.403	492.749	564.011	AT3G02220	Arabidopsis thaliana uncharacterized protein mRNA, complete cds [NM_111089]	NM_111089	hypothetical protein	GO:0008150|GO:0001510|GO:0000398|GO:0005634|GO:0006333	false
A_84_P853245	AT3G53420	-1.14705	-1.03157	-0.602738	-0.984072	73335.5	33343.1	92859.4	35040.9	37395.8	29754.9	39550.3	18330.9	PIP2A	Arabidopsis thaliana aquaporin PIP2-1 mRNA, complete cds [NM_001035774]	NM_001035774	aquaporin PIP2-1	GO:0019344|GO:0009651|GO:0005886|GO:0009409|GO:0009737|GO:0006096|GO:0009266|GO:0015250|GO:0007030|GO:0006810|GO:0009414|GO:0006816|GO:0048767|GO:0006833|GO:0009269|GO:0031625|GO:0005773|GO:0080170|GO:0010106|GO:0006970|GO:0006972|GO:0016020|GO:0009750|GO:0006826|GO:0009506|GO:0046686|GO:0009507	false
A_84_P808645	AT4G38970	-0.694662	-0.101715	-0.139235	-0.525843	3115.37	1939.68	3776	2709.72	517.338	619.462	724.818	506.821	FBA2	Arabidopsis thaliana fructose-bisphosphate aldolase 2 mRNA, complete cds [NM_120057]	NM_120057	fructose-bisphosphate aldolase 2	GO:0019344|GO:0019288|GO:0006364|GO:0009737|GO:0009657|GO:0009695|GO:0006098|GO:0030154|GO:0019760|GO:0009570|GO:0009106|GO:0009579|GO:0009108|GO:0048046|GO:0006733|GO:0010287|GO:0006636|GO:0044272|GO:0019748|GO:0009072|GO:0009965|GO:0009073|GO:0008652|GO:0009941|GO:0019252|GO:0010304|GO:0000096|GO:0016020|GO:0006766|GO:0006546|GO:0010207|GO:0045893|GO:0015995|GO:0046686|GO:0009117|GO:0009507	false
A_84_P21485	AT4G37150	1.42298	0.874018	0.0930218	1.13802	52.0897	159.446	57.3187	91.6682	311.643	433.308	174.468	388.384	MES9	Arabidopsis thaliana methyl esterase 9 mRNA, complete cds [NM_119878]	NM_119878	methyl esterase 9	GO:0005515|GO:0005737|GO:0009696|GO:0009627|GO:0016788|GO:0009817|GO:0080030|GO:0009694|GO:0080031|GO:0080032	false
A_84_P67324	AT2G25930	0.102352	0.325403	0.631621	0.374783	4584.69	4943.23	7281.85	6869.38	1507.16	2992.79	1893.81	2406.07	ELF3	Arabidopsis thaliana protein EARLY FLOWERING 3 mRNA, complete cds [NM_128153]	NM_128153	protein EARLY FLOWERING 3	GO:0010031|GO:0003700|GO:0009409|GO:0009737|GO:0005634|GO:0009909|GO:0008022|GO:0048573|GO:0009826|GO:0009585|GO:0009733|GO:0007623|GO:0010119	false
A_84_P16465	AT3G17020	0.316856	0.206519	0.533034	-0.037333	34495.7	41254	43114.6	37188.7	13884.8	24429.6	18949	16703.2	AT3G17020	Arabidopsis thaliana Adenine nucleotide alpha hydrolases-like superfamily protein mRNA, complete cds [NM_112578]	NM_112578	Adenine nucleotide alpha hydrolases-like superfamily protein	GO:0003674|GO:0005737|GO:0005886|GO:0009409|GO:0006623|GO:0002238	false
A_84_P821467	AT1G14520	1.07205	0.43944	0.779532	0.0565205	452.159	992.433	1434.41	1531.6	386.778	876.894	694.044	727.193	MIOX1	Arabidopsis thaliana inositol oxygenase 1 mRNA, complete cds [NM_101319]	NM_101319	inositol oxygenase 1	GO:0050113|GO:0005737|GO:0006949|GO:0016491	false
A_84_P12704	AT3G27200	-0.934511	-0.643425	-0.146092	-0.779187	1089.76	592.424	1440.09	735.357	779.853	925.641	870.991	509.269	AT3G27200	Arabidopsis thaliana plastocyanin-like domain-containing protein mRNA, complete cds [NM_113634]	NM_113634	plastocyanin-like domain-containing protein	GO:0005886|GO:0005507|GO:0045492|GO:0031225|GO:0010413	false
A_84_P702777	#N/A	0.480455	0.0456953	0.0607163	0.0297551	4403.64	6204.67	5598.86	4368.67	2020.62	2728.44	2351.58	2363.52		Arabidopsis thaliana mRNA, clone: RAFL19-65-G24 [AK118394]	AK118394			false
A_84_P10105	AT4G35350	-0.888359	-1.33589	-0.597838	-1.12922	1298.85	721.173	1800.51	568.072	329.867	281.42	339.63	154.125	XCP1	Arabidopsis thaliana xylem cysteine proteinase 1 mRNA, complete cds [NM_202958]	NM_202958	xylem cysteine proteinase 1	GO:0000325|GO:0006508|GO:0045492|GO:0005634|GO:0005576|GO:0010413|GO:0008234|GO:0010623	false
A_84_P758259	AT2G11891	-0.402411	0.463745	0.398351	0.832422	77.9085	63.7268	91.5735	104.869	90.2009	134.748	71.2534	112.658	AT2G11891	Arabidopsis thaliana uncharacterized protein mRNA, complete cds [NM_001124831]	NM_001124831	hypothetical protein	GO:0005634	false
A_84_P18649	AT5G01220	-0.0629854	0.198929	-0.14231	0.428167	5019.51	4822.49	7457.88	6436.44	2411.14	2821.68	2089.06	2750.31	SQD2	Arabidopsis thaliana sulfoquinovosyldiacylglycerol 2 mRNA, complete cds [NM_120200]	NM_120200	sulfoquinovosyldiacylglycerol 2	GO:0006636|GO:0009247|GO:0005886|GO:0019375|GO:0016757|GO:0019288|GO:0016117|GO:0008194|GO:0009941|GO:0009536|GO:0015995|GO:0019761|GO:0016036|GO:0046506|GO:0046510|GO:0009507	false
A_84_P552933	AT4G23020	0.164642	0.111087	0.350104	0.972842	446.142	522.498	346.309	296.239	285.836	475.313	183.148	364.607	AT4G23020	Arabidopsis thaliana uncharacterized protein mRNA, complete cds [NM_118431]	NM_118431	hypothetical protein	GO:0008150|GO:0003674|GO:0009507	false
A_84_P807555	AT2G36830	-2.47622	-2.18224	-1.30052	-2.25305	2298.07	416.483	2748.19	477.091	445.935	235.51	709.937	144.633	GAMMA-TIP	Arabidopsis thaliana aquaporin TIP1-1 mRNA, complete cds [NM_129238]	NM_129238	aquaporin TIP1-1	GO:0009651|GO:0009409|GO:0009698|GO:0009737|GO:0042807|GO:0006096|GO:0015840|GO:0009266|GO:0009740|GO:0006598|GO:0005737|GO:0015250|GO:0007030|GO:0006810|GO:0006816|GO:0015204|GO:0006833|GO:0009269|GO:0005773|GO:0005774|GO:0080170|GO:0000326|GO:0009705|GO:0042398|GO:0009941|GO:0006972|GO:0016020|GO:0046686	false
A_84_P181324	AT2G19180	0.159569	0.281164	0.0224762	0.43891	7139.55	7936.64	8514.41	7782.47	6530.91	8273.78	5371.34	6899.48	AT2G19180	Arabidopsis thaliana uncharacterized protein mRNA, complete cds [NM_127475]	NM_127475	hypothetical protein	GO:0008150|GO:0003674|GO:0009507	false
A_84_P243315	AT3G50900	-0.15787	-0.464326	-0.334779	0.124993	809.913	747.018	946.135	547.443	1345.87	1399.49	906.669	1006.81	AT3G50900	Arabidopsis thaliana uncharacterized protein mRNA, complete cds [NM_114950]	NM_114950	hypothetical protein	GO:0005739|GO:0008150|GO:0003674	false
A_84_P18902	AT1G15720	-0.0761188	0.377301	0.316703	0.745511	232.763	230.334	304.738	317.205	211.399	333.23	172.873	289.345	TRFL5	Arabidopsis thaliana myb family transcription factor TRFL5 mRNA, complete cds [NM_101440]	NM_101440	myb family transcription factor TRFL5	GO:0003700|GO:0005634|GO:0003677	false
A_84_P260600	AT2G26975	-0.389081	-0.362631	-0.442693	-0.688759	3907.48	2994.22	4481.63	2669.68	1437.85	1396.36	1609.77	997.821	AT2G26975	Arabidopsis thaliana Ctr copper transporter family mRNA, complete cds [NM_179760]	NM_179760	Ctr copper transporter family	GO:0005773|GO:0005375|GO:0006825	false
A_84_P21365	AT4G11140	-0.328662	-1.06776	0.521199	-0.0153325	57.9032	51.5971	126.295	50.3695	91.8873	154.44	107.605	99.3647	CRF1	Arabidopsis thaliana ethylene-responsive transcription factor CRF1 mRNA, complete cds [NM_117184]	NM_117184	ethylene-responsive transcription factor CRF1	GO:0005515|GO:0009640|GO:0003700|GO:0016567|GO:0010182|GO:0019915|GO:0010162|GO:0009737|GO:0009220|GO:0005634|GO:0009909|GO:0009694|GO:0010564|GO:0006606|GO:0009933|GO:0009793|GO:0042991|GO:0009845|GO:0048825|GO:0006406|GO:0006355|GO:0050826|GO:0003677|GO:0048366|GO:0010228|GO:0009753|GO:0051301	false
A_84_P867463	AT1G01670	0.462725	0.432085	0.202414	0.485974	234.616	339.274	374.736	402.727	202.239	293.719	165.885	229.478	AT1G01670	Arabidopsis thaliana U-box domain-containing protein 56 mRNA, complete cds [NM_100049]	NM_100049	U-box domain-containing protein 56	GO:0005634	false
A_84_P851363	AT5G52530	-1.16394	0.90068	-0.329716	-0.476878	20.4477	10.1712	26.8809	41.959	18.3092	15.7467	15.0282	8.53907	AT5G52530	Arabidopsis thaliana dentin sialophosphoprotein-related protein mRNA, complete cds [NM_001203594]	NM_001203594	dentin sialophosphoprotein-related protein	GO:0008150|GO:0003674|GO:0005634	false
A_84_P803521	AT5G59450	-0.0609311	0.226055	-0.589292	-0.609931	136.585	139.643	217.423	202.914	104.631	84.0921	117.247	73.4422	AT5G59450	Arabidopsis thaliana GRAS family transcription factor mRNA, complete cds [NM_125336]	NM_125336	GRAS family transcription factor	GO:0006355|GO:0010200|GO:0003700|GO:0005634	false
A_84_P849127	AT1G56080	0.263289	-0.160145	0.0960466	0.137647	36.7104	50.4213	84.5897	64.4305	96.6578	120.649	76.6225	76.7673	AT1G56080	Arabidopsis thaliana uncharacterized protein mRNA, complete cds [NM_104486]	NM_104486	hypothetical protein	GO:0008150|GO:0003674|GO:0005886|GO:0005634	false
A_84_P23584	AT5G16830	0.159136	-0.225153	-0.280767	-0.39978	1901.04	2182.49	2685.58	1781.06	1710.07	1838.83	1845.14	1399.36	SYP21	Arabidopsis thaliana syntaxin-21 mRNA, complete cds [NM_121689]	NM_121689	syntaxin-21	GO:0005515|GO:0052543|GO:0005794|GO:0005770|GO:0006896|GO:0006886|GO:0005484|GO:0045324|GO:0009556|GO:0010200|GO:0016020|GO:0016197|GO:0006623|GO:0048193|GO:0016192|GO:0030140	false
A_84_P13492	AT1G04760	-0.46943	-0.723385	-0.261297	-0.329956	171.414	129.113	238.489	113.831	61.2876	57.5656	64.6685	46.8471	VAMP726	Arabidopsis thaliana vesicle-associated membrane protein 726 mRNA, complete cds [NM_100354]	NM_100354	vesicle-associated membrane protein 726	GO:0003674|GO:0048453|GO:0048451|GO:0016020|GO:0005886|GO:0009507|GO:0005768	false
A_84_P143149	AT2G33330	-1.80938	-1.58267	-0.480873	-1.15444	1927.62	561.037	2785.52	726.965	1118.35	1057.82	1489.1	669.309	PDLP3	Arabidopsis thaliana plasmodesmata-located protein 3 mRNA, complete cds [NM_128893]	NM_128893	plasmodesmata-located protein 3	GO:0003674|GO:0046739|GO:0005576|GO:0010497|GO:0009506	false
A_84_P868433	AT4G14950	-0.48	0.0642783	-0.0149542	0.00266027	982.12	731.232	1135.56	943.122	845.48	1096.86	709.157	713.186	AT4G14950	Arabidopsis thaliana ER associated membrane protein KMS1 mRNA, complete cds [NM_202822]	NM_202822	ER associated membrane protein KMS1	GO:0008150|GO:0003674|GO:0005783|GO:0009507	false
A_84_P790848	AT5G48950	-0.592342	-0.263878	-0.748324	-0.400466	74.2239	53.0535	89.2787	61.2149	479.271	370.703	319.367	244.192	AT5G48950	Arabidopsis thaliana thioesterase family protein mRNA, complete cds [NM_203182]	NM_203182	thioesterase family protein	GO:0047617|GO:0016788|GO:0042372|GO:0009507|GO:0005777	false
A_84_P20424	AT4G12310	-0.424416	0.0316429	-0.221885	0.0117149	2394.22	1818.05	3457.03	2729.57	649.715	733.577	647.942	659.06	CYP706A5	Arabidopsis thaliana cytochrome P450, family 706, subfamily A, polypeptide 5 mRNA, complete cds [NM_117301]	NM_117301	cytochrome P450, family 706, subfamily A, polypeptide 5	GO:0019825	false
A_84_P131985	AT3G48210	0.331075	0.244899	0.200687	0.710673	398.736	523.65	465.564	435.77	390.156	593.478	315.465	529.484	AT3G48210	Arabidopsis thaliana kinetochore Spc25 domain-containing protein mRNA, complete cds [NM_114691]	NM_114691	kinetochore Spc25 domain-containing protein	GO:0016444|GO:0005634|GO:0006310|GO:0006312|GO:0006302|GO:0007129|GO:0043247|GO:0003674|GO:0008150|GO:0007059|GO:0007126|GO:0045132|GO:0000724|GO:0042138|GO:0032204|GO:0007062|GO:0010332|GO:0009560|GO:0033044|GO:0007131|GO:0007140	false
A_84_P189144	AT2G35170	-0.196827	0.205386	0.0787306	0.255845	262.579	239.835	313.725	289.071	233.305	315.239	213.159	256.009	AT2G35170	Arabidopsis thaliana histone H3 K4-specific methyltransferase SET7/9-like protein mRNA, complete cds [NM_129071]	NM_129071	histone H3 K4-specific methyltransferase SET7/9-like protein	GO:0008150|GO:0003674|GO:0005737|GO:0009294	false
A_84_P870071	AT5G07630	0.146992	-0.179537	-0.200531	-0.214211	849.522	972.574	1560.89	1080.86	977.936	1121.13	944.856	812.065	AT5G07630	Arabidopsis thaliana lipid transporter mRNA, complete cds [NM_120845]	NM_120845	lipid transporter	GO:0016020|GO:0000280	false
A_84_P833206	AT4G36600	0.752585	1.44281	2.73644	2.46885	8.98734	17.7527	11.1248	27.7495	12.9244	78.115	15.3949	62.9793	AT4G36600	Arabidopsis thaliana Late embryogenesis abundant (LEA) protein mRNA, complete cds [NM_119823]	NM_119823	Late embryogenesis abundant (LEA) protein	GO:0003674|GO:0048445|GO:0009793	false
A_84_P12112	AT5G36890	-0.399665	-0.0874456	0.0523103	0.103142	3118.17	2390.58	3877.89	2808.46	1444.3	1948.47	1704.12	1818.41	BGLU42	Arabidopsis thaliana beta glucosidase 42 mRNA, complete cds [NM_123047]	NM_123047	beta glucosidase 42	GO:0071281|GO:0071732|GO:0071369|GO:0004553|GO:0009507|GO:0005829	false
A_84_P238653	AT3G25910	0.53082	-0.00374728	0.00899823	0.158339	2691.34	3998.99	4412.51	3376.04	3114.7	4023.23	2940.27	3207.37	AT3G25910	Arabidopsis thaliana uncharacterized protein mRNA, complete cds [NM_113495]	NM_113495	hypothetical protein	GO:0008150|GO:0005634	false
A_84_P20674	AT5G50860	-0.563108	0.116699	-0.115237	-0.242069	3037.03	2077.05	3389.22	2838.07	1888.7	2257.65	2492.64	2094.52	AT5G50860	Arabidopsis thaliana protein kinase family protein mRNA, complete cds [NM_124464]	NM_124464	protein kinase family protein	GO:0046777|GO:0004672|GO:0005886|GO:0004674|GO:0006468	false
A_84_P786019	AT5G46800	-0.194763	-0.113514	-0.0654736	-0.403302	1357.7	1214.81	1690.49	1221.96	310.993	384.664	409.796	315.244	BOU	Arabidopsis thaliana mitochondrial carnitine/acylcarnitine carrier-like protein mRNA, complete cds [NM_124051]	NM_124051	mitochondrial carnitine/acylcarnitine carrier-like protein	GO:0005739|GO:0015822|GO:0009536|GO:0006810|GO:0005743|GO:0006839|GO:0009507	false
A_84_P14115	AT5G66560	-0.364982	-0.19262	0.272827	-0.288729	1801.05	1428.12	2478.56	1691.66	1603.18	2513.29	1757.76	1437.62	AT5G66560	Arabidopsis thaliana phototropic-responsive NPH3 family protein mRNA, complete cds [NM_126054]	NM_126054	phototropic-responsive NPH3 family protein	GO:0005886|GO:0009416|GO:0004871	false
A_84_P55770	AT2G45530	0.170104	0.252569	0.0627155	-0.149606	3788.19	4330.37	5545.97	5004.44	4442.28	5903.02	4595.85	4006.09	AT2G45530	Arabidopsis thaliana RING/U-box domain-containing protein mRNA, complete cds [NM_130115]	NM_130115	RING/U-box domain-containing protein	GO:0005737|GO:0008270	false
A_84_P13432	AT1G32100	-0.113895	-0.0194464	0.697765	0.722764	1256.46	1189.2	1828.19	1406.15	362.297	773.374	385.99	648.568	PRR1	Arabidopsis thaliana pinoresinol reductase 1 mRNA, complete cds [NM_102944]	NM_102944	pinoresinol reductase 1	GO:0005737|GO:0045492|GO:0010413|GO:0010283|GO:0009807	false
A_84_P85169	AT3G26600	0.24672	-0.0433413	-0.121348	0.165167	719.02	889.943	1118.5	860.387	253.323	297.796	181.057	201.751	ARO4	Arabidopsis thaliana protein ARMADILLO REPEAT ONLY 4 mRNA, complete cds [NM_113569]	NM_113569	protein ARMADILLO REPEAT ONLY 4	GO:0008150|GO:0009506	false
A_84_P841983	AT5G56120	-1.26044	-1.21657	-0.588541	-1.21087	271.074	114.819	350.946	116.567	177.911	148.835	205.031	87.9634		tc				false
A_84_P10737	AT3G11410	0.484702	0.41259	0.757052	0.70795	12837.8	17856.3	16678.3	16381.6	8907.86	18383.2	8706.36	13095.4	PP2CA	Arabidopsis thaliana protein phosphatase 2CA mRNA, complete cds [NM_111974]	NM_111974	protein phosphatase 2CA	GO:0005515|GO:0009788|GO:0009409|GO:0009737|GO:0009738|GO:0005634|GO:0042538|GO:0005829|GO:0005737|GO:0009414|GO:0004721|GO:0004722|GO:0010119	false
A_84_P830605	AT4G15030	-0.00196473	-0.0731401	-0.0277905	0.400776	754.093	785.417	1265.38	951.193	1093.26	1405.86	768.359	1024.95	AT4G15030	Arabidopsis thaliana FRA10AC1 domain-containing protein mRNA, complete cds [NM_001160763]	NM_001160763	FRA10AC1 domain-containing protein	GO:0008150|GO:0003674|GO:0005634	false
A_84_P809022	#N/A	-0.161297	0.0857747	0.443608	0.349312	7266.33	6429.13	10275.6	8164.65	2958.38	5082.85	2735.81	3397.86						false
A_84_P76134	AT4G14270	0.843199	0.456416	1.04375	1.20288	46122.6	81954.1	48008.2	50170.5	17663.1	43728.5	18404.1	39104.4	AT4G14270	Arabidopsis thaliana polyadenylate-binding protein-interacting protein 2 mRNA, complete cds [NM_117504]	NM_117504	polyadenylate-binding protein-interacting protein 2	GO:0008150|GO:0003674|GO:0005634	false
A_84_P11358	AT1G03820	0.119287	-0.635785	-0.0444428	-0.313252	884.526	1006.54	1161.31	594.414	826.713	1050.56	812.911	657.014	AT1G03820	Arabidopsis thaliana uncharacterized protein mRNA, complete cds [NM_100261]	NM_100261	hypothetical protein	GO:0008150|GO:0003674|GO:0009507	false
A_84_P815640	AT5G20890	-0.221369	-0.0381533	0.39907	1.33407	40.9897	39.2768	48.4947	41.5149	39.6935	54.8989	21.4829	43.9177						false
A_84_P15844	AT5G10770	0.349103	-0.440136	0.0401684	-0.788692	577.604	765.875	995.046	586.024	117.73	145.854	131.203	73.265	AT5G10770	Arabidopsis thaliana aspartyl protease family protein mRNA, complete cds [NM_121115]	NM_121115	aspartyl protease family protein	GO:0005576|GO:0003677	false
A_84_P22913	AT2G15580	0.102813	-0.149417	0.0291945	-0.156107	18089.4	18998.3	27027.1	17712	16527.8	20401.2	20350.5	16542.7	AT2G15580	Arabidopsis thaliana RING/U-box domain-containing protein mRNA, complete cds [NM_001202602]	NM_001202602	RING/U-box domain-containing protein	GO:0005739|GO:0008270|GO:0005634	false
A_84_P593573	AT2G30820	-0.958939	-0.38888	0.0703711	-0.417953	166.187	87.4611	204.529	121.951	133.523	169.403	171.403	125.071	AT2G30820	Arabidopsis thaliana uncharacterized protein mRNA, complete cds [NM_001036372]	NM_001036372	hypothetical protein	GO:0008150|GO:0003674|GO:0005634	false
A_84_P814302	AT5G11420	-0.623427	-0.811481	0.0111127	-0.0500827	3064.92	2008.87	6769.21	2931.22	600.258	796.092	647.693	632.79	AT5G11420	Arabidopsis thaliana uncharacterized protein mRNA, complete cds [NM_121180]	NM_121180	hypothetical protein	GO:0008150|GO:0003674|GO:0009505|GO:0005618|GO:0005576	false
A_84_P859942	AT5G03240	0.683211	0.273384	0.338396	0.890679	16259.4	25661.1	22789.5	19892.7	4210.44	6683.08	3518.92	6215.6	UBQ3	Arabidopsis thaliana polyubiquitin 3 mRNA, complete cds [NM_120402]	NM_120402	polyubiquitin 3	GO:0005773|GO:0005622|GO:0006511|GO:0010224|GO:0006623|GO:0016192|GO:0006464	false
A_84_P264570	AT5G67390	-1.62509	-0.663843	-1.0215	-1.09607	607.877	205.75	266.439	124.933	464.475	294.027	495.119	229.788	AT5G67390	Arabidopsis thaliana uncharacterized protein mRNA, complete cds [NM_126139]	NM_126139	hypothetical protein	GO:0008150|GO:0003674|GO:0005575	false
A_84_P266810	AT2G21640	-0.342543	-1.14936	-0.796266	-0.143579	923.362	756.552	785.507	275.731	533.808	401.007	372.152	340.385	AT2G21640	Arabidopsis thaliana uncharacterized oxidative stress response protein mRNA, complete cds [NM_127735]	NM_127735	uncharacterized oxidative stress response protein	GO:0005739|GO:0003674|GO:0005634|GO:0006979	false
A_84_P845206	AT1G06450	-1.09389	0.571482	1.32701	0.629966	504.521	242.007	345.757	411.367	68.0252	185.967	115.964	170.566		Rep: 26-kD peroxisomal membrane protein - Arabidopsis thaliana (Mouse-ear cress), complete [TC369211]			GO:0009408|GO:0009451|GO:0004540	false
A_84_P56150	AT1G01210	0.141979	-0.0194244	0.389504	0.442677	927.329	1051.52	1197.2	930.234	415.491	719.181	522.985	720.474	AT1G01210	Arabidopsis thaliana DNA-directed RNA polymerase, subunit M mRNA, complete cds [NM_100003]	NM_100003	DNA-directed RNA polymerase, subunit M	GO:0006355|GO:0006354|GO:0003700|GO:0003899|GO:0005634|GO:0003677	false
A_84_P251415	AT1G52370	-0.336182	0.14514	0.0643929	0.570129	4037.94	3195.05	4526.2	3817.69	1600.58	2172.26	1285.43	1892.2	AT1G52370	Arabidopsis thaliana ribosomal protein L22p/L17e family protein mRNA, complete cds [NM_001124001]	NM_001124001	ribosomal protein L22p/L17e family protein	GO:0003735|GO:0005840|GO:0006412|GO:0009507	false
A_84_P255100	AT5G51140	-0.372981	-0.261242	-0.234956	0.187731	3738.55	2902.42	5184.24	3281.28	2890.33	3185.47	2146.46	2404.26	AT5G51140	Arabidopsis thaliana RNA pseudourine synthase 7 mRNA, complete cds [NM_124493]	NM_124493	RNA pseudourine synthase 7	GO:0009982|GO:0000394|GO:0000038|GO:0005737|GO:0042335|GO:0009409|GO:0009086|GO:0005829	false
A_84_P13976	AT5G19120	-1.81287	-1.05154	-1.2446	-1.5583	10573.6	2891.34	12690.6	4538.07	5018.11	2775.04	5869.64	2003.55	AT5G19120	Arabidopsis thaliana aspartyl protease family protein mRNA, complete cds [NM_121917]	NM_121917	aspartyl protease family protein	GO:0005576	false
A_84_P857130	AT3G16500	0.0703088	0.181239	0.65025	0.568798	250.266	276.736	324.493	293.41	283.561	588.111	295.317	450.83	PAP1	Arabidopsis thaliana phytochrome-associated protein 1 mRNA, complete cds [NM_112521]	NM_112521	phytochrome-associated protein 1	GO:0006995|GO:0003700|GO:0009733|GO:0005634	false
A_84_P539738	AT5G06640	0.128549	0.0798903	-0.311943	-0.0652673	48.7067	60.6258	89.4378	77.4314	103.86	102.301	98.9434	88.1886	AT5G06640	Arabidopsis thaliana Proline-rich extensin-like family protein mRNA, complete cds [NM_120747]	NM_120747	Proline-rich extensin-like family protein	GO:0010054	false
A_84_P754288	AT1G64561	-0.301319	0.254679	-0.355857	-0.0132096	56.9093	50.9167	93.6007	91.455	119.537	112.524	105.87	98.2814	AT1G64561	Arabidopsis thaliana uncharacterized protein mRNA, complete cds [NM_001124074]	NM_001124074	hypothetical protein	GO:0008150|GO:0003674	false
A_84_P813521	AT1G30360	0.313606	0.255951	0.11047	-0.114705	2549.69	3247.02	5131.06	4677.26	205.891	282.474	301.574	280.595	ERD4	Arabidopsis thaliana Early-responsive to dehydration stress protein (ERD4) mRNA, complete cds [NM_102773]	NM_102773	Early-responsive to dehydration stress protein (ERD4)	GO:0005773|GO:0005774|GO:0016020|GO:0005886|GO:0009941|GO:0005576|GO:0009506|GO:0009507	false
A_84_P19811	AT5G13060	-1.79239	-1.0682	-0.407557	-0.73411	234.598	67.2157	289.956	107.393	66.4293	57.6313	61.0568	33.9872	ABAP1	Arabidopsis thaliana ARMADILLO BTB protein 1 mRNA, complete cds [NM_121309]	NM_121309	ARMADILLO BTB protein 1	GO:0005515|GO:0006261|GO:0008285|GO:0042127|GO:2000104|GO:0005634|GO:0031261|GO:0009507	false
A_84_P10422	AT1G64628	-0.115688	0.306362	0.112044	0.479108	1177.01	1114.88	1471.94	1429.25	1146.92	1627.03	940.079	1311.21	WNK10	Arabidopsis thaliana putative serine/threonine-protein kinase WNK10 mRNA, complete cds [NM_105138]	NM_105138	putative serine/threonine-protein kinase WNK10	GO:0003700|GO:0016301|GO:0005634	false
A_84_P251265	AT1G63720	0.551483	1.13982	0.52837	1.45536	161.279	250.891	129.842	238.604	146.413	261.904	90.3824	229.134	AT1G63720	Arabidopsis thaliana uncharacterized protein mRNA, complete cds [NM_105049]	NM_105049	hypothetical protein	GO:0007165|GO:0009755|GO:0009753|GO:0009733|GO:0009737|GO:0009414|GO:0009738|GO:0009723|GO:0042538|GO:0005634	false
A_84_P19889	AT1G70020	-0.0758919	0.0457835	-0.0719843	0.147912	126.277	126.788	148.991	126.278	754.641	941.995	555.459	625.322	AT1G70020	Arabidopsis thaliana uncharacterized protein mRNA, complete cds [NM_105671]	NM_105671	hypothetical protein	GO:0008150|GO:0003674|GO:0005634	false
A_84_P22318	AT4G12830	0.0225341	-0.158141	-0.354226	-0.243428	2071.18	2153.02	3869.72	2669.16	721.913	747.664	602.699	515.332	AT4G12830	Arabidopsis thaliana hydrolase, alpha/beta fold family protein mRNA, complete cds [NM_117352]	NM_117352	hydrolase, alpha/beta fold family protein	GO:0016787|GO:0016556|GO:0009507	false
A_84_P850177	AT3G42660	-1.1299	-0.296708	0.107331	0.11853	413.772	194.313	424.934	274.455	104.913	133.365	94.0328	94.0264	AT3G42660	Arabidopsis thaliana transducin family protein / WD-40 repeat family protein mRNA, complete cds [NM_114133]	NM_114133	transducin family protein / WD-40 repeat family protein	GO:0008283|GO:0010389|GO:0034968|GO:0016570|GO:0009909|GO:0016458|GO:0005575|GO:0006260|GO:0006306|GO:0006261|GO:0008150|GO:0000166|GO:0006270|GO:0051726|GO:0048449|GO:0006275|GO:0051567	false
A_84_P819219	AT1G72010	-0.0704349	0.250535	-0.09795	0.0294518	5186.5	4946.59	6855.67	6118.14	2297.35	2779.54	2153.36	2176.38	AT1G72010	Arabidopsis thaliana transcription factor TCP22 mRNA, complete cds [NM_105859]	NM_105859	transcription factor TCP22	GO:0006355|GO:0003700|GO:0005634	false
A_84_P299450	AT2G43650	-0.338486	0.43654	0.424883	0.392818	2541.52	2040.17	2956.77	3085.17	1479.21	2574.17	1735.73	2246.08	EMB2777	Arabidopsis thaliana protein EMBRYO DEFECTIVE 2777 mRNA, complete cds [NM_180066]	NM_180066	protein EMBRYO DEFECTIVE 2777	GO:0003674|GO:0005634	false
A_84_P203998	AT1G13990	0.933851	0.912724	0.316902	0.512928	12846.8	24328	13546.9	18833.3	5998.65	9274.39	6392.03	8569.42	AT1G13990	Arabidopsis thaliana uncharacterized protein mRNA, complete cds [NM_001160863]	NM_001160863	hypothetical protein	GO:0008150|GO:0003674|GO:0009646|GO:0009507	false
A_84_P13789	AT4G08670	0.915297	-0.319274	-0.22425	1.86595	45.7676	100.821	91.4787	58.8467	49.1088	45.9388	13.7304	36.5555	AT4G08670	Arabidopsis thaliana bifunctional inhibitor/lipid-transfer protein/seed storage 2S albumin-like protein mRNA, complete cds [NM_116936]	NM_116936	bifunctional inhibitor/lipid-transfer protein/seed storage 2S albumin-like protein	GO:0005886|GO:0006869|GO:0031225|GO:0010584|GO:0008289	false
A_84_P788021	AT2G42710	-0.0967472	0.151401	0.280656	0.333464	1664.45	1598	2415.42	2092.84	637.967	1015.44	718.929	904.9	AT2G42710	Arabidopsis thaliana ribosomal protein L1p/L10e family protein mRNA, complete cds [NM_180044]	NM_180044	ribosomal protein L1p/L10e family protein	GO:0006354|GO:0003735|GO:0015934|GO:0005840|GO:0006412|GO:0009507	false
A_84_P23996	AT3G04730	-0.159117	-0.275995	-0.529446	-0.527462	23917.6	20866.3	30974.9	18572.9	12322.9	10646.5	12877.9	8374.61	IAA16	Arabidopsis thaliana auxin-responsive protein IAA16 mRNA, complete cds [NM_111345]	NM_111345	auxin-responsive protein IAA16	GO:0005515|GO:0010583|GO:0003700|GO:0009733|GO:0006970|GO:0005634|GO:0046686	false
A_84_P11209	AT5G48110	-0.298865	0.578059	0.253491	-0.246723	10.453	9.43016	11.0221	14.9246	9.10263	11.7865	10.4371	6.22195	AT5G48110	Arabidopsis thaliana terpenoid synthase 20 mRNA, complete cds [NM_124185]	NM_124185	terpenoid synthase 20	GO:0009507	false
A_84_P816336	AT1G53310	0.0228977	0.76947	0.10264	-0.052004	21.1602	24.9468	41.7615	58.9257	6.67844	8.07153	7.6597	6.21663	PPC1	Arabidopsis thaliana phosphoenolpyruvate carboxylase 1 mRNA, complete cds [NM_001036102]	NM_001036102	phosphoenolpyruvate carboxylase 1	GO:0005515|GO:0051262|GO:0006099|GO:0009651|GO:0006972|GO:0006096|GO:0005829|GO:0009749|GO:0009266|GO:0005737|GO:0009744|GO:0009750|GO:0007030|GO:0006833|GO:0048046|GO:0016036|GO:0046686|GO:0008964	false
A_84_P823908	AT4G32910	0.336365	0.534847	0.433544	0.240533	880.111	1141.55	1153.78	1314.29	779.345	1373.78	940.622	1112.12	AT4G32910	Arabidopsis thaliana uncharacterized protein mRNA, complete cds [NM_119444]	NM_119444	hypothetical protein	GO:0005515|GO:0016579|GO:0009640|GO:0016567|GO:0019915|GO:0010182|GO:0016571|GO:0010388|GO:0010162|GO:0010074|GO:0005634|GO:0009909|GO:0005635|GO:0050826|GO:0009933|GO:0009793|GO:0010228|GO:0008150|GO:0009845|GO:0006406|GO:0010048|GO:0045893	false
A_84_P787532	AT5G06270	-0.0132241	0.311511	0.510458	0.568079	1273.92	1296.92	1541.8	1496.68	1253.65	2310.91	1371.46	2015.6	AT5G06270	Arabidopsis thaliana uncharacterized protein mRNA, complete cds [NM_120710]	NM_120710	hypothetical protein	GO:0008150|GO:0003674|GO:0005634	false
A_84_P792384	AT1G11190	-0.17545	-0.785806	0.535699	-0.196732	76.312	74.1269	104.546	49.6463	10.3658	15.8182	14.7409	9.97464	BFN1	Arabidopsis thaliana endonuclease 1 mRNA, complete cds [NM_100991]	NM_100991	endonuclease 1	GO:0080187|GO:0043765|GO:0006308|GO:0016891|GO:0000014|GO:0005576|GO:0003676|GO:0010150	false
A_84_P18887	AT2G07721	0.655526	-0.503313	0.0292553	1.12474	17.4568	33.0342	23.5825	13.4943	67.4021	79.6219	33.7064	62.0769	AT2G07721	Arabidopsis thaliana uncharacterized protein mRNA, complete cds [NM_126758]	NM_126758	hypothetical protein	GO:0005739|GO:0008150|GO:0003674	false
A_84_P12421	AT1G62800	0.308307	0.326235	0.196165	0.662823	1163.77	1483.77	1497.82	1477.1	1510.85	2242.1	1274.18	2006	ASP4	Arabidopsis thaliana aspartate aminotransferase 4 mRNA, complete cds [NM_179507]	NM_179507	aspartate aminotransferase 4	GO:0005737|GO:0009693|GO:0005829	false
A_84_P21941	AT1G26150	0.0308507	0.170059	0.0777224	0.302573	5507.21	5635.75	7801.02	6579.88	7713.64	10070	7867.32	9109.73	PERK10	Arabidopsis thaliana proline-rich extensin-like receptor kinase 10 mRNA, complete cds [NM_102380]	NM_102380	proline-rich extensin-like receptor kinase 10	GO:0004672|GO:0005886	false
A_84_P18066	AT1G05520	-0.26537	0.128746	0.140192	-0.171083	2576.91	2178.19	3357.59	2826.97	1128.44	1624.58	1552.11	1374.23	AT1G05520	Arabidopsis thaliana sec23/sec24-like transport protein mRNA, complete cds [NM_100431]	NM_100431	sec23/sec24-like transport protein	GO:0005215|GO:0005737|GO:0006810|GO:0005829	false
A_84_P838894	AT2G47450	-0.323189	-0.299878	-0.35249	-0.360608	2115.84	1731	3399.35	2134.1	1381.03	1423.53	1457.16	1140.47	CAO	Arabidopsis thaliana chloroplast signal recognition particle component CAO mRNA, complete cds [NM_130313]	NM_130313	chloroplast signal recognition particle component CAO	GO:0005515|GO:0019344|GO:0009637|GO:0009941|GO:0009644|GO:0042802|GO:0080085|GO:0009535|GO:0010114|GO:0046777|GO:0009744|GO:0045038|GO:0010155|GO:0010218|GO:0009507	false
A_84_P833267	AT4G02850	-1.7472	-1.35227	-1.16541	-1.16785	3464.17	1029.73	3106.95	947.5	1843.9	1091.02	1902.18	852.159	AT4G02850	Arabidopsis thaliana phenazine biosynthesis PhzC/PhzF family protein mRNA, complete cds [NM_116519]	NM_116519	phenazine biosynthesis PhzC/PhzF family protein	GO:0009736|GO:0009058|GO:0007623|GO:0003824	false
A_84_P815442	AT1G63940	-0.689322	0.1479	-0.0988817	-0.318501	13187.9	7931.46	14413.1	11873.3	4480.76	5326.76	4964.82	3878.4	MDAR6	Arabidopsis thaliana Monodehydroascorbate reductase mRNA, complete cds [NM_179509]	NM_179509	Monodehydroascorbate reductase	GO:0005739|GO:0010319|GO:0009570|GO:0009409|GO:0042744|GO:0005524|GO:0046686|GO:0009507|GO:0005829	false
A_84_P57450	AT2G35450	-0.138305	0.118647	0.0705339	-0.0717726	4359.74	3979.29	5946.8	4864.15	2276.49	3077.12	2417.37	2273.93	AT2G35450	Arabidopsis thaliana catalytic/ hydrolase mRNA, complete cds [NM_179914]	NM_179914	catalytic/ hydrolase	GO:0016787|GO:0009507	false
A_84_P854273	AT3G51370	0.348349	0.471307	0.201979	0.473122	879.215	1158.08	1438.11	1568.98	322.677	485.265	316.409	448.139	AT3G51370	Arabidopsis thaliana putative protein phosphatase 2C mRNA, complete cds [NM_114996]	NM_114996	putative protein phosphatase 2C	GO:0005886|GO:0004722	false
A_84_P259710	AT3G18930	-0.0307045	0.156632	0.487783	0.808548	1699.17	1709.97	2774.95	2388.51	1013.42	1846.65	943.798	1627.25	AT3G18930	Arabidopsis thaliana RING-H2 finger protein ATL65 mRNA, complete cds [NM_112779]	NM_112779	RING-H2 finger protein ATL65	GO:0009693|GO:0008270|GO:0005634	false
A_84_P103846	AT4G28190	-0.670888	-1.71205	-0.238193	-1.08209	558.613	363.044	1577.04	385.295	748.469	836.183	932.56	452.488	ULT1	Arabidopsis thaliana protein ULTRAPETALA 1 mRNA, complete cds [NM_118959]	NM_118959	protein ULTRAPETALA 1	GO:0010582|GO:0010022|GO:0010081|GO:0005634|GO:0010080|GO:0005829	false
A_84_P134135	AT1G51350	-0.0465419	-0.0946067	0.118748	-0.00638723	1331.5	1323.98	2209.43	1621.02	777.823	1107.88	640.592	648.187	AT1G51350	Arabidopsis thaliana ARM repeat superfamily protein mRNA, complete cds [NM_104013]	NM_104013	ARM repeat superfamily protein	GO:0008150|GO:0009543	false
A_84_P15631	AT3G57830	-0.475996	-0.309783	-0.199774	-0.574229	145.62	108.612	226.249	142.502	182.54	200.21	193.045	126.577	AT3G57830	Arabidopsis thaliana leucine-rich repeat protein kinase-like protein mRNA, complete cds [NM_115645]	NM_115645	leucine-rich repeat protein kinase-like protein	GO:0005886|GO:0016301|GO:0004674|GO:0006468|GO:0007169|GO:0005524	false
A_84_P832870	AT4G08480	0.434558	1.0147	1.59238	1.09422	28.8779	45.1184	52.1117	88.3799	16.2432	43.3095	14.6639	23.3983	MAPKKK9	Arabidopsis thaliana mitogen-activated protein kinase kinase kinase 9 mRNA, complete cds [NM_116917]	NM_116917	mitogen-activated protein kinase kinase kinase 9	GO:0005515|GO:0005737|GO:0016301|GO:0031347	false
A_84_P19746	AT5G56170	-0.413492	-0.778106	-0.311898	-0.157074	3106.45	2361.74	5606.09	2478.56	1447.86	1533.16	1431.79	1285.24	LLG1	Arabidopsis thaliana LORELEI-LIKE-GPI-ANCHORED PROTEIN 1 mRNA, complete cds [NM_124999]	NM_124999	LORELEI-LIKE-GPI-ANCHORED PROTEIN 1	GO:0008150|GO:0003674|GO:0005886|GO:0090406|GO:0031225	false
A_84_P12527	AT2G45440	0.09319	0.212088	0.439205	0.516139	2288.36	2489.13	3843.76	3423.1	1422.19	2487.61	1277.14	1807.78	DHDPS2	Arabidopsis thaliana dihydrodipicolinate synthase mRNA, complete cds [NM_130106]	NM_130106	dihydrodipicolinate synthase	GO:0008840|GO:0009089|GO:0009507	false
A_84_P12643	AT3G05620	-0.932208	-0.40524	-0.209418	-0.515761	126.815	70.1677	120.515	70.5081	247.273	274.724	239.046	164.44	AT3G05620	Arabidopsis thaliana putative pectinesterase/pectinesterase inhibitor 22 mRNA, complete cds [NM_111435]	NM_111435	putative pectinesterase/pectinesterase inhibitor 22	GO:0030599|GO:0009505	false
A_84_P849087	AT3G27570	0.0914793	-0.159265	1.23525	0.775435	1044.88	1143.78	1420.39	1002.77	245.971	727.906	328.327	573.163	AT3G27570	Arabidopsis thaliana sucrase/ferredoxin-like protein mRNA, complete cds [NM_113673]	NM_113673	sucrase/ferredoxin-like protein	GO:0008150|GO:0003674|GO:0005829	false
A_84_P566916	AT3G11945	-0.414862	0.016325	-0.079923	-0.653865	7894.19	5833.6	8341.88	6266.9	2388.89	2889.88	2883.22	1827.48	HST	Arabidopsis thaliana homogentisate prenyltransferase mRNA, complete cds [NM_001161137]	NM_001161137	homogentisate prenyltransferase	GO:0010356|GO:0005739|GO:0010355|GO:0009536|GO:0016117|GO:0010357|GO:0004161|GO:0009941|GO:0010236	false
A_84_P786736	AT1G20575	0.0584701	-0.138269	0.0739349	-0.111681	1606.29	1724.07	2331.31	1651.64	845.035	1168.02	881.041	814.34	AT1G20575	Arabidopsis thaliana dolichol-phosphate mannosyltransferase mRNA, complete cds [NM_101908]	NM_101908	dolichol-phosphate mannosyltransferase	GO:0004582|GO:0033185|GO:0005886|GO:0005783|GO:0004686|GO:0048193|GO:0006486|GO:0060359|GO:0030244	false
A_84_P12265	AT1G67660	-0.115787	-0.0588369	0.453063	0.874214	5836.69	5340.91	8530.48	6105.43	1607.71	2822.24	1310.05	2357.77	AT1G67660	Arabidopsis thaliana Restriction endonuclease, type II-like protein mRNA, complete cds [NM_001198416]	NM_001198416	Restriction endonuclease, type II-like protein	GO:0005634|GO:0009507	false
[truncated: 21,760 more rows]

## Sheet: 1668_leaf_Col_dr
Supplementary Table S1: Gene expression of leaves of drought-stressed Col-0 plants. After conducting a One-way ANOVA (p ≤0.05, variance assumed as equal) volcano plot was applied to identify statistically significant (p ≤0.05; equal variances assumed), more than 2-fold differentially expressed genes between drought-stressed plants and control plants. Log2 values of the fold change of drought-stre…
[truncated: 1,669 more rows]

[truncated: 3 more sheets: 1076_St_Col_dr, 1556_leaf_bam_dr, 1082_St_bam_dr]
