# Supplementary material for: ß-amylase1 mutant Arabidopsis plants show improved drought tolerance due to reduced starch breakdown in guard cells
Source: J Exp Bot. 2015 Jul 2;66(19):6059–67. doi: 10.1093/jxb/erv323 (PMC4566991; doi:10.1093/jxb/erv323)
Supplement: Supplementary Data [file supp_erv323_jexbot148692_file007.xlsx]

## Sheet: 648
Supplementary Table S7: 648 bam1 specific guard cell transcripts of drought-stressed bam1 plants.
ProbeName	FC (log2) bam1 drought	AGI-No	GeneSymbol	Description	GenbankAccession	GeneName	Go	ControlType
A_84_P14137	4.55606	AT5G13170	SAG29	Arabidopsis thaliana senescence-associated protein 29 mRNA, complete cds [NM_121320]	NM_121320	senescence-associated protein 29	GO:0015770|GO:0016020|GO:0005886|GO:0071470|GO:0005887|GO:0071446|GO:0071215|GO:0051119|GO:0008515|GO:0010150	false
A_84_P842527	4.44281	AT5G42800		GB				false
A_84_P187174	3.82716	AT3G17520	AT3G17520	Arabidopsis thaliana late embryogenesis abundant protein (LEA) family protein mRNA, complete cds [NM_112632]	NM_112632	late embryogenesis abundant protein (LEA) family protein	GO:0009793|GO:0009062	false
A_84_P11524	3.69186	AT1G62160	AT1G62160	Arabidopsis thaliana serine protease inhibitor (SERPIN)-like protein mRNA, complete cds [NM_104897]	NM_104897	serine protease inhibitor (SERPIN)-like protein		false
A_84_P19111	3.38921	AT2G42090	ACT9	Arabidopsis thaliana actin 9 mRNA, complete cds [NM_129772]	NM_129772	actin 9	GO:0005737|GO:0005200	false
A_84_P798739	3.30136	AT4G39360	AT4G39360	Arabidopsis thaliana uncharacterized protein mRNA, complete cds [NM_120096]	NM_120096	hypothetical protein	GO:0008150|GO:0003674|GO:0005634	false
A_84_P13256	3.23087	AT1G60470	GolS4	Arabidopsis thaliana galactinol synthase 4 mRNA, complete cds [NM_104734]	NM_104734	galactinol synthase 4	GO:0016051|GO:0016758|GO:0016757|GO:0005634|GO:0006979	false
A_84_P17045	3.12698	AT1G08630	THA1	Arabidopsis thaliana threonine aldolase mRNA, complete cds [NM_100736]	NM_100736	threonine aldolase	GO:0016832|GO:0005737|GO:0009744|GO:0009750|GO:0004793|GO:0006567	false
A_84_P19994	2.97734	AT1G08080	ACA7	Arabidopsis thaliana alpha carbonic anhydrase 7 mRNA, complete cds [NM_100683]	NM_100683	alpha carbonic anhydrase 7	GO:0008270|GO:0004089|GO:0006730|GO:0009507	false
A_84_P21090	2.76018	AT1G75430	BLH11	Arabidopsis thaliana BEL1-like homeodomain 11 mRNA, complete cds [NM_106197]	NM_106197	BEL1-like homeodomain 11	GO:0003700|GO:0005634	false
A_84_P767274	2.68514	AT5G32522						false
A_84_P10510	2.61299	AT1G69720	HO3	Arabidopsis thaliana heme oxygenase 3 mRNA, complete cds [NM_001124102]	NM_001124102	heme oxygenase 3	GO:0004392|GO:0006788|GO:0020037|GO:0009507	false
A_84_P233709	2.55848	AT5G15190	AT5G15190	Arabidopsis thaliana uncharacterized protein mRNA, complete cds [NM_180492]	NM_180492	hypothetical protein	GO:0005739|GO:0008150|GO:0003674|GO:0009507	false
A_84_P764177	2.47009	AT4G32215						false
A_84_P11752	2.4003	AT3G30210	MYB121	Arabidopsis thaliana myb domain protein 121 mRNA, complete cds [NM_113920]	NM_113920	myb domain protein 121	GO:0006355|GO:0003700|GO:0009737|GO:0005634|GO:0003677	false
A_84_P20824	2.38244	AT1G23070	AT1G23070	Arabidopsis thaliana uncharacterized protein mRNA, complete cds [NM_102155]	NM_102155	hypothetical protein	GO:0008150|GO:0009507|GO:0009062	false
A_84_P16597	2.37656	AT3G63040	AT3G63040	Arabidopsis thaliana uncharacterized protein mRNA, complete cds [NM_116169]	NM_116169	hypothetical protein	GO:0008150|GO:0003674	false
A_84_P154335	2.37121	AT5G23220	NIC3	Arabidopsis thaliana nicotinamidase 3 mRNA, complete cds [NM_122228]	NM_122228	nicotinamidase 3	GO:0008152|GO:0003824|GO:0008936	false
A_84_P547572	2.28048	AT4G02360	AT4G02360	Arabidopsis thaliana uncharacterized protein mRNA, complete cds [NM_116469]	NM_116469	hypothetical protein	GO:0008150|GO:0003674|GO:0005576	false
A_84_P18401	2.22797	AT3G12580	HSP70	Arabidopsis thaliana heat shock protein 70-4 mRNA, complete cds [NM_112093]	NM_112093	heat shock protein 70-4	GO:0042542|GO:0005774|GO:0034976|GO:0016567|GO:0005794|GO:0005886|GO:0009408|GO:0005618|GO:0009615|GO:0005524|GO:0009644|GO:0005829|GO:0005739|GO:0009266|GO:0009617|GO:0006457|GO:0048046|GO:0046686|GO:0031625	false
A_84_P602046	2.21575	AT5G40790	AT5G40790	Arabidopsis thaliana uncharacterized protein mRNA, complete cds [NM_123444]	NM_123444	hypothetical protein	GO:0008150|GO:0003674|GO:0005634	false
A_84_P555258	2.19706	AT2G20150	AT2G20150	Arabidopsis thaliana uncharacterized protein mRNA, complete cds [NM_127574]	NM_127574	hypothetical protein	GO:0005739|GO:0008150|GO:0003674|GO:0048445	false
A_84_P115562	2.15912	AT1G73325	AT1G73325	Arabidopsis thaliana Kunitz family trypsin and protease inhibitor protein mRNA, complete cds [NM_105992]	NM_105992	Kunitz family trypsin and protease inhibitor protein	GO:0004866|GO:0005576	false
A_84_P762787	2.13994	AT3G15534	AT3G15534	Arabidopsis thaliana uncharacterized protein mRNA, complete cds [NM_001125164]	NM_001125164	hypothetical protein	GO:0008150|GO:0003674|GO:0005576	false
A_84_P298044	2.11134	AT2G28270	AT2G28270	Arabidopsis thaliana cysteine/histidine-rich C1-like domain-containing protein mRNA, complete cds [NM_128387]	NM_128387	cysteine/histidine-rich C1-like domain-containing protein	GO:0005634	false
A_84_P17224	2.1079	AT2G19810	AT2G19810	Arabidopsis thaliana oxidation-related zinc Finger 1 mRNA, complete cds [NM_127539]	NM_127539	oxidation-related zinc Finger 1	GO:0015996|GO:0006355|GO:0003700|GO:0006661|GO:0005886|GO:0005634|GO:0003676|GO:0006979	false
A_84_P108742	2.07205	AT1G46768	RAP2.1	Arabidopsis thaliana ethylene-responsive transcription factor RAP2-1 mRNA, complete cds [NM_103607]	NM_103607	ethylene-responsive transcription factor RAP2-1	GO:0006355|GO:0003700|GO:0009409|GO:0009414|GO:0005634|GO:0045893|GO:0003677	false
A_84_P700840	2.0656	AT4G19191	AT4G19191	Arabidopsis thaliana pentatricopeptide repeat-containing protein mRNA, complete cds [NM_001125541]	NM_001125541	pentatricopeptide repeat-containing protein	GO:0005739|GO:0008150|GO:0003674	false
A_84_P505192	2.04949	AT5G21970	AT5G21970	Arabidopsis thaliana ubiquitin carboxyl-terminal hydrolase-like protein mRNA, complete cds [NM_147880]	NM_147880	ubiquitin carboxyl-terminal hydrolase-like protein		false
A_84_P831942	1.96574	AT4G20320	AT4G20320	Arabidopsis thaliana putative CTP synthase mRNA, complete cds [NM_001084942]	NM_001084942	putative CTP synthase	GO:0005737|GO:0003883	false
A_84_P22000	1.95472	AT1G04840	AT1G04840	Arabidopsis thaliana pentatricopeptide repeat-containing protein mRNA, complete cds [NM_100362]	NM_100362	pentatricopeptide repeat-containing protein	GO:0008150|GO:0003674|GO:0009507	false
A_84_P549811	1.94699	AT1G47395	AT1G47395	Arabidopsis thaliana uncharacterized protein mRNA, complete cds [NM_179449]	NM_179449	hypothetical protein	GO:0008150|GO:0003674	false
A_84_P715622	1.93811	AT5G35670						false
A_84_P18726	1.92966	AT5G28080	WNK9	Arabidopsis thaliana putative serine/threonine-protein kinase WNK9 mRNA, complete cds [NM_001036883]	NM_001036883	putative serine/threonine-protein kinase WNK9	GO:0004672|GO:0005886|GO:0016301|GO:0006468	false
A_84_P11248	1.90435	AT5G59220	HAI1	Arabidopsis thaliana putative protein phosphatase 2C 78 mRNA, complete cds [NM_125312]	NM_125312	putative protein phosphatase 2C 78	GO:0009788|GO:0005794|GO:0005886|GO:0009409|GO:0009611|GO:0009737|GO:0009738|GO:0042538|GO:0005634|GO:0009658|GO:0010150|GO:0005829|GO:0007165|GO:0010118|GO:0033106|GO:0009753|GO:0009733|GO:0009414|GO:0009723|GO:0004722	false
A_84_P11000	1.88521	AT4G24010	CSLG1	Arabidopsis thaliana cellulose synthase-like protein G1 mRNA, complete cds [NM_118533]	NM_118533	cellulose synthase-like protein G1	GO:0016759|GO:0005886|GO:0016757|GO:0006863|GO:0016740|GO:0000271	false
A_84_P609145	1.87982	AT5G40855	AT5G40855	Arabidopsis thaliana uncharacterized protein mRNA, complete cds [NM_148065]	NM_148065	hypothetical protein	GO:0005739|GO:0008150|GO:0003674	false
A_84_P12520	1.86857	AT2G33100	CSLD1	Arabidopsis thaliana cellulose synthase-like protein D1 mRNA, complete cds [NM_128870]	NM_128870	cellulose synthase-like protein D1	GO:0009832|GO:0016759|GO:0009846|GO:0005794|GO:0016757|GO:0000271	false
A_84_P534217	1.84704	AT3G48240	AT3G48240	Arabidopsis thaliana Octicosapeptide/Phox/Bem1p family protein mRNA, complete cds [NM_114694]	NM_114694	Octicosapeptide/Phox/Bem1p family protein	GO:0008150|GO:0003674|GO:0005634	false
A_84_P13548	1.84344	AT1G07430	HAI2	Arabidopsis thaliana protein phosphatase 2C 3 mRNA, complete cds [NM_100617]	NM_100617	protein phosphatase 2C 3	GO:0010030|GO:0009788|GO:0009939|GO:0005886|GO:0009738|GO:0004722|GO:0048838	false
A_84_P813957	1.83629	#N/A						false
A_84_P604726	1.82884	AT5G42290	AT5G42290	Arabidopsis thaliana transcription activator-related protein mRNA, complete cds [NM_123594]	NM_123594	transcription activator-related protein	GO:0008150|GO:0003674|GO:0005634	false
A_84_P21787	1.82748	AT1G04570	AT1G04570	Arabidopsis thaliana probable folate-biopterin transporter mRNA, complete cds [NM_100336]	NM_100336	probable folate-biopterin transporter	GO:0005215|GO:0016020|GO:0006810	false
A_84_P802507	1.81565	#N/A		Arabidopsis thaliana clone 21936 mRNA sequence [DQ108776]	DQ108776			false
A_84_P842635	1.80709	#N/A		Arabidopsis thaliana MIR159b microRNA precursor transcript, partial sequence [DQ063611]	DQ063611			false
A_84_P790292	1.79238	AT1G52390	AT1G52390	Arabidopsis thaliana At1g52390 mRNA sequence [BT011876]	BT011876	hypothetical protein	GO:0005739|GO:0008150|GO:0003674	false
A_84_P10267	1.78516	AT5G49190	SUS2	Arabidopsis thaliana sucrose synthase 2 mRNA, complete cds [NM_124296]	NM_124296	sucrose synthase 2	GO:0001666|GO:0010431|GO:0005986|GO:0019375|GO:0016020|GO:0016757|GO:0016157|GO:0009505|GO:0005982|GO:0008194|GO:0005985|GO:0005829	false
A_84_P572184	1.78342	AT2G35200	AT2G35200	Arabidopsis thaliana uncharacterized protein mRNA, complete cds [NM_129073]	NM_129073	hypothetical protein	GO:0008150|GO:0003674|GO:0005634	false
A_84_P12431	1.77718	AT1G74420	FUT3	Arabidopsis thaliana fucosyltransferase 3 mRNA, complete cds [NM_202413]	NM_202413	fucosyltransferase 3	GO:0005794|GO:0016757|GO:0008417	false
A_84_P847749	1.77688	AT5G60830						false
A_84_P242043	1.75285	AT3G19500	AT3G19500	Arabidopsis thaliana transcription factor bHLH113 mRNA, complete cds [NM_112837]	NM_112837	transcription factor bHLH113	GO:0006355|GO:0003700|GO:0005634	false
A_84_P831322	1.74585	AT3G18770	AT3G18770	Arabidopsis thaliana Autophagy-related protein 13 mRNA, complete cds [NM_112763]	NM_112763	Autophagy-related protein 13	GO:0005634	false
A_84_P188894	1.73983	AT2G27610	AT2G27610	Arabidopsis thaliana pentatricopeptide repeat-containing protein mRNA, complete cds [NM_128320]	NM_128320	pentatricopeptide repeat-containing protein	GO:0005739|GO:0008150|GO:0003674	false
A_84_P19458	1.7244	AT4G04940	AT4G04940	Arabidopsis thaliana transducin/WD40 domain-containing protein mRNA, complete cds [NM_116732]	NM_116732	transducin/WD40 domain-containing protein	GO:0000166|GO:0000398|GO:0009220|GO:0005634|GO:0080008|GO:0006606	false
A_84_P836418	1.71279	AT5G47480	AT5G47480	Arabidopsis thaliana RGPR-related protein mRNA, complete cds [NM_124121]	NM_124121	RGPR-related protein	GO:0008150|GO:0003674|GO:0005634	false
A_84_P22740	1.70995	AT1G77200	AT1G77200	Arabidopsis thaliana ERF/AP2 transcription factor family protein DREB A-4 mRNA, complete cds [NM_106369]	NM_106369	ERF/AP2 transcription factor family protein DREB A-4	GO:0006355|GO:0003700|GO:0005634|GO:0003677	false
A_84_P839208	1.70664	AT1G70260	AT1G70260	Arabidopsis thaliana nodulin MtN21-like transporter UMAMIT36 mRNA, complete cds [NM_105694]	NM_105694	nodulin MtN21-like transporter UMAMIT36	GO:0003674|GO:0016020	false
A_84_P847162	1.70492	AT4G16740	TPS03	Arabidopsis thaliana tricyclene synthase mRNA, complete cds [NM_001036574]	NM_001036574	tricyclene synthase	GO:0016106|GO:0009753|GO:0050551|GO:0052578|GO:0009611|GO:0080027|GO:0006863|GO:0034768|GO:0009625|GO:0009507|GO:0005829	false
A_84_P514803	1.69948	AT4G18840	AT4G18840	Arabidopsis thaliana pentatricopeptide repeat-containing protein mRNA, complete cds [NM_118000]	NM_118000	pentatricopeptide repeat-containing protein	GO:0005739|GO:0008150|GO:0003674	false
A_84_P601919	1.69712	AT4G34550	AT4G34550	Arabidopsis thaliana uncharacterized protein mRNA, complete cds [NM_119620]	NM_119620	hypothetical protein	GO:0008150|GO:0003674|GO:0005575	false
A_84_P543604	1.66595	AT1G47400	AT1G47400	Arabidopsis thaliana uncharacterized protein mRNA, complete cds [NM_103634]	NM_103634	hypothetical protein	GO:0008150|GO:0003674|GO:0005575	false
A_84_P90179	1.65676	AT5G50720	HVA22E	Arabidopsis thaliana HVA22-like protein E mRNA, complete cds [NM_124450]	NM_124450	HVA22-like protein E	GO:0003674|GO:0009651|GO:0009409|GO:0009737|GO:0009414|GO:0042538|GO:0009269|GO:0009507	false
A_84_P21605	1.65519	AT5G46830	NIG1	Arabidopsis thaliana calcium-binding transcription factor NIG1 mRNA, complete cds [NM_124054]	NM_124054	calcium-binding transcription factor NIG1	GO:0006355|GO:0009651|GO:0003700|GO:0005509|GO:0042538|GO:0005634|GO:0003677	false
A_84_P275980	1.65422	AT4G18980	AtS40-3	Arabidopsis thaliana protein AtS40-3 mRNA, complete cds [NM_118016]	NM_118016	protein AtS40-3	GO:0010468|GO:0003674|GO:0005634|GO:0010150	false
A_84_P10354	1.65018	AT1G27940	PGP13	Arabidopsis thaliana ABC transporter B family member 13 mRNA, complete cds [NM_102559]	NM_102559	ABC transporter B family member 13	GO:0005886|GO:0006200|GO:0010540|GO:0010541|GO:0048440|GO:0042626|GO:0005634|GO:0055085|GO:0010048|GO:0010329|GO:0043481|GO:0016021|GO:0010315	false
A_84_P790048	1.63946	AT3G28956	AT3G28956	Arabidopsis thaliana RNA polymerase II, Rpb4, core protein mRNA, complete cds [NM_148760]	NM_148760	RNA polymerase II, Rpb4, core protein	GO:0005886	false
A_84_P11122	1.62688	AT5G11590	TINY2	Arabidopsis thaliana dehydration-responsive element-binding protein 3 mRNA, complete cds [NM_121197]	NM_121197	dehydration-responsive element-binding protein 3	GO:0043565|GO:0006355|GO:0003700|GO:0005634|GO:0045893|GO:0003677	false
A_84_P14044	1.62072	AT1G29540	AT1G29540	Arabidopsis thaliana uncharacterized protein mRNA, complete cds [NM_102694]	NM_102694	hypothetical protein	GO:0005739|GO:0008150|GO:0003674	false
A_84_P835897	1.61907	AT3G03341						false
A_84_P18271	1.60151	AT1G07500	AT1G07500	Arabidopsis thaliana uncharacterized protein mRNA, complete cds [NM_100624]	NM_100624	hypothetical protein	GO:0005515|GO:0008150|GO:0005634	false
A_84_P132025	1.59201	AT1G69260	AFP1	Arabidopsis thaliana ABI five binding protein mRNA, complete cds [NM_105593]	NM_105593	ABI five binding protein	GO:0009611|GO:0009738|GO:0005634|GO:0042538|GO:0043069|GO:0007165|GO:0009753|GO:0006612|GO:0009733|GO:0009414|GO:0009723|GO:0009863|GO:0045893|GO:0010363|GO:0009867	false
A_84_P761377	1.58736	AT3G02493	RTFL19	Arabidopsis thaliana protein rotundifolia like 19 mRNA, complete cds [NM_001084625]	NM_001084625	protein rotundifolia like 19	GO:0005739|GO:0048367	false
A_84_P128501	1.57109	AT5G23480	AT5G23480	Arabidopsis thaliana SWIB/MDM2, Plus-3 and GYF domain-containing protein mRNA, complete cds [NM_122255]	NM_122255	SWIB/MDM2, Plus-3 and GYF domain-containing protein	GO:0005634	false
A_84_P586198	1.57	AT1G15510	ECB2	Arabidopsis thaliana pentatricopeptide repeat-containing protein mRNA, complete cds [NM_101420]	NM_101420	pentatricopeptide repeat-containing protein	GO:0009451|GO:0009658|GO:0009416|GO:0040007|GO:0009507	false
A_84_P585163	1.56827	AT5G49120	AT5G49120	Arabidopsis thaliana uncharacterized protein mRNA, complete cds [NM_124289]	NM_124289	hypothetical protein	GO:0008150|GO:0003674|GO:0005634	false
A_84_P839412	1.56781	#N/A		Rep: Chromosome chr13 scaffold_17, whole genome shotgun sequence - Vitis vinifera (Grape), partial (41%) [TC374605]				false
A_84_P92419	1.56737	AT4G09745						false
A_84_P13093	1.55843	AT5G46670	AT5G46670	Arabidopsis thaliana cysteine/Histidine-rich C1 domain family protein mRNA, complete cds [NM_124037]	NM_124037	cysteine/Histidine-rich C1 domain family protein	GO:0005575	false
A_84_P822795	1.55544	AT2G12400	AT2G12400	Arabidopsis thaliana uncharacterized protein mRNA, complete cds [NM_126891]	NM_126891	hypothetical protein	GO:0008150|GO:0003674|GO:0005576|GO:0009506	false
A_84_P562243	1.55136	AT1G62350	AT1G62350	Arabidopsis thaliana pentatricopeptide repeat-containing protein mRNA, complete cds [NM_104915]	NM_104915	pentatricopeptide repeat-containing protein	GO:0005739|GO:0008150|GO:0003674	false
A_84_P21349	1.54213	AT4G04760	AT4G04760	Arabidopsis thaliana sugar transporter ERD6-like 15 mRNA, complete cds [NM_116714]	NM_116714	sugar transporter ERD6-like 15	GO:0015144|GO:0016020|GO:0005886|GO:0005351	false
A_84_P755415	1.54149	AT2G21420	AT2G21420	Arabidopsis thaliana IBR domain containing protein mRNA, complete cds [NM_127714]	NM_127714	IBR domain containing protein	GO:0008150|GO:0005634	false
A_84_P753234	1.5282	AT1G12672		Rep: T12C24.21 - Arabidopsis thaliana (Mouse-ear cress), partial (73%) [TC390976]				false
A_84_P537769	1.51935	AT3G50420	AT3G50420	Arabidopsis thaliana pentatricopeptide repeat-containing protein mRNA, complete cds [NM_114902]	NM_114902	pentatricopeptide repeat-containing protein	GO:0005739|GO:0008150	false
A_84_P20644	1.51695	AT5G42840	AT5G42840	Arabidopsis thaliana cysteine/histidine-rich C1 domain-containing protein mRNA, complete cds [NM_123649]	NM_123649	cysteine/histidine-rich C1 domain-containing protein	GO:0005634	false
A_84_P18827	1.51484	AT5G62370	AT5G62370	Arabidopsis thaliana pentatricopeptide repeat-containing protein mRNA, complete cds [NM_125631]	NM_125631	pentatricopeptide repeat-containing protein	GO:0005739|GO:0008150	false
A_84_P793132	1.51417	AT1G62660	AT1G62660	BP601430 RAFL16 Arabidopsis thaliana cDNA clone RAFL16-49-P13 3', mRNA sequence [BP601430]	BP601430	acid beta-fructofuranosidase 3	GO:0005773|GO:0009651|GO:0000325|GO:0009698|GO:0009611|GO:0010106|GO:0042398|GO:0009805|GO:0004553|GO:0009617|GO:0071370|GO:0006598|GO:0007030|GO:0010167|GO:0006826|GO:0006816|GO:0015706|GO:0016132	false
A_84_P19272	1.50462	AT1G53100	AT1G53100	Arabidopsis thaliana core-2/I-branching beta-1,6-N-acetylglucosaminyltransferase-like protein mRNA, complete cds [NM_104189]	NM_104189	core-2/I-branching beta-1,6-N-acetylglucosaminyltransferase-like protein	GO:0016051|GO:0008375|GO:0005794|GO:0016020	false
A_84_P17175	1.47889	AT1G32560	AT1G32560	Arabidopsis thaliana Late embryogenesis abundant protein, group 1 protein mRNA, complete cds [NM_102991]	NM_102991	Late embryogenesis abundant protein, group 1 protein	GO:0003674|GO:0048316|GO:0009414|GO:0006970|GO:0009793|GO:0009506	false
A_84_P16638	1.47143	AT4G11690	AT4G11690	Arabidopsis thaliana pentatricopeptide repeat-containing protein mRNA, complete cds [NM_117238]	NM_117238	pentatricopeptide repeat-containing protein	GO:0005739|GO:0008150	false
A_84_P23408	1.46781	AT5G09950	AT5G09950	Arabidopsis thaliana mitochondrial editing factor 7 mRNA, complete cds [NM_121032]	NM_121032	mitochondrial editing factor 7	GO:0005739|GO:0003674|GO:0009451	false
A_84_P785044	1.46779	AT2G27840	HDT4	Arabidopsis thaliana histone deacetylase HDT4 mRNA, complete cds [NM_128344]	NM_128344	histone deacetylase HDT4	GO:0001510|GO:0030422|GO:0010162|GO:0005730|GO:0005634|GO:0004407|GO:0009165	false
A_84_P149598	1.46693	AT2G02290	AT2G02290	Arabidopsis thaliana Haloacid dehalogenase-like hydrolase (HAD) superfamily protein mRNA, complete cds [NM_126287]	NM_126287	Haloacid dehalogenase-like hydrolase (HAD) superfamily protein	GO:0005634	false
A_84_P54840	1.43961	AT3G19270	CYP707A4	Arabidopsis thaliana abscisic acid 8'-hydroxylase 4 mRNA, complete cds [NM_112814]	NM_112814	abscisic acid 8'-hydroxylase 4	GO:0019825|GO:0005576|GO:0010295	false
A_84_P21194	1.4375	AT3G23240	ERF1	Arabidopsis thaliana ethylene-responsive transcription factor 1B mRNA, complete cds [NM_113225]	NM_113225	ethylene-responsive transcription factor 1B	GO:0006355|GO:0003700|GO:0006952|GO:0005634|GO:0003677|GO:0009873|GO:0009867	false
A_84_P23399	1.42559	AT5G07080	AT5G07080	Arabidopsis thaliana HXXXD-type acyl-transferase family protein mRNA, complete cds [NM_120790]	NM_120790	HXXXD-type acyl-transferase family protein	GO:0005737|GO:0010167|GO:0045492|GO:0010413|GO:0015706|GO:0016740	false
A_84_P603285	1.42472	AT2G01730	CPSF73-II	Arabidopsis thaliana cleavage and polyadenylation specificity factor subunit 3-II mRNA, complete cds [NM_126234]	NM_126234	cleavage and polyadenylation specificity factor subunit 3-II	GO:0005515|GO:0010197|GO:0008152|GO:0005634|GO:0003824	false
A_84_P845921	1.41615	AT3G20100	CYP705A19	Arabidopsis thaliana cytochrome P450, family 705, subfamily A, polypeptide 19 mRNA, complete cds [NM_112901]	NM_112901	cytochrome P450, family 705, subfamily A, polypeptide 19	GO:0019825	false
A_84_P799589	1.4122	AT2G43500	AT2G43500	Arabidopsis thaliana nodule inception protein-like protein 8 mRNA, complete cds [NM_001161101]	NM_001161101	nodule inception protein-like protein 8	GO:0006355|GO:0003700|GO:0005634|GO:0045893|GO:0043687	false
A_84_P515691	1.41069	AT4G14590	emb2739	Arabidopsis thaliana protein EMBRYO DEFECTIVE 2739 mRNA, complete cds [NM_117539]	NM_117539	protein EMBRYO DEFECTIVE 2739	GO:0003674|GO:0005634|GO:0009793	false
A_84_P108352	1.41012	AT2G07750	AT2G07750	Arabidopsis thaliana putative DEAD-box ATP-dependent RNA helicase 33 mRNA, complete cds [NM_126777]	NM_126777	putative DEAD-box ATP-dependent RNA helicase 33	GO:0008026|GO:0005739	false
A_84_P788334	1.40409	At2g26355	AT4G07408	Arabidopsis thaliana uncharacterized protein mRNA, complete cds [NM_001125470]	NM_001125470	hypothetical protein	GO:0005739|GO:0008150|GO:0003674	false
A_84_P17733	1.40394	AT5G10080	AT5G10080	Arabidopsis thaliana aspartyl protease family protein mRNA, complete cds [NM_121046]	NM_121046	aspartyl protease family protein	GO:0006508|GO:0005576|GO:0031225|GO:0046658	false
A_84_P22601	1.39679	AT5G60335	AT5G60335	Arabidopsis thaliana thioesterase-like protein mRNA, complete cds [NM_001203651]	NM_001203651	thioesterase-like protein	GO:0009507	false
A_84_P850662	1.39622	AT5G13660	AT5G13660	Arabidopsis thaliana uncharacterized protein mRNA, complete cds [NM_001125746]	NM_001125746	hypothetical protein	GO:0008150|GO:0003674|GO:0005634	false
A_84_P18256	1.39427	AT2G30840	AT2G30840	Arabidopsis thaliana 2-oxoglutarate dependent oxygenase-like protein mRNA, complete cds [NM_128637]	NM_128637	2-oxoglutarate dependent oxygenase-like protein	GO:0005737|GO:0009815|GO:0000041|GO:0009691	false
A_84_P100746	1.38378	AT3G28220	AT3G28220	Arabidopsis thaliana TRAF-like family protein mRNA, complete cds [NM_113741]	NM_113741	TRAF-like family protein	GO:0005773|GO:0003674|GO:0005737|GO:0031540|GO:0009941	false
A_84_P16850	1.38253	AT5G40020	AT5G40020	Arabidopsis thaliana pathogenesis-related thaumatin-like protein mRNA, complete cds [NM_123365]	NM_123365	pathogenesis-related thaumatin-like protein	GO:0003674|GO:0045492|GO:0005576|GO:0010413|GO:0051707	false
A_84_P602189	1.38176	AT1G06710	AT1G06710	Arabidopsis thaliana pentatricopeptide repeat-containing protein mRNA, complete cds [NM_100548]	NM_100548	pentatricopeptide repeat-containing protein	GO:0005739	false
A_84_P795300	1.37977	AT2G40080	ELF4	BP652706 RAFL19 Arabidopsis thaliana cDNA clone RAFL19-94-B02 3', mRNA sequence [BP652706]	BP652706	protein EARLY FLOWERING 4	GO:0010114|GO:0003674|GO:0009649|GO:0042753|GO:0080167|GO:0010017|GO:0009909|GO:0009648|GO:0005634|GO:0048573|GO:0042803	false
A_84_P22475	1.37938	AT5G13830	AT5G13830	Arabidopsis thaliana FtsJ-like methyltransferase family protein mRNA, complete cds [NM_121386]	NM_121386	FtsJ-like methyltransferase family protein	GO:0005737|GO:0019243|GO:0008168	false
A_84_P750050	1.37544	AT1G12670		Arabidopsis thaliana clone asmbl_806 thionin-like mRNA sequence [EF182835]	EF182835			false
A_84_P723830	1.37404	AT1G25422	AT1G25422	Arabidopsis thaliana uncharacterized protein mRNA, complete cds [NM_001160894]	NM_001160894	hypothetical protein	GO:0008150|GO:0003674|GO:0005737	false
A_84_P827487	1.37397	AT2G04650	AT2G04650	Arabidopsis thaliana ADP-glucose pyrophosphorylase-like protein mRNA, complete cds [NM_126494]	NM_126494	ADP-glucose pyrophosphorylase-like protein	GO:0005737|GO:0009058|GO:0016779|GO:0009853|GO:0019252	false
A_84_P788262	1.37116	AT2G30480	AT2G30480	Arabidopsis thaliana uncharacterized protein mRNA, complete cds [NM_201836]	NM_201836	hypothetical protein	GO:0005739|GO:0042542|GO:0008150|GO:0003674|GO:0009408|GO:0006457|GO:0005634|GO:0009644	false
A_84_P147148	1.37067	AT1G71960	ABCG25	Arabidopsis thaliana ABC transporter G family member 25 mRNA, complete cds [NM_105854]	NM_105854	ABC transporter G family member 25	GO:0005886|GO:0009737|GO:0042626|GO:0080168	false
A_84_P12493	1.36462	AT2G30540	AT2G30540	Arabidopsis thaliana monothiol glutaredoxin-S9 mRNA, complete cds [NM_128606]	NM_128606	monothiol glutaredoxin-S9	GO:0005737|GO:0048653	false
A_84_P17941	1.36456	AT2G07718	AT2G07718	Arabidopsis thaliana Cytochrome b/b6 protein mRNA, complete cds [NM_126756]	NM_126756	Cytochrome b/b6 protein	GO:0005739|GO:0016491	false
A_84_P505985	1.36127	AT4G35130	AT4G35130	Arabidopsis thaliana pentatricopeptide repeat-containing protein mRNA, complete cds [NM_119679]	NM_119679	pentatricopeptide repeat-containing protein	GO:0008150|GO:0009507	false
A_84_P832518	1.35274	AT5G51340	AT5G51340	Arabidopsis thaliana tetratricopeptide repeat-containing protein mRNA, complete cds [NM_124513]	NM_124513	tetratricopeptide repeat-containing protein	GO:0008150|GO:0003674|GO:0000956|GO:0005634|GO:0006487	false
A_84_P146119	1.35057	AT1G78930	AT1G78930	Arabidopsis thaliana mitochondrial transcription termination factor family protein mRNA, complete cds [NM_106542]	NM_106542	mitochondrial transcription termination factor family protein	GO:0005739|GO:0008150|GO:0003674|GO:0009507	false
A_84_P307070	1.34952	AT1G55030	AT1G55030	Arabidopsis thaliana putative FBD-associated F-box protein mRNA, complete cds [NM_104377]	NM_104377	putative FBD-associated F-box protein	GO:0008150|GO:0003674|GO:0005634	false
A_84_P14226	1.3452	AT1G10070	BCAT-2	Arabidopsis thaliana branched-chain-amino-acid aminotransferase 2 mRNA, complete cds [NM_001035939]	NM_001035939	branched-chain-amino-acid aminotransferase 2	GO:0005739|GO:0005737|GO:0009744|GO:0009407|GO:0004084|GO:0009750|GO:0003824|GO:0009507	false
A_84_P525543	1.33293	AT5G09270	AT5G09270	Arabidopsis thaliana uncharacterized protein mRNA, complete cds [NM_180468]	NM_180468	hypothetical protein	GO:0009536|GO:0008150|GO:0003674|GO:0005634	false
A_84_P19357	1.33137	AT3G44990	XTR8	Arabidopsis thaliana xyloglucan endotransglucosylase/hydrolase mRNA, complete cds [NM_114368]	NM_114368	xyloglucan endotransglucosylase/hydrolase	GO:0042546|GO:0016998|GO:0016798|GO:0016762|GO:0005576|GO:0033946	false
A_84_P855667	1.33104	AT2G25760	AT2G25760	Arabidopsis thaliana protein kinase family protein mRNA, complete cds [NM_128136]	NM_128136	protein kinase family protein	GO:0005886|GO:0016301|GO:0005634	false
A_84_P505850	1.3268	AT3G56250	AT3G56250	Arabidopsis thaliana uncharacterized protein mRNA, complete cds [NM_115483]	NM_115483	hypothetical protein	GO:0005634	false
A_84_P700528	1.3253	AT1G15190	AT1G15190	AYAJF20TF pooled cDNA populations Arabidopsis thaliana cDNA, mRNA sequence [EG420293]	EG420293	fasciclin-like arabinogalactan protein 19	GO:0003674	false
A_84_P796069	1.31771	AT4G01670	AT4G01670	Arabidopsis thaliana uncharacterized protein mRNA, complete cds [NM_116397]	NM_116397	hypothetical protein	GO:0008150|GO:0003674|GO:0005634	false
A_84_P815208	1.31508	AT4G15530	PPDK	Arabidopsis thaliana pyruvate, phosphate dikinase 1 mRNA, complete cds [NM_001036570]	NM_001036570	pyruvate, phosphate dikinase 1	GO:0016310|GO:0016301|GO:0009570|GO:0005634|GO:0050242|GO:0009507|GO:0005829	false
A_84_P15165	1.31208	AT1G09040	AT1G09040	Arabidopsis thaliana uncharacterized protein mRNA, complete cds [NM_100775]	NM_100775	hypothetical protein	GO:0008150|GO:0003674|GO:0016020|GO:0005634	false
A_84_P769609	1.30326	AT5G53048						false
A_84_P787462	1.28976	AT4G25860	ORP4A	Arabidopsis thaliana OSBP(oxysterol binding protein)-related protein 4A mRNA, complete cds [NM_118719]	NM_118719	OSBP(oxysterol binding protein)-related protein 4A	GO:0008142|GO:0005634|GO:0008202	false
A_84_P21614	1.28966	AT1G29600		Rep: Phenylalanine-4-hydroxylase - Alteromonas macleodii 'Deep ecotype', partial (7%) [TC377280]			GO:0008150|GO:0005575|GO:0003676	false
A_84_P841152	1.28139	#N/A		GB				false
A_84_P868030	1.28049	AT3G27415	AT3G27415	Arabidopsis thaliana uncharacterized protein mRNA, complete cds [NM_001125247]	NM_001125247	hypothetical protein	GO:0008150|GO:0003674|GO:0005737	false
A_84_P10970	1.27918	AT4G12600	AT4G12600	Arabidopsis thaliana ribosomal protein L7Ae/L30e/S12e/Gadd45 family protein mRNA, complete cds [NM_117330]	NM_117330	ribosomal protein L7Ae/L30e/S12e/Gadd45 family protein	GO:0001510|GO:0006364|GO:0003723|GO:0005634|GO:0006164|GO:0005829	false
A_84_P268810	1.27844	AT4G27560	AT4G27560	Arabidopsis thaliana UDP-glycosyltransferase 79B2 mRNA, complete cds [NM_118891]	NM_118891	UDP-glycosyltransferase 79B2	GO:0016757|GO:0005575	false
A_84_P19081	1.27752	AT1G25530	AT1G25530	Arabidopsis thaliana transmembrane amino acid transporter family protein mRNA, complete cds [NM_102364]	NM_102364	transmembrane amino acid transporter family protein	GO:0016020|GO:0015171|GO:0005886|GO:0006865	false
A_84_P282890	1.27185	AT5G47610	AT5G47610	Arabidopsis thaliana RING-H2 finger protein ATL79 mRNA, complete cds [NM_124134]	NM_124134	RING-H2 finger protein ATL79	GO:0008270|GO:0005634	false
A_84_P827972	1.25782	#N/A		AAB61497.1 - Arabidopsis thaliana (Mouse-ear cress), complete [TC376268]				false
A_84_P221148	1.25602	AT5G57810	TET15	Arabidopsis thaliana tetraspanin15 mRNA, complete cds [NM_125165]	NM_125165	tetraspanin15	GO:0007568	false
A_84_P17530	1.2546	AT3G59820	AT3G59820	Arabidopsis thaliana LETM1-like protein mRNA, complete cds [NM_115844]	NM_115844	LETM1-like protein	GO:0005739	false
A_84_P231269	1.25427	AT1G24600	AT1G24600	Arabidopsis thaliana uncharacterized protein mRNA, complete cds [NM_102302]	NM_102302	hypothetical protein	GO:0008150|GO:0003674|GO:0005634	false
A_84_P23218	1.25358	AT3G62930	AT3G62930	Arabidopsis thaliana monothiol glutaredoxin-S6 mRNA, complete cds [NM_116158]	NM_116158	monothiol glutaredoxin-S6	GO:0008794|GO:0005575|GO:0048653	false
A_84_P22531	1.25281	AT5G41400	AT5G41400	Arabidopsis thaliana RING/U-box superfamily protein mRNA, complete cds [NM_123505]	NM_123505	RING/U-box superfamily protein	GO:0006612|GO:0008270|GO:0010363|GO:0009963	false
A_84_P514938	1.24894	AT5G19875	AT5G19875	Arabidopsis thaliana uncharacterized protein mRNA, complete cds [NM_121994]	NM_121994	hypothetical protein	GO:0005739|GO:0003674|GO:0006979	false
A_84_P160413	1.24699	AT3G44750	HDA3	Arabidopsis thaliana histone deacetylase HDT1 mRNA, complete cds [NM_114344]	NM_114344	histone deacetylase HDT1	GO:0000478|GO:0001510|GO:0010162|GO:0005730|GO:0009220|GO:0008270|GO:0005634|GO:0004407|GO:0003676|GO:0009294|GO:0009944|GO:0006164	false
A_84_P539632	1.244	AT4G13990	AT4G13990	Arabidopsis thaliana Exostosin family protein mRNA, complete cds [NM_117474]	NM_117474	Exostosin family protein	GO:0008150|GO:0005794|GO:0016020|GO:0005618|GO:0003824	false
A_84_P818318	1.23983	AT4G27560	AT4G27560	Arabidopsis thaliana UDP-glycosyltransferase 79B2 mRNA, complete cds [NM_118891]	NM_118891	UDP-glycosyltransferase 79B2	GO:0016757|GO:0005575	false
A_84_P198134	1.23899	AT3G53630	AT3G53630	Arabidopsis thaliana uncharacterized protein mRNA, complete cds [NM_115223]	NM_115223	hypothetical protein	GO:0008150|GO:0003674|GO:0005575	false
A_84_P555238	1.23572	AT2G12400	AT2G12400	Arabidopsis thaliana uncharacterized protein mRNA, complete cds [NM_126891]	NM_126891	hypothetical protein	GO:0008150|GO:0003674|GO:0005576|GO:0009506	false
A_84_P222889	1.23053	AT1G69210	AT1G69210	Arabidopsis thaliana uncharacterized protein mRNA, complete cds [NM_001124100]	NM_001124100	hypothetical protein	GO:0008150|GO:0003674|GO:0005575|GO:0009560	false
A_84_P13659	1.23036	AT3G24000	AT3G24000	Arabidopsis thaliana pentatricopeptide repeat-containing protein mRNA, complete cds [NM_113305]	NM_113305	pentatricopeptide repeat-containing protein	GO:0005739|GO:0008150	false
A_84_P766479	1.2292	AT5G34852						false
A_84_P830659	1.22749	AT1G01320	AT1G01320	Arabidopsis thaliana tetratricopeptide repeat-containing protein mRNA, complete cds [NM_100014]	NM_100014	tetratricopeptide repeat-containing protein	GO:0005737|GO:0016556	false
A_84_P840627	1.22716	#N/A		GB				false
A_84_P15990	1.22632	AT5G62540	UBC3	Arabidopsis thaliana ubiquitin-conjugating enzyme E2 3 mRNA, complete cds [NM_125648]	NM_125648	ubiquitin-conjugating enzyme E2 3	GO:0010228|GO:0006511|GO:0004842|GO:0005634	false
A_84_P524541	1.2174	AT4G11350	AT4G11350	Arabidopsis thaliana uncharacterized protein mRNA, complete cds [NM_001036540]	NM_001036540	hypothetical protein	GO:0008150|GO:0005794|GO:0016757	false
A_84_P813210	1.21511	AT1G64660	MGL	Arabidopsis thaliana methionine gamma-lyase mRNA, complete cds [NM_105141]	NM_105141	methionine gamma-lyase	GO:0042631|GO:0006520|GO:0005737|GO:0051289|GO:0018826|GO:0003824|GO:0009970|GO:0006730|GO:0019458|GO:0005829	false
A_84_P10807	1.21362	AT3G15590	AT3G15590	Arabidopsis thaliana pentatricopeptide repeat-containing protein mRNA, complete cds [NM_112427]	NM_112427	pentatricopeptide repeat-containing protein	GO:0005739|GO:0003677	false
A_84_P23898	1.21031	AT2G46660	CYP78A6	Arabidopsis thaliana cytochrome P450, family 78, subfamily A, polypeptide 6 mRNA, complete cds [NM_130231]	NM_130231	cytochrome P450, family 78, subfamily A, polypeptide 6	GO:0019825|GO:0048316|GO:0009507	false
A_84_P789813	1.20583	AT4G04850	KEA3	Arabidopsis thaliana K+ efflux antiporter 3 mRNA, complete cds [NM_001203746]	NM_001203746	K+ efflux antiporter 3	GO:0015079|GO:0015386|GO:0046777|GO:0005886|GO:0010155|GO:0009507	false
A_84_P305730	1.20347	AT5G24155	AT5G24155	Arabidopsis thaliana FAD/NAD(P)-binding oxidoreductase family protein mRNA, complete cds [NM_147909]	NM_147909	FAD/NAD(P)-binding oxidoreductase family protein	GO:0016126	false
A_84_P24136	1.20334	AT3G55940	AT3G55940	Arabidopsis thaliana phosphoinositide phospholipase C 7 mRNA, complete cds [NM_115452]	NM_115452	phosphoinositide phospholipase C 7	GO:0030048|GO:0007165|GO:0004629|GO:0005886|GO:0051645|GO:0060151|GO:0051646	false
A_84_P803419	1.20142	AT1G71530		Arabidopsis thaliana mRNA for hypothetical protein, complete cds, clone: RAFL19-70-N14 [AK229644]	AK229644			false
A_84_P766447	1.19659	AT5G02500	HSC70-1	Arabidopsis thaliana heat shock cognate protein 70-1 mRNA, complete cds [NM_120328]	NM_120328	heat shock cognate protein 70-1	GO:0005515|GO:0010187|GO:0009651|GO:0005886|GO:0009408|GO:0050832|GO:0009409|GO:0006094|GO:0005618|GO:0005634|GO:0002020|GO:0006096|GO:0005829|GO:0005737|GO:0006457|GO:0048046|GO:0042742|GO:0005774|GO:0005794|GO:0005730|GO:0090332|GO:0009615|GO:0016020|GO:0022626|GO:0009506|GO:0046686|GO:0009507	false
A_84_P823170	1.19608	AT4G35160	AT4G35160	Arabidopsis thaliana O-methyltransferase family protein mRNA, complete cds [NM_119682]	NM_119682	O-methyltransferase family protein	GO:0005634|GO:0005829	false
A_84_P21914	1.19551	AT1G20710	WOX10	Arabidopsis thaliana WUSCHEL-related homeobox 10 mRNA, complete cds [NM_101923]	NM_101923	WUSCHEL-related homeobox 10	GO:0006355|GO:0003700|GO:0005634|GO:0003677	false
A_84_P858356	1.19523	AT3G15000	AT3G15000	Arabidopsis thaliana RNA-editing factor interacting protein 1 mRNA, complete cds [NM_112362]	NM_112362	RNA-editing factor interacting protein 1	GO:0005739|GO:0005515|GO:0016554|GO:0080156|GO:0009451|GO:0050897|GO:0009507	false
A_84_P178234	1.19037	AT4G13800	AT4G13800	Arabidopsis thaliana uncharacterized protein mRNA, complete cds [NM_117454]	NM_117454	hypothetical protein	GO:0008150|GO:0005886	false
A_84_P589800	1.18947	AT1G34160	AT1G34160	Arabidopsis thaliana pentatricopeptide repeat-containing protein mRNA, complete cds [NM_103139]	NM_103139	pentatricopeptide repeat-containing protein	GO:0005739|GO:0008150	false
A_84_P603445	1.18785	AT3G09060	AT3G09060	Arabidopsis thaliana pentatricopeptide repeat-containing protein mRNA, complete cds [NM_111740]	NM_111740	pentatricopeptide repeat-containing protein	GO:0005739|GO:0008150|GO:0003674	false
A_84_P509259	1.18678	AT3G02010	AT3G02010	Arabidopsis thaliana pentatricopeptide repeat-containing protein mRNA, complete cds [NM_111067]	NM_111067	pentatricopeptide repeat-containing protein	GO:0005739|GO:0008150	false
A_84_P14401	1.18549	AT2G15630	AT2G15630	Arabidopsis thaliana pentatricopeptide repeat-containing protein mRNA, complete cds [NM_127124]	NM_127124	pentatricopeptide repeat-containing protein	GO:0005739|GO:0008150|GO:0003674	false
A_84_P502174	1.18543	AT3G09040	AT3G09040	Arabidopsis thaliana pentatricopeptide repeat-containing protein mRNA, complete cds [NM_111738]	NM_111738	pentatricopeptide repeat-containing protein	GO:0005739|GO:0008150|GO:0003674	false
A_84_P806047	1.18539	AT5G02500	HSC70-1	Arabidopsis thaliana heat shock cognate protein 70-1 mRNA, complete cds [NM_001125684]	NM_001125684	heat shock cognate protein 70-1	GO:0005515|GO:0010187|GO:0009651|GO:0005886|GO:0009408|GO:0050832|GO:0009409|GO:0006094|GO:0005618|GO:0005634|GO:0002020|GO:0006096|GO:0005829|GO:0005737|GO:0006457|GO:0048046|GO:0042742|GO:0005774|GO:0005794|GO:0005730|GO:0090332|GO:0009615|GO:0016020|GO:0022626|GO:0009506|GO:0046686|GO:0009507	false
A_84_P859775	1.18391	AT3G12120	FAD2	Arabidopsis thaliana omega-6 fatty acid desaturase mRNA, complete cds [NM_112047]	NM_112047	omega-6 fatty acid desaturase	GO:0045485|GO:0005783|GO:0016720|GO:0005634	false
A_84_P758681	1.18353	AT2G20585	NFD6	Arabidopsis thaliana nuclear fusion defective 6 mRNA, complete cds [NM_001124880]	NM_001124880	nuclear fusion defective 6	GO:0008150|GO:0003674	false
A_84_P519046	1.18251	AT3G09450	AT3G09450	Arabidopsis thaliana uncharacterized protein mRNA, complete cds [NM_111779]	NM_111779	hypothetical protein		false
A_84_P266280	1.17952	AT4G01610	AT4G01610	Arabidopsis thaliana putative cathepsin B-like cysteine protease mRNA, complete cds [NM_116392]	NM_116392	putative cathepsin B-like cysteine protease	GO:0005773|GO:0000902|GO:0006635|GO:0010162|GO:0006508|GO:0016049|GO:0048193|GO:0005576|GO:0008234|GO:0005829	false
A_84_P717727	1.17666	AT5G57150						false
A_84_P12361	1.17382	AT1G03100	AT1G03100	Arabidopsis thaliana pentatricopeptide repeat-containing protein mRNA, complete cds [NM_100192]	NM_100192	pentatricopeptide repeat-containing protein	GO:0005739|GO:0008150|GO:0003674	false
A_84_P813153	1.17119	AT5G62440	AT5G62440	Arabidopsis thaliana uncharacterized protein mRNA, complete cds [NM_125638]	NM_125638	hypothetical protein	GO:0009640|GO:0017126|GO:0010388|GO:0005634|GO:0009790|GO:0006606|GO:0003674|GO:0005737|GO:0048825|GO:0000741|GO:0009560|GO:0051302|GO:0051301	false
A_84_P286230	1.17086	AT3G25905	CLE27	Arabidopsis thaliana protein CLAVATA3/ESR-related 27 mRNA, complete cds [NM_113494]	NM_113494	protein CLAVATA3/ESR-related 27	GO:0005739|GO:0007165|GO:0005102|GO:0048046	false
A_84_P305520	1.16673	AT1G63250	AT1G63250	Arabidopsis thaliana putative DEAD-box ATP-dependent RNA helicase 48 mRNA, complete cds [NM_105004]	NM_105004	putative DEAD-box ATP-dependent RNA helicase 48	GO:0008026|GO:0005739	false
A_84_P515827	1.16283	AT5G15340	AT5G15340	Arabidopsis thaliana pentatricopeptide repeat-containing protein mRNA, complete cds [NM_121538]	NM_121538	pentatricopeptide repeat-containing protein	GO:0005739|GO:0008150	false
A_84_P12103	1.16264	AT5G27120	AT5G27120	Arabidopsis thaliana putative SAR DNA-binding protein mRNA, complete cds [NM_122594]	NM_122594	putative SAR DNA-binding protein	GO:0008150|GO:0005730|GO:0005634|GO:0003677|GO:0009506|GO:0005829	false
A_84_P859582	1.16205	AT5G62190	PRH75	Arabidopsis thaliana DEAD/DEAH box RNA helicase PRH75 mRNA, complete cds [NM_125613]	NM_125613	DEAD/DEAH box RNA helicase PRH75	GO:0008026|GO:0051604|GO:0001510|GO:0016070|GO:0005730|GO:0017151|GO:0005634	false
A_84_P20208	1.16147	AT3G05690	NF-YA2	Arabidopsis thaliana nuclear transcription factor Y subunit A-2 mRNA, complete cds [NM_111443]	NM_111443	nuclear transcription factor Y subunit A-2	GO:0009567|GO:0006355|GO:0016602|GO:0003700|GO:0005634	false
A_84_P565995	1.15995	AT3G03776	AT3G03776	Arabidopsis thaliana hydroxyproline-rich glycoprotein family protein mRNA, complete cds [NM_148684]	NM_148684	hydroxyproline-rich glycoprotein family protein	GO:0008150|GO:0003674	false
A_84_P819429	1.15955	AT1G59640	BPEp	Arabidopsis thaliana transcription factor BPE mRNA, complete cds [NM_104657]	NM_104657	transcription factor BPE	GO:0048443|GO:0048481|GO:0006355|GO:0003700|GO:0010162|GO:0048441|GO:0005634|GO:0009694|GO:0003677|GO:0009827|GO:0009062|GO:0009753|GO:0009860|GO:0048446	false
A_84_P739644	1.15808	AT1G70260	AT1G70260	Arabidopsis thaliana nodulin MtN21-like transporter UMAMIT36 mRNA, complete cds [NM_105694]	NM_105694	nodulin MtN21-like transporter UMAMIT36	GO:0003674|GO:0016020	false
A_84_P18072	1.15425	AT1G72520	AT1G72520	Arabidopsis thaliana lipoxygenase 4 mRNA, complete cds [NM_105911]	NM_105911	lipoxygenase 4	GO:0052542|GO:0034440|GO:0010193|GO:0009611|GO:0009620|GO:0006952|GO:0009695|GO:0048653|GO:0009617|GO:0009555|GO:0010200|GO:0009753|GO:0009901|GO:0016165|GO:0080086|GO:0040007|GO:0009873|GO:0009507	false
A_84_P110872	1.15292	AT2G37400	AT2G37400	Arabidopsis thaliana tetratricopeptide repeat domain-containing protein mRNA, complete cds [NM_129295]	NM_129295	tetratricopeptide repeat domain-containing protein	GO:0009536|GO:0008150|GO:0009543|GO:0006626|GO:0009941|GO:0009507	false
A_84_P18328	1.14269	AT3G07750	AT3G07750	Arabidopsis thaliana 3'-5'-exoribonuclease family protein mRNA, complete cds [NM_111654]	NM_111654	3'-5'-exoribonuclease family protein	GO:0006396|GO:0000478|GO:0005737|GO:0001510|GO:0000175|GO:0003723|GO:0006626	false
A_84_P21121	1.13885	AT2G01200		GB				false
A_84_P766772	1.13822	AT5G38565	AT5G38565	Arabidopsis thaliana putative FBD-associated F-box protein mRNA, complete cds [NM_148060]	NM_148060	putative FBD-associated F-box protein	GO:0008150|GO:0003674|GO:0005634	false
A_84_P230859	1.13784	AT3G22550	AT3G22550	Arabidopsis thaliana uncharacterized protein mRNA, complete cds [NM_113154]	NM_113154	hypothetical protein	GO:0003674|GO:0005634	false
A_84_P20799	1.13748	AT1G02390	GPAT2	Arabidopsis thaliana glycerol-3-phosphate sn-2-acyltransferase 2 mRNA, complete cds [NM_100120]	NM_100120	glycerol-3-phosphate sn-2-acyltransferase 2	GO:0005739|GO:0016746|GO:0008152|GO:0006655	false
A_84_P12385	1.13196	AT1G80110	PP2-B11	Arabidopsis thaliana phloem protein 2-B11 mRNA, complete cds [NM_106660]	NM_106660	phloem protein 2-B11	GO:0030246|GO:0005634	false
A_84_P830077	1.12942	AT3G27997						false
A_84_P835703	1.12864	AT1G30460	CPSF30	Arabidopsis thaliana cleavage and polyadenylation specificity factor CPSF30 mRNA, complete cds [NM_102782]	NM_102782	cleavage and polyadenylation specificity factor CPSF30	GO:0005515|GO:0006397|GO:0005516|GO:0006378|GO:0006396|GO:0003723|GO:0005634|GO:0004521|GO:0003676|GO:1900363|GO:0004519|GO:0005847|GO:0000278|GO:0006979	false
A_84_P857309	1.1273	AT5G14550						false
A_84_P312043	1.12424	AT2G31220	AT2G31220	Arabidopsis thaliana transcription factor bHLH10 mRNA, complete cds [NM_128678]	NM_128678	transcription factor bHLH10	GO:0006355|GO:0003700|GO:0005634|GO:0003677	false
A_84_P19499	1.12179	AT4G21400	CRK28	Arabidopsis thaliana cysteine-rich receptor-like protein kinase 28 mRNA, complete cds [NM_118260]	NM_118260	cysteine-rich receptor-like protein kinase 28	GO:0002679|GO:0010200|GO:0016301|GO:0005576	false
A_84_P767046	1.12141	AT5G45850	AT5G45850	Arabidopsis thaliana uncharacterized protein mRNA, complete cds [NM_123953]	NM_123953	hypothetical protein	GO:0008150|GO:0003674|GO:0010162|GO:0005634	false
A_84_P14985	1.12105	AT5G47220	ERF2	Arabidopsis thaliana ethylene-responsive transcription factor 2 mRNA, complete cds [NM_124093]	NM_124093	ethylene-responsive transcription factor 2	GO:0006355|GO:0003700|GO:0009693|GO:0009737|GO:0005634|GO:0003677|GO:0002679|GO:0035556|GO:0010200|GO:0009723|GO:0009864|GO:0045893|GO:0009873	false
A_84_P238433	1.11971	AT5G37300	WSD1	Arabidopsis thaliana o-acyltransferase WSD1 mRNA, complete cds [NM_123089]	NM_123089	o-acyltransferase WSD1	GO:0048481|GO:0005783|GO:0004144|GO:0005634|GO:0047196|GO:0010025	false
A_84_P22084	1.11852	AT3G11580	AT3G11580	Arabidopsis thaliana AP2/B3-like transcriptional factor family protein mRNA, complete cds [NM_111991]	NM_111991	AP2/B3-like transcriptional factor family protein	GO:0003700|GO:0005634|GO:0009062	false
A_84_P860899	1.1173	#N/A						false
A_84_P511022	1.11483	AT2G43800	AT2G43800	Arabidopsis thaliana formin-like protein 2 mRNA, complete cds [NM_129942]	NM_129942	formin-like protein 2	GO:0005886|GO:0010224|GO:0009744|GO:0009718|GO:0003779|GO:0010014|GO:0010073|GO:0009855	false
A_84_P536544	1.11435	AT1G52450	AT1G52450	Arabidopsis thaliana ubiquitin carboxyl-terminal hydrolase-related protein mRNA, complete cds [NM_104123]	NM_104123	ubiquitin carboxyl-terminal hydrolase-related protein	GO:0005634|GO:0005829	false
A_84_P809900	1.11248	AT3G12120						false
A_84_P19407	1.10659	AT3G56070	ROC2	Arabidopsis thaliana rotamase cyclophilin 2 mRNA, complete cds [NM_001084832]	NM_001084832	rotamase cyclophilin 2	GO:0005739|GO:0007165|GO:0016018|GO:0005737|GO:0001510|GO:0005794|GO:0006457|GO:0006364|GO:0003755|GO:0046686|GO:0005829	false
A_84_P213368	1.10482	AT4G15770	AT4G15770	Arabidopsis thaliana RNA binding protein mRNA, complete cds [NM_117668]	NM_117668	RNA binding protein	GO:0001510|GO:0042254|GO:0006626|GO:0005634|GO:0005829	false
A_84_P831599	1.10358	AT5G26180	AT5G26180	Arabidopsis thaliana S-adenosyl-L-methionine-dependent methyltransferases superfamily protein mRNA, complete cds [NM_122519]	NM_122519	S-adenosyl-L-methionine-dependent methyltransferases superfamily protein	GO:0008150|GO:0003674|GO:0005737	false
A_84_P271470	1.10304	AT3G58590	AT3G58590	Arabidopsis thaliana pentatricopeptide repeat-containing protein mRNA, complete cds [NM_115721]	NM_115721	pentatricopeptide repeat-containing protein	GO:0005739|GO:0008150|GO:0003674	false
A_84_P10109	1.10304	AT4G36240	GATA7	Arabidopsis thaliana GATA transcription factor 7 mRNA, complete cds [NM_119792]	NM_119792	GATA transcription factor 7	GO:0003700|GO:0007623|GO:0009416|GO:0005634	false
A_84_P557335	1.10106	AT4G12750	AT4G12750	Arabidopsis thaliana homeodomain-like transcriptional regulator mRNA, complete cds [NM_117344]	NM_117344	homeodomain-like transcriptional regulator	GO:0005634	false
A_84_P16304	1.09996	AT2G16720	MYB7	Arabidopsis thaliana myb domain protein 7 mRNA, complete cds [NM_127224]	NM_127224	myb domain protein 7	GO:0006355|GO:0009651|GO:0003700|GO:0009753|GO:0009751|GO:0009737|GO:0005634|GO:0003677|GO:0009873	false
A_84_P20755	1.09939	AT5G08305	AT5G08305	Arabidopsis thaliana pentatricopeptide repeat (PPR) family protein mRNA, complete cds [NM_001203333]	NM_001203333	pentatricopeptide repeat (PPR) family protein	GO:0005739	false
A_84_P830933	1.099	AT4G17440	AT4G17440	Arabidopsis thaliana uncharacterized protein mRNA, complete cds [NM_001125528]	NM_001125528	hypothetical protein	GO:0008150|GO:0003674|GO:0005634	false
A_84_P23070	1.09795	AT3G22740	HMT3	Arabidopsis thaliana homocysteine S-methyltransferase 3 mRNA, complete cds [NM_113173]	NM_113173	homocysteine S-methyltransferase 3	GO:0005737|GO:0005886|GO:0008898	false
A_84_P759744	1.09753	AT3G11580	AT3G11580	Arabidopsis thaliana AP2/B3-like transcriptional factor family protein mRNA, complete cds [NM_180228]	NM_180228	AP2/B3-like transcriptional factor family protein	GO:0003700|GO:0005634|GO:0009062	false
A_84_P248695	1.09707	AT5G12270	AT5G12270	Arabidopsis thaliana oxidoreductase, 2OG-Fe(II) oxygenase family protein mRNA, complete cds [NM_121265]	NM_121265	oxidoreductase, 2OG-Fe(II) oxygenase family protein	GO:0005737|GO:0016706	false
A_84_P12416	1.09603	AT1G72040	AT1G72040	Arabidopsis thaliana deoxyribonucleoside kinase mRNA, complete cds [NM_105862]	NM_105862	deoxyribonucleoside kinase	GO:0006139|GO:0019136|GO:0016773|GO:0005634|GO:0005524	false
A_84_P14059	1.09507	AT1G50400	AT1G50400	Arabidopsis thaliana eukaryotic porin family protein mRNA, complete cds [NM_103923]	NM_103923	eukaryotic porin family protein	GO:0006820|GO:0005739|GO:0007126|GO:0005741|GO:0006259|GO:0008308|GO:0033044	false
A_84_P832870	1.09422	AT4G08480	MAPKKK9	Arabidopsis thaliana mitogen-activated protein kinase kinase kinase 9 mRNA, complete cds [NM_116917]	NM_116917	mitogen-activated protein kinase kinase kinase 9	GO:0005515|GO:0005737|GO:0016301|GO:0031347	false
A_84_P823421	1.09404	AT2G27110	FRS3	Arabidopsis thaliana FAR1-related sequence 3 mRNA, complete cds [NM_179767]	NM_179767	FAR1-related sequence 3	GO:0006635|GO:0009639|GO:0005634|GO:0016558|GO:0009506	false
A_84_P606597	1.09365	AT1G03760	AT1G03760	Arabidopsis thaliana Prefoldin chaperone subunit family protein mRNA, complete cds [NM_100255]	NM_100255	Prefoldin chaperone subunit family protein	GO:0006457|GO:0016272|GO:0005634|GO:0048573|GO:0009560	false
A_84_P10363	1.09275	AT1G28230	PUP1	Arabidopsis thaliana purine permease 1 mRNA, complete cds [NM_102588]	NM_102588	purine permease 1	GO:0010184|GO:0005887|GO:0015211|GO:0005345|GO:0006863|GO:0015931|GO:0009507	false
A_84_P20359	1.0923	AT3G57540	AT3G57540	Arabidopsis thaliana Remorin family protein mRNA, complete cds [NM_115614]	NM_115614	Remorin family protein	GO:0008150|GO:0005634|GO:0003677	false
A_84_P824981	1.09042	AT1G65560	AT1G65560	Arabidopsis thaliana zinc-binding dehydrogenase family protein mRNA, complete cds [NM_105230]	NM_105230	zinc-binding dehydrogenase family protein	GO:0005737	false
A_84_P796124	1.09027	AT1G79610		974758 CERES-148 Arabidopsis thaliana cDNA clone 126096 3', mRNA sequence [DR380614]	DR380614			false
A_84_P20831	1.08422	AT1G61340	AT1G61340	Arabidopsis thaliana F-box stress induced 1 mRNA, complete cds [NM_001198350]	NM_001198350	F-box stress induced 1	GO:0009617|GO:0003674|GO:0010200|GO:0009651|GO:0009753|GO:0009751|GO:0009737|GO:0009693|GO:0009611|GO:0006970|GO:0005634|GO:0009961	false
A_84_P588557	1.0829	AT4G36830	HOS3-1	Arabidopsis thaliana protein HOS3-1 mRNA, complete cds [NM_119847]	NM_119847	protein HOS3-1	GO:0005739|GO:0008150|GO:0003674|GO:0016021	false
A_84_P200164	1.0804	AT5G27940	WPP3	Arabidopsis thaliana WPP domain-containing protein 3 mRNA, complete cds [NM_122676]	NM_122676	WPP domain-containing protein 3	GO:0008150|GO:0003674|GO:0005634	false
A_84_P757759	1.07838	AT2G33847	AT2G33847	Arabidopsis thaliana uncharacterized protein mRNA, complete cds [NM_001084533]	NM_001084533	hypothetical protein	GO:0005739|GO:0005634	false
A_84_P824327	1.07628	AT2G19860	HXK2	Arabidopsis thaliana hexokinase 2 mRNA, complete cds [NM_001084452]	NM_001084452	hexokinase 2	GO:0005739|GO:0009536|GO:0004340|GO:0008865|GO:0010182|GO:0009747|GO:0031307|GO:0012501|GO:0004396|GO:0005524|GO:0009507	false
A_84_P18101	1.07597	AT1G73910	ARP4A	Arabidopsis thaliana actin-related protein 4A mRNA, complete cds [NM_106050]	NM_106050	actin-related protein 4A	GO:0005737|GO:0005200	false
A_84_P12022	1.07403	AT4G16700	PSD1	Arabidopsis thaliana phosphatidylserine decarboxylase 1 mRNA, complete cds [NM_117771]	NM_117771	phosphatidylserine decarboxylase 1	GO:0005739|GO:0004609	false
A_84_P10138	1.07369	AT4G37190	AT4G37190	Arabidopsis thaliana uncharacterized protein mRNA, complete cds [NM_119882]	NM_119882	hypothetical protein	GO:0005739|GO:0005774|GO:0005829	false
A_84_P254510	1.07143	AT1G65370	AT1G65370	Arabidopsis thaliana meprin and TRAF homology domain-containing protein mRNA, complete cds [NM_105211]	NM_105211	meprin and TRAF homology domain-containing protein	GO:0008150|GO:0003674|GO:0005634	false
A_84_P133865	1.07118	AT3G15780	AT3G15780	Arabidopsis thaliana uncharacterized protein mRNA, complete cds [NM_112448]	NM_112448	hypothetical protein	GO:0005739|GO:0008150|GO:0003674|GO:0045892	false
A_84_P16662	1.07032	AT4G21570	AT4G21570	Arabidopsis thaliana uncharacterized protein mRNA, complete cds [NM_118277]	NM_118277	hypothetical protein	GO:0008150|GO:0005783|GO:0009507	false
A_84_P787058	1.06948	AT5G64550	AT5G64550	Arabidopsis thaliana loricrin-related protein mRNA, complete cds [NM_125851]	NM_125851	loricrin-related protein	GO:0003674|GO:0005634	false
A_84_P853304	1.06937	AT5G01300	AT5G01300	Arabidopsis thaliana putative phosphatidylethanolamine-binding protein mRNA, complete cds [NM_120208]	NM_120208	putative phosphatidylethanolamine-binding protein	GO:0010264|GO:0008150|GO:0005737|GO:0008429|GO:0010162|GO:0045893	false
A_84_P187774	1.0692	AT5G44930	ARAD2	Arabidopsis thaliana putative arabinosyltransferase mRNA, complete cds [NM_180801]	NM_180801	putative arabinosyltransferase	GO:0009832|GO:0005794|GO:0016020|GO:0003824|GO:0035884	false
A_84_P813812	1.06428	AT3G08770	LTP6	Arabidopsis thaliana lipid-transfer protein 6 mRNA, complete cds [NM_111711]	NM_111711	lipid-transfer protein 6	GO:0006869|GO:0009414|GO:0005576|GO:0008289	false
A_84_P603545	1.0613	AT3G50040	AT3G50040	Arabidopsis thaliana uncharacterized protein mRNA, complete cds [NM_114864]	NM_114864	hypothetical protein	GO:0008150|GO:0003674|GO:0005634	false
A_84_P861772	1.06076	AT3G57150	NAP57	Arabidopsis thaliana putative pseudouridine synthase NAP57 mRNA, complete cds [NM_115574]	NM_115574	putative pseudouridine synthase NAP57	GO:0009982|GO:0001510|GO:0005730|GO:0005634|GO:0009506|GO:0006164|GO:0005829	false
A_84_P221168	1.05287	AT5G64680	AT5G64680	Arabidopsis thaliana uncharacterized protein mRNA, complete cds [NM_125864]	NM_125864	hypothetical protein	GO:0009640|GO:0006626|GO:0010388|GO:0005730|GO:0005634|GO:0006312|GO:0003674|GO:0008150|GO:0051604|GO:0001510|GO:0000741|GO:0000398|GO:0009560	false
A_84_P20953	1.05169	AT1G80530	AT1G80530	Arabidopsis thaliana Major facilitator superfamily protein mRNA, complete cds [NM_106701]	NM_106701	Major facilitator superfamily protein	GO:0003674|GO:0080167|GO:0005634	false
A_84_P255220	1.05051	AT5G17460	AT5G17460	Arabidopsis thaliana uncharacterized protein mRNA, complete cds [NM_121752]	NM_121752	hypothetical protein	GO:0003674	false
A_84_P836403	1.05048	AT1G49600	RBP47A	Arabidopsis thaliana RNA-binding protein 47A mRNA, complete cds [NM_103848]	NM_103848	RNA-binding protein 47A	GO:0003723|GO:0005829	false
A_84_P821615	1.04963	AT3G24927		Arabidopsis thaliana Full-length cDNA Complete sequence from clone GSLTSIL71ZC08 of Silique of strain col-0 of Arabidopsis thaliana (thale cress) [BX825906]	BX825906			false
A_84_P14086	1.04899	AT5G59780	MYB59	Arabidopsis thaliana transcription factor MYB59 mRNA, complete cds [NM_180894]	NM_180894	transcription factor MYB59	GO:0006355|GO:0003700|GO:0009651|GO:0009737|GO:0005634|GO:0009739|GO:0003677|GO:0010200|GO:0009753|GO:0009733|GO:0009751|GO:0009723|GO:0046686	false
A_84_P166063	1.04769	AT4G15620	AT4G15620	Arabidopsis thaliana uncharacterized protein mRNA, complete cds [NM_117653]	NM_117653	hypothetical protein	GO:0005739|GO:0008150|GO:0003674	false
A_84_P786287	1.0451	AT5G05410	DREB2A	Arabidopsis thaliana dehydration-responsive element-binding protein 2A mRNA, complete cds [NM_001036760]	NM_001036760	dehydration-responsive element-binding protein 2A	GO:0005515|GO:0042542|GO:0006355|GO:0003700|GO:0009408|GO:0005634|GO:0003677|GO:0009644|GO:0010200|GO:0006457|GO:0010224|GO:0009414|GO:0010286	false
A_84_P525616	1.0442	AT5G38730	AT5G38730	Arabidopsis thaliana pentatricopeptide repeat-containing protein mRNA, complete cds [NM_123234]	NM_123234	pentatricopeptide repeat-containing protein	GO:0005739|GO:0008150|GO:0003674	false
A_84_P16521	1.04383	AT3G45410	AT3G45410	Arabidopsis thaliana concanavalin A-like lectin kinase-like protein mRNA, complete cds [NM_114410]	NM_114410	concanavalin A-like lectin kinase-like protein	GO:0005886|GO:0071472|GO:0010106|GO:0010043|GO:0046777|GO:0004674|GO:0016301|GO:0004675|GO:0000041|GO:0006826|GO:0010167|GO:0071369|GO:0015706	false
A_84_P834011	1.03941	#N/A						false
A_84_P843714	1.03742	AT2G41670	AT2G41670	Arabidopsis thaliana P-loop containing nucleoside triphosphate hydrolases superfamily protein mRNA, complete cds [NM_180022]	NM_180022	P-loop containing nucleoside triphosphate hydrolases superfamily protein	GO:0005739|GO:0008150|GO:0005525|GO:0009507	false
A_84_P59930	1.03728	AT1G15150	AT1G15150	Arabidopsis thaliana MATE efflux family protein mRNA, complete cds [NM_101383]	NM_101383	MATE efflux family protein	GO:0005215|GO:0015297|GO:0016020|GO:0005886	false
A_84_P19155	1.0358	AT2G38540	LP1	Arabidopsis thaliana non-specific lipid-transfer protein 1 mRNA, complete cds [NM_129411]	NM_129411	non-specific lipid-transfer protein 1	GO:0005516|GO:0005886|GO:0009505|GO:0009534|GO:0006869|GO:0005576|GO:0048046	false
A_84_P199044	1.03187	AT1G63150	AT1G63150	Arabidopsis thaliana transacting siRNA generating locus mRNA, complete cds [NM_104993]	NM_104993	transacting siRNA generating locus	GO:0005739	false
A_84_P822182	1.03161	AT2G44510	AT2G44510	Arabidopsis thaliana CDK inhibitor P21 binding protein mRNA, complete cds [NM_130014]	NM_130014	CDK inhibitor P21 binding protein	GO:0008150|GO:0003674|GO:0005730|GO:0009507	false
A_84_P23711	1.02578	AT1G79470	AT1G79470	Arabidopsis thaliana inosine-5'-monophosphate dehydrogenase mRNA, complete cds [NM_106595]	NM_106595	inosine-5'-monophosphate dehydrogenase	GO:0005737|GO:0001510|GO:0006177|GO:0003938|GO:0006626|GO:0005829	false
A_84_P125071	1.02459	AT4G01990	AT4G01990	Arabidopsis thaliana pentatricopeptide repeat-containing protein mRNA, complete cds [NM_116430]	NM_116430	pentatricopeptide repeat-containing protein	GO:0005739|GO:0008150|GO:0009560	false
A_84_P111662	1.02251	AT3G56030	AT3G56030	Arabidopsis thaliana pentatricopeptide repeat-containing protein mRNA, complete cds [NM_115461]	NM_115461	pentatricopeptide repeat-containing protein	GO:0005739|GO:0008150|GO:0003674	false
A_84_P529057	1.02095	AT4G37170	AT4G37170	Arabidopsis thaliana pentatricopeptide repeat-containing protein mRNA, complete cds [NM_119880]	NM_119880	pentatricopeptide repeat-containing protein	GO:0005739|GO:0008150|GO:0003674	false
A_84_P600219	1.01654	AT5G17270	AT5G17270	Arabidopsis thaliana tetratricopeptide repeat-containing protein mRNA, complete cds [NM_121733]	NM_121733	tetratricopeptide repeat-containing protein	GO:0009640|GO:0016579|GO:0016567|GO:0016571|GO:0010388|GO:0010074|GO:0005634|GO:0009909|GO:0006606|GO:0008150|GO:0006406|GO:0045893|GO:0009560	false
A_84_P803382	1.01648	AT3G10410						false
A_84_P830141	1.01637	AT5G08400	AT5G08400	Arabidopsis thaliana uncharacterized protein mRNA, complete cds [NM_120924]	NM_120924	hypothetical protein	GO:0008150|GO:0003674|GO:0010207	false
A_84_P555759	1.01622	AT5G39350	AT5G39350	Arabidopsis thaliana pentatricopeptide repeat-containing protein mRNA, complete cds [NM_123297]	NM_123297	pentatricopeptide repeat-containing protein	GO:0005739|GO:0008150|GO:0003674	false
A_84_P178604	1.01444	AT1G18800	NRP2	Arabidopsis thaliana NAP1-related protein 2 mRNA, complete cds [NM_101738]	NM_101738	NAP1-related protein 2	GO:0042393|GO:0005737|GO:0008283|GO:0003682|GO:0006334|GO:0010311|GO:0005634|GO:0003677|GO:0030154	false
A_84_P21714	1.01281	AT2G17280	AT2G17280	Arabidopsis thaliana phosphoglycerate mutase-like protein mRNA, complete cds [NM_001084437]	NM_001084437	phosphoglycerate mutase-like protein	GO:0005737|GO:0008152|GO:0003824|GO:0005829	false
A_84_P18362	1.01149	AT3G23020	AT3G23020	Arabidopsis thaliana pentatricopeptide repeat-containing protein mRNA, complete cds [NM_113202]	NM_113202	pentatricopeptide repeat-containing protein	GO:0005739|GO:0008150|GO:0009507	false
A_84_P11970	1.01097	AT1G08110	AT1G08110	Arabidopsis thaliana lactoylglutathione lyase mRNA, complete cds [NM_179278]	NM_179278	lactoylglutathione lyase	GO:0005516|GO:0009651|GO:0005975|GO:0006094|GO:0004462|GO:0046686|GO:0006096|GO:0009507|GO:0005829	false
A_84_P584912	1.0105	AT4G06536	AT4G06536	Arabidopsis thaliana SPla/RYanodine receptor (SPRY) domain-containing protein mRNA, complete cds [NM_178981]	NM_178981	SPla/RYanodine receptor (SPRY) domain-containing protein	GO:0008150|GO:0003674|GO:0005634	false
A_84_P130326	1.00781	AT1G71260	ATWHY2	Arabidopsis thaliana single-stranded DNA-binding protein WHY2 mRNA, complete cds [NM_105795]	NM_105795	single-stranded DNA-binding protein WHY2	GO:0005739|GO:0000394|GO:0006281|GO:0009086|GO:0006952|GO:0005634|GO:0003677|GO:0009507	false
A_84_P15308	1.00754	AT1G16090	WAKL7	Arabidopsis thaliana wall associated kinase-like 7 mRNA, complete cds [NM_101477]	NM_101477	wall associated kinase-like 7	GO:0005576	false
A_84_P14899	1.00743	AT5G10930	CIPK5	Arabidopsis thaliana CBL-interacting protein kinase 5 mRNA, complete cds [NM_121131]	NM_121131	CBL-interacting protein kinase 5	GO:0005886|GO:0016301	false
A_84_P13380	1.00662	AT1G79890	AT1G79890	Arabidopsis thaliana RAD3-like DNA-binding helicase protein mRNA, complete cds [NM_106638]	NM_106638	RAD3-like DNA-binding helicase protein	GO:0005634|GO:0006310|GO:0006259|GO:0007129|GO:0006261|GO:0043247|GO:0007059|GO:0007126|GO:0032204|GO:0042138|GO:0010332|GO:0007131|GO:0033044	false
A_84_P311333	1.00515	AT2G38110	GPAT6	Arabidopsis thaliana bifunctional sn-glycerol-3-phosphate 2-O-acyltransferase/phosphatase mRNA, complete cds [NM_129367]	NM_129367	bifunctional sn-glycerol-3-phosphate 2-O-acyltransferase/phosphatase	GO:0005739|GO:0016791|GO:0016746|GO:0008152|GO:0010143|GO:0009908|GO:0006655	false
A_84_P195914	1.00514	AT3G47030	AT3G47030	Arabidopsis thaliana F-box protein mRNA, complete cds [NM_114570]	NM_114570	F-box protein	GO:0008150|GO:0003674|GO:0005634	false
A_84_P570578	1.00394	AT3G51350	AT3G51350	Arabidopsis thaliana aspartyl protease family protein mRNA, complete cds [NM_114994]	NM_114994	aspartyl protease family protein	GO:0006508|GO:0031225	false
A_84_P753614	1.00319	AT1G74458	AT1G74458	Arabidopsis thaliana uncharacterized protein mRNA, complete cds [NM_001084352]	NM_001084352	hypothetical protein	GO:0005739	false
A_84_P862082	1.0031	#N/A		Rep: Auxin response factor 2 - Arabidopsis thaliana (Mouse-ear cress), complete [TC403542]				false
A_84_P17990	1.00302	AT1G03510	AT1G03510	Arabidopsis thaliana pentatricopeptide repeat-containing protein mRNA, complete cds [NM_100233]	NM_100233	pentatricopeptide repeat-containing protein	GO:0005739|GO:0008150	false
A_84_P277520	1.00224	AT2G37990	AT2G37990	Arabidopsis thaliana ribosome biogenesis regulatory protein-like protein mRNA, complete cds [NM_129356]	NM_129356	ribosome biogenesis regulatory protein-like protein	GO:0000478|GO:0009640|GO:0001510|GO:0006406|GO:0010388|GO:0006626|GO:0005730|GO:0009909|GO:0005634|GO:0006606	false
A_84_P20555	1.00194	AT5G05400	AT5G05400	Arabidopsis thaliana putative disease resistance protein mRNA, complete cds [NM_120622]	NM_120622	putative disease resistance protein	GO:0010106|GO:0010167|GO:0006826|GO:0006952|GO:0005634|GO:0015706	false
A_84_P18962	-1.00352	AT1G75550	AT1G75550	Arabidopsis thaliana glycine-rich protein mRNA, complete cds [NM_106208]	NM_106208	glycine-rich protein	GO:0008150|GO:0003674|GO:0005576	false
A_84_P20511	-1.00727	AT4G37450	AGP18	Arabidopsis thaliana Lysine-rich arabinogalactan protein 18 mRNA, complete cds [NM_119909]	NM_119909	Lysine-rich arabinogalactan protein 18	GO:0005886|GO:0031225	false
A_84_P198764	-1.00773	AT3G49790	AT3G49790	Arabidopsis thaliana Carbohydrate-binding protein mRNA, complete cds [NM_114839]	NM_114839	Carbohydrate-binding protein	GO:0008150|GO:0009744|GO:0009750	false
A_84_P290444	-1.01125	AT2G45830	DTA2	Arabidopsis thaliana downstream target of AGL15 2 mRNA, complete cds [NM_201965]	NM_201965	downstream target of AGL15 2	GO:0008150|GO:0003674|GO:0005634|GO:0005576	false
A_84_P831196	-1.01531	AT5G60930		Rep: Kinesin-like protein - Arabidopsis thaliana (Mouse-ear cress), complete [TC402965]				false
A_84_P12301	-1.02063	AT1G30900	VSR6	Arabidopsis thaliana vacuolar sorting receptor 6 mRNA, complete cds [NM_102827]	NM_102827	vacuolar sorting receptor 6	GO:0034976|GO:0005794|GO:0009697|GO:0009744|GO:0005887|GO:0009627|GO:0009750|GO:0017119|GO:0006623|GO:0009749	false
A_84_P13968	-1.02073	AT5G16410	AT5G16410	Arabidopsis thaliana HXXXD-type acyl-transferase-like protein mRNA, complete cds [NM_121646]	NM_121646	HXXXD-type acyl-transferase-like protein	GO:0016740|GO:0009507	false
A_84_P307510	-1.02134	AT4G08040	ACS11	Arabidopsis thaliana 1-aminocyclopropane-1-carboxylate synthase 11 mRNA, complete cds [NM_116873]	NM_116873	1-aminocyclopropane-1-carboxylate synthase 11	GO:0005737|GO:0016847|GO:0009693	false
A_84_P18637	-1.02193	AT4G15550	IAGLU	Arabidopsis thaliana UDP-glucose:indole-3-acetate beta-D-glucosyltransferase mRNA, complete cds [NM_117646]	NM_117646	UDP-glucose:indole-3-acetate beta-D-glucosyltransferase	GO:0005737|GO:0016757|GO:0008194|GO:0046482	false
A_84_P568630	-1.02661	AT2G42170	AT2G42170	Arabidopsis thaliana actin family protein mRNA, complete cds [NM_180032]	NM_180032	actin family protein	GO:0008150|GO:0005737|GO:0005200|GO:0015629	false
A_84_P832213	-1.02994	AT3G28345	AT3G28345	Arabidopsis thaliana ABC transporter B family member 15 mRNA, complete cds [NM_113754]	NM_113754	ABC transporter B family member 15	GO:0010329|GO:0010048|GO:0010540|GO:0006200|GO:0005886|GO:0010541|GO:0048440|GO:0043481|GO:0042626|GO:0016021|GO:0055085|GO:0010315	false
A_84_P23695	-1.03055	AT1G09250	AT1G09250	Arabidopsis thaliana transcription factor bHLH149 mRNA, complete cds [NM_100795]	NM_100795	transcription factor bHLH149	GO:0003700|GO:0005634	false
A_84_P22122	-1.03412	AT3G16620	TOC120	Arabidopsis thaliana translocase of chloroplast 120 mRNA, complete cds [NM_112535]	NM_112535	translocase of chloroplast 120	GO:0009536|GO:0045036|GO:0009707|GO:0006606|GO:0009507	false
A_84_P23060	-1.03816	AT1G53660	AT1G53660	Arabidopsis thaliana probable sugar phosphate/phosphate translocator mRNA, complete cds [NM_104244]	NM_104244	probable sugar phosphate/phosphate translocator	GO:0005886|GO:0008514|GO:0006863	false
A_84_P15531	-1.04071	AT3G26500	PIRL2	Arabidopsis thaliana plant intracellular ras group-related LRR 2 mRNA, complete cds [NM_113557]	NM_113557	plant intracellular ras group-related LRR 2	GO:0008150|GO:0005575	false
A_84_P23278	-1.04236	AT4G20260	PCAP1	Arabidopsis thaliana plasma-membrane associated cation-binding protein 1 mRNA, complete cds [NM_118145]	NM_118145	plasma-membrane associated cation-binding protein 1	GO:0071281|GO:0005515|GO:0008017|GO:0071280|GO:0005881|GO:0005516|GO:0009651|GO:0005886|GO:0009409|GO:0043622|GO:0035865|GO:0007030|GO:0009414|GO:0006816|GO:0048767|GO:0072709|GO:0071219|GO:0046658|GO:0006499|GO:0042742|GO:0005773|GO:0031115|GO:0010350|GO:0031117|GO:0051511|GO:0005507|GO:0043325|GO:0071472|GO:0071286|GO:0005509|GO:0080025|GO:0005547|GO:0005546|GO:0006970|GO:0051592|GO:0071325|GO:…	false
A_84_P23559	-1.0428	#N/A		Rep: Probable disease resistance protein At5g63020 - Arabidopsis thaliana (Mouse-ear cress), partial (98%) [TC376113]			GO:0005622|GO:0000166|GO:0006952|GO:0009816|GO:0005575|GO:0009626	false
A_84_P806863	-1.043	AT5G28050						false
A_84_P15231	-1.04494	AT1G78230	AT1G78230	Arabidopsis thaliana Outer arm dynein light chain 1 protein mRNA, complete cds [NM_106473]	NM_106473	Outer arm dynein light chain 1 protein	GO:0005773|GO:0008150|GO:0005576	false
A_84_P829940	-1.04644	AT1G58602						false
A_84_P811611	-1.05053	AT3G11630	AT3G11630	Arabidopsis thaliana 2-Cys peroxiredoxin BAS1 mRNA, complete cds [NM_111995]	NM_111995	2-Cys peroxiredoxin BAS1	GO:0005515|GO:0000038|GO:0019344|GO:0009697|GO:0019288|GO:0050832|GO:0009409|GO:0009814|GO:0005829|GO:0010319|GO:0004601|GO:0000165|GO:0009570|GO:0006612|GO:0009595|GO:0009862|GO:0009579|GO:0010310|GO:0051920|GO:0048046|GO:0010363|GO:0019761|GO:0042742|GO:0009867|GO:0042335|GO:0016209|GO:0009941|GO:0043900|GO:0019684|GO:0010200|GO:0031348|GO:0009507	false
A_84_P23294	-1.05203	AT4G24230	ACBP3	Arabidopsis thaliana acyl-CoA-binding domain 3 mRNA, complete cds [NM_001084972]	NM_001084972	acyl-CoA-binding domain 3	GO:0009617|GO:0050832|GO:0009646|GO:0006952|GO:0005576|GO:0015908|GO:0005615|GO:0000062|GO:0042742	false
A_84_P20707	-1.05356	AT5G59870	HTA6	Arabidopsis thaliana histone H2A 6 mRNA, complete cds [NM_125380]	NM_125380	histone H2A 6	GO:0008283|GO:0005730|GO:0005634|GO:0003677|GO:0009506	false
A_84_P14706	-1.0537	AT3G62980	TIR1	Arabidopsis thaliana protein TRANSPORT INHIBITOR RESPONSE 1 mRNA, complete cds [NM_116163]	NM_116163	protein TRANSPORT INHIBITOR RESPONSE 1	GO:0005515|GO:0048443|GO:0006511|GO:0004842|GO:0010011|GO:0002237|GO:0000151|GO:0010152|GO:0005634|GO:0010103|GO:0000822|GO:0007165|GO:0009734|GO:0009733|GO:0042752|GO:0010311|GO:0016036|GO:0019005	false
A_84_P21229	-1.05487	AT3G21420	AT3G21420	Arabidopsis thaliana oxidoreductase, 2OG-Fe(II) oxygenase family protein mRNA, complete cds [NM_113037]	NM_113037	oxidoreductase, 2OG-Fe(II) oxygenase family protein	GO:0005737|GO:0008152|GO:0016491	false
A_84_P820107	-1.05504	AT5G45490						false
A_84_P14468	-1.05692	AT1G75450	CKX5	Arabidopsis thaliana cytokinin dehydrogenase 5 mRNA, complete cds [NM_001198473]	NM_001198473	cytokinin dehydrogenase 5	GO:0009753|GO:0009823|GO:0005576|GO:0009694|GO:0019139	false
A_84_P21947	-1.05775	AT1G44110	CYCA1;1	Arabidopsis thaliana cyclin-A1-1 mRNA, complete cds [NM_103537]	NM_103537	cyclin-A1-1	GO:0005515|GO:0008283|GO:0010389|GO:0016572|GO:0034968|GO:0016458|GO:0005634|GO:0009909|GO:0010103|GO:0000911|GO:0006260|GO:0006306|GO:0010583|GO:0005737|GO:0006270|GO:0042127|GO:0051726|GO:0016538|GO:0006275|GO:0051567	false
A_84_P21764	-1.06095	AT1G24360	AT1G24360	Arabidopsis thaliana 3-oxoacyl-[acyl-carrier-protein] reductase mRNA, complete cds [NM_102282]	NM_102282	3-oxoacyl-[acyl-carrier-protein] reductase	GO:0009536|GO:0000038|GO:0042335|GO:0005507|GO:0009570|GO:0009409|GO:0009941|GO:0009507|GO:0004316	false
A_84_P13035	-1.06425	AT5G23210	SCPL34	Arabidopsis thaliana serine carboxypeptidase-like 34 mRNA, complete cds [NM_001085147]	NM_001085147	serine carboxypeptidase-like 34	GO:0005773|GO:0004185|GO:0009505|GO:0006508|GO:0005576	false
A_84_P69324	-1.065	AT3G05320	AT3G05320	Arabidopsis thaliana O-fucosyltransferase family protein mRNA, complete cds [NM_111405]	NM_111405	O-fucosyltransferase family protein	GO:0008150|GO:0003674	false
A_84_P23938	-1.06519	AT2G37280	PDR5	Arabidopsis thaliana ABC transporter G family member 33 mRNA, complete cds [NM_129284]	NM_129284	ABC transporter G family member 33	GO:0005886|GO:0006855|GO:0042626|GO:0005634	false
A_84_P17352	-1.0653	AT3G05140	RBK2	Arabidopsis thaliana receptor-like cytosolic serine/threonine-protein kinase RBK2 mRNA, complete cds [NM_111386]	NM_111386	receptor-like cytosolic serine/threonine-protein kinase RBK2	GO:0005737|GO:0051020|GO:0016301|GO:0005634	false
A_84_P805272	-1.06663	AT1G01620	PIP1C	Arabidopsis thaliana aquaporin PIP1-3 mRNA, complete cds [NM_100044]	NM_100044	aquaporin PIP1-3	GO:0005515|GO:0005886|GO:0010106|GO:0006084|GO:0016020|GO:0015250|GO:0006810|GO:0009414|GO:0016126|GO:0006826|GO:0006833|GO:0016132|GO:0009507	false
A_84_P818252	-1.06761	AT2G16060	HB1	Arabidopsis thaliana non-symbiotic hemoglobin 1 mRNA, complete cds [NM_127165]	NM_127165	non-symbiotic hemoglobin 1	GO:0001666|GO:0005737|GO:0019825|GO:0005886|GO:0009862|GO:0005618|GO:0005344|GO:0010310|GO:0009506|GO:0005829	false
A_84_P23531	-1.06849	AT1G33240	GTL1	Arabidopsis thaliana trihelix transcription factor GTL1 mRNA, complete cds [NM_103052]	NM_103052	trihelix transcription factor GTL1	GO:0008361|GO:0042631|GO:0030308|GO:0003700|GO:2000038|GO:0032876|GO:2000037|GO:0005634|GO:0003677|GO:0006351|GO:0043565|GO:0009414|GO:0010090|GO:0045892	false
A_84_P15720	-1.06964	AT4G22620	AT4G22620	Arabidopsis thaliana SAUR-like auxin-responsive protein mRNA, complete cds [NM_118388]	NM_118388	SAUR-like auxin-responsive protein	GO:0005739|GO:0003674|GO:0009733	false
A_84_P22011	-1.07423	AT2G36080	AT2G36080	Arabidopsis thaliana B3 DNA-binding domain transcription factor mRNA, complete cds [NM_129167]	NM_129167	B3 DNA-binding domain transcription factor	GO:0003700|GO:0080167|GO:0005634|GO:0045892|GO:0009062	false
A_84_P22389	-1.07582	AT4G33360	FLDH	Arabidopsis thaliana Rossmann-fold NAD(P)-binding domain-containing protein mRNA, complete cds [NM_001203973]	NM_001203973	Rossmann-fold NAD(P)-binding domain-containing protein	GO:0005773|GO:0005774|GO:0034976|GO:0009788|GO:0005886|GO:0005783|GO:0005634|GO:0009749|GO:0016487|GO:0009744|GO:0009627|GO:0009750|GO:0009853|GO:0047886|GO:0006721	false
A_84_P806219	-1.0792	AT1G67090	RBCS1A	Arabidopsis thaliana ribulose bisphosphate carboxylase small chain 1A mRNA, complete cds [NM_202369]	NM_202369	ribulose bisphosphate carboxylase small chain 1A	GO:0031977|GO:0015979|GO:0005507|GO:0009409|GO:0015977|GO:0009637|GO:0080158|GO:0009941|GO:0016984|GO:0009535|GO:0010114|GO:0009573|GO:0022626|GO:0016020|GO:0009570|GO:0009579|GO:0010218|GO:0048046|GO:0009507	false
A_84_P11292	-1.08153	AT5G17160	AT5G17160	Arabidopsis thaliana uncharacterized protein mRNA, complete cds [NM_121722]	NM_121722	hypothetical protein	GO:0008150|GO:0003674|GO:0016572|GO:0005634	false
A_84_P543298	-1.09051	AT5G14345	ENODL21	Arabidopsis thaliana early nodulin-like protein 21 mRNA, complete cds [NM_001085113]	NM_001085113	early nodulin-like protein 21		false
A_84_P251375	-1.09199	AT2G19360	AT2G19360	Arabidopsis thaliana uncharacterized protein mRNA, complete cds [NM_127493]	NM_127493	hypothetical protein	GO:0008150|GO:0003674|GO:0005576	false
A_84_P22480	-1.09351	AT1G49730	AT1G49730	Arabidopsis thaliana probable receptor-like protein kinase mRNA, complete cds [NM_202268]	NM_202268	probable receptor-like protein kinase	GO:0005886|GO:0016301	false
A_84_P20454	-1.09418	AT4G23690	AT4G23690	Arabidopsis thaliana dirigent protein 6 mRNA, complete cds [NM_118500]	NM_118500	dirigent protein 6	GO:0050790|GO:0016126|GO:0006952|GO:0005576|GO:0042349|GO:0016132|GO:0006084|GO:0009807	false
A_84_P24152	-1.09491	AT3G59980	AT3G59980	Arabidopsis thaliana Nucleic acid-binding, OB-fold-like protein mRNA, complete cds [NM_115861]	NM_115861	Nucleic acid-binding, OB-fold-like protein	GO:0005737|GO:0000049|GO:0009507	false
A_84_P16751	-1.09717	AT4G17340	TIP2;2	Arabidopsis thaliana tonoplast intrinsic protein 2;2 mRNA, complete cds [NM_117838]	NM_117838	tonoplast intrinsic protein 2;2	GO:0005773|GO:0005774|GO:0005737|GO:0016020|GO:0009705|GO:0015250|GO:0006810|GO:0010167|GO:0042807|GO:0015706|GO:0009507	false
A_84_P18933	-1.09813	AT1G24170	LGT9	Arabidopsis thaliana putative galacturonosyltransferase-like 8 mRNA, complete cds [NM_102263]	NM_102263	putative galacturonosyltransferase-like 8	GO:0016051|GO:0047262|GO:0005794|GO:0016758|GO:0016757|GO:0016126	false
A_84_P813553	-1.09921	AT5G21940	AT5G21940	Arabidopsis thaliana uncharacterized protein mRNA, complete cds [NM_147877]	NM_147877	hypothetical protein	GO:0005515|GO:0008150|GO:0003674|GO:0005634	false
A_84_P17874	-1.10157	AT5G60930	AT5G60930	Arabidopsis thaliana P-loop containing nucleoside triphosphate hydrolases superfamily protein mRNA, complete cds [NM_125486]	NM_125486	P-loop containing nucleoside triphosphate hydrolases superfamily protein	GO:0000911|GO:0008283|GO:0005634|GO:0003777|GO:0009506	false
A_84_P17525	-1.10246	AT3G58650	AT3G58650	Arabidopsis thaliana uncharacterized protein mRNA, complete cds [NM_115727]	NM_115727	hypothetical protein	GO:0000911|GO:0008150|GO:0003674|GO:0005886|GO:0010389|GO:0006346|GO:0000226|GO:0005634|GO:0031048|GO:0006275|GO:0051567	false
A_84_P21807	-1.10282	AT1G22740	RABG3B	Arabidopsis thaliana GTP-binding protein Rab7 mRNA, complete cds [NM_102121]	NM_102121	GTP-binding protein Rab7	GO:0005773|GO:0048102|GO:0016192|GO:0005525|GO:0010623|GO:0010508|GO:0010089	false
A_84_P18500	-1.10295	AT4G01700	AT4G01700	Arabidopsis thaliana Chitinase family protein mRNA, complete cds [NM_116400]	NM_116400	Chitinase family protein	GO:0050832|GO:0006865|GO:0005618|GO:0010167|GO:0005576|GO:0015706|GO:0004568	false
A_84_P13913	-1.10316	AT1G19380	AT1G19380	Arabidopsis thaliana uncharacterized protein mRNA, complete cds [NM_101795]	NM_101795	hypothetical protein	GO:0008150|GO:0010200|GO:0009611|GO:0009612	false
A_84_P760310	-1.10562	AT3G28157						false
A_84_P785818	-1.10569	AT3G28200	AT3G28200	Arabidopsis thaliana peroxidase 31 mRNA, complete cds [NM_113739]	NM_113739	peroxidase 31	GO:0005515|GO:0004601|GO:0009505|GO:0016126|GO:0005576|GO:0005829	false
A_84_P751743	-1.10632	AT1G78260	AT1G78260	Arabidopsis thaliana RNA recognition motif-containing protein mRNA, complete cds [NM_202440]	NM_202440	RNA recognition motif-containing protein	GO:0008150|GO:0003723|GO:0005575	false
A_84_P10765	-1.10711	AT3G09780	CCR1	Arabidopsis thaliana serine/threonine-protein kinase-like protein CCR1 mRNA, complete cds [NM_111813]	NM_111813	serine/threonine-protein kinase-like protein CCR1	GO:0004672|GO:0016301|GO:0042803|GO:0009062	false
A_84_P17609	-1.108	AT4G21870	AT4G21870	Arabidopsis thaliana heat shock protein class V 15.4 mRNA, complete cds [NM_118308]	NM_118308	heat shock protein class V 15.4	GO:0042542|GO:0005737|GO:0009408|GO:0009644	false
A_84_P558306	-1.10885	AT5G01910	AT5G01910	Arabidopsis thaliana uncharacterized protein mRNA, complete cds [NM_001125681]	NM_001125681	hypothetical protein	GO:0005739|GO:0008150|GO:0003674|GO:0048453|GO:0048451|GO:0010389|GO:0005634|GO:0006275	false
A_84_P820040	-1.11148	AT2G26560	PLA2A	Arabidopsis thaliana phospholipase A 2A mRNA, complete cds [NM_128213]	NM_128213	phospholipase A 2A	GO:0006629|GO:0008219|GO:0009697|GO:0031408|GO:0050832|GO:0045735|GO:0009646|GO:0002237|GO:0009626|GO:0002679|GO:0043069|GO:0051607|GO:0005737|GO:0000165|GO:0006612|GO:0009595|GO:0009862|GO:0009723|GO:0010310|GO:0009863|GO:0010363|GO:0042742|GO:0009867|GO:0071456|GO:0043900|GO:0016298|GO:0010200|GO:0016020|GO:0031348|GO:0046686|GO:0051707|GO:0009507	false
A_84_P796487	-1.11746	AT1G23390	AT1G23390	Arabidopsis thaliana F-box/kelch-repeat protein mRNA, complete cds [NM_102188]	NM_102188	F-box/kelch-repeat protein	GO:0008150|GO:0003674|GO:0005634	false
A_84_P16834	-1.12026	AT5G28050	AT5G28050	Arabidopsis thaliana Cytidine/deoxycytidylate deaminase family protein mRNA, complete cds [NM_122688]	NM_122688	Cytidine/deoxycytidylate deaminase family protein	GO:0016787|GO:0008270|GO:0009507|GO:0005829	false
A_84_P230289	-1.12037	AT2G44080	ARL	Arabidopsis thaliana ARGOS-like protein mRNA, complete cds [NM_180078]	NM_180078	ARGOS-like protein	GO:0009741|GO:0005739|GO:0005622|GO:0003674|GO:0009742|GO:0035265|GO:0005783|GO:0016049	false
A_84_P16923	-1.12229	AT5G59820	RHL41	Arabidopsis thaliana high light responsive zinc finger protein ZAT12 mRNA, complete cds [NM_125374]	NM_125374	high light responsive zinc finger protein ZAT12	GO:0003700|GO:0009408|GO:0009409|GO:0009611|GO:0009620|GO:0042538|GO:0009695|GO:0005634|GO:0003676|GO:0009631|GO:0030968|GO:0009643|GO:0010200|GO:0010224|GO:0009753|GO:0009414|GO:0008270|GO:0009416|GO:0010286|GO:0006979	false
A_84_P860230	-1.12349	AT4G17340	TIP2;2	Arabidopsis thaliana tonoplast intrinsic protein 2;2 mRNA, complete cds [NM_117838]	NM_117838	tonoplast intrinsic protein 2;2	GO:0005773|GO:0005774|GO:0005737|GO:0016020|GO:0009705|GO:0015250|GO:0006810|GO:0010167|GO:0042807|GO:0015706|GO:0009507	false
A_84_P159915	-1.12378	AT4G27970	SLAH2	Arabidopsis thaliana SLAC1 homologue 2 mRNA, complete cds [NM_118935]	NM_118935	SLAC1 homologue 2	GO:0005215|GO:0005886|GO:0016021	false
A_84_P10105	-1.12922	AT4G35350	XCP1	Arabidopsis thaliana xylem cysteine proteinase 1 mRNA, complete cds [NM_202958]	NM_202958	xylem cysteine proteinase 1	GO:0000325|GO:0006508|GO:0045492|GO:0005634|GO:0005576|GO:0010413|GO:0008234|GO:0010623	false
A_84_P18568	-1.12932	AT4G25050	ACP4	Arabidopsis thaliana acyl carrier protein 4 mRNA, complete cds [NM_118637]	NM_118637	acyl carrier protein 4	GO:0042335|GO:0000036|GO:0019288|GO:0006364|GO:0009637|GO:0009657|GO:0009941|GO:0009644|GO:0010114|GO:0009744|GO:0009570|GO:0009627|GO:0010207|GO:0010155|GO:0006633|GO:0009416|GO:0010218|GO:0009507	false
A_84_P18616	-1.13072	AT4G35730	AT4G35730	Arabidopsis thaliana Regulator of Vps4 activity in the MVB pathway protein mRNA, complete cds [NM_119739]	NM_119739	Regulator of Vps4 activity in the MVB pathway protein	GO:0005739|GO:0008150	false
A_84_P805073	-1.13116	AT3G15450						false
A_84_P760106	-1.132	AT3G08885						false
A_84_P18569	-1.13325	AT4G25240	SKS1	Arabidopsis thaliana monocopper oxidase-like protein SKS1 mRNA, complete cds [NM_118656]	NM_118656	monocopper oxidase-like protein SKS1	GO:0005886|GO:0005507|GO:0031225|GO:0046658|GO:0009506|GO:0009165	false
A_84_P14934	-1.1373	AT1G01120	KCS1	Arabidopsis thaliana 3-ketoacyl-CoA synthase 1 mRNA, complete cds [NM_099994]	NM_099994	3-ketoacyl-CoA synthase 1	GO:0000038|GO:0016746|GO:0042335|GO:0005783|GO:0009409|GO:0009611|GO:0030497|GO:0009805|GO:0009922|GO:0016020|GO:0022626|GO:0009416|GO:0010025	false
A_84_P786694	-1.14302	AT1G23390	AT1G23390	Arabidopsis thaliana F-box/kelch-repeat protein mRNA, complete cds [NM_102188]	NM_102188	F-box/kelch-repeat protein	GO:0008150|GO:0003674|GO:0005634	false
A_84_P815800	-1.14531	#N/A						false
A_84_P13726	-1.15112	AT3G54420	EP3	Arabidopsis thaliana chitinase class IV mRNA, complete cds [NM_115302]	NM_115302	chitinase class IV	GO:0002679|GO:0010262|GO:0010200|GO:0015824|GO:0006865|GO:0005618|GO:0010167|GO:0005576|GO:0015706|GO:0009626|GO:0004568	false
A_84_P12974	-1.15119	AT4G37230	AT4G37230	Arabidopsis thaliana photosystem II manganese-stabilising protein (PsbO) mRNA, complete cds [NM_119886]	NM_119886	photosystem II manganese-stabilising protein (PsbO)	GO:0009654|GO:0009507	false
A_84_P609887	-1.15183	AT4G26960	AT4G26960	Arabidopsis thaliana uncharacterized protein mRNA, complete cds [NM_118830]	NM_118830	hypothetical protein	GO:0008150|GO:0003674|GO:0005634	false
A_84_P767356	-1.1525	AT5G23955						false
A_84_P15429	-1.15261	AT2G19620	NDL3	Arabidopsis thaliana N-MYC downregulated-like 3 protein mRNA, complete cds [NM_127520]	NM_127520	N-MYC downregulated-like 3 protein	GO:0003674|GO:0005737|GO:0030154	false
A_84_P298514	-1.15279	AT5G40690	AT5G40690	Arabidopsis thaliana uncharacterized protein mRNA, complete cds [NM_123434]	NM_123434	hypothetical protein	GO:0008150|GO:0005737|GO:0005634	false
A_84_P16577	-1.16363	AT1G21520	AT1G21520	Arabidopsis thaliana uncharacterized protein mRNA, complete cds [NM_102001]	NM_102001	hypothetical protein	GO:0003674|GO:0005783|GO:0006979	false
A_84_P822023	-1.16457	AT1G23090	AST91	Arabidopsis thaliana sulfate transporter 3.3 mRNA, complete cds [NM_102157]	NM_102157	sulfate transporter 3.3	GO:0015116	false
A_84_P21943	-1.16567	AT1G32170	XTH30	Arabidopsis thaliana probable xyloglucan endotransglucosylase/hydrolase 30 mRNA, complete cds [NM_102950]	NM_102950	probable xyloglucan endotransglucosylase/hydrolase 30	GO:0016798	false
A_84_P855789	-1.16654	AT2G47730	GSTF8	Arabidopsis thaliana glutathione S-transferase phi 8 mRNA, complete cds [NM_180148]	NM_180148	glutathione S-transferase phi 8	GO:0005774|GO:0009651|GO:0009407|GO:0009409|GO:0080167|GO:0005634|GO:0006952|GO:0009941|GO:0004364|GO:0043295|GO:0010319|GO:0009570|GO:0009579|GO:0042742|GO:0009507	false
A_84_P821925	-1.17272	AT2G37640	EXP3	Arabidopsis thaliana expansin-A3 mRNA, complete cds [NM_129320]	NM_129320	expansin-A3	GO:0010114|GO:0006949|GO:0009831|GO:0009739|GO:0005576|GO:0009828|GO:0009826	false
A_84_P767799	-1.17321	AT5G23910	AT5G23910	Arabidopsis thaliana ATP binding microtubule motor family protein mRNA, complete cds [NM_122296]	NM_122296	ATP binding microtubule motor family protein	GO:0000911|GO:0005794|GO:0008283|GO:0000226|GO:0003777|GO:0051225	false
A_84_P18377	-1.17329	AT3G24420	AT3G24420	Arabidopsis thaliana hydrolase, alpha/beta fold family protein mRNA, complete cds [NM_113349]	NM_113349	hydrolase, alpha/beta fold family protein	GO:0008150|GO:0005737|GO:0016787	false
A_84_P759481	-1.17354	AT3G12145	FLR1	Arabidopsis thaliana leucine-rich repeat protein FLOR1 mRNA, complete cds [NM_202562]	NM_202562	leucine-rich repeat protein FLOR1	GO:0004857|GO:0010228|GO:0008134	false
A_84_P815791	-1.17422	AT2G01850	EXGT-A3	Arabidopsis thaliana endoxyloglucan transferase A3 mRNA, complete cds [NM_126246]	NM_126246	endoxyloglucan transferase A3	GO:0010087|GO:0016798|GO:0016762|GO:0005576	false
A_84_P809155	-1.17606	#N/A						false
A_84_P809159	-1.17695	AT3G53420	PIP2A	Arabidopsis thaliana aquaporin PIP2-1 mRNA, complete cds [NM_001035774]	NM_001035774	aquaporin PIP2-1	GO:0019344|GO:0009651|GO:0005886|GO:0009409|GO:0009737|GO:0006096|GO:0009266|GO:0015250|GO:0007030|GO:0006810|GO:0009414|GO:0006816|GO:0048767|GO:0006833|GO:0009269|GO:0031625|GO:0005773|GO:0080170|GO:0010106|GO:0006970|GO:0006972|GO:0016020|GO:0009750|GO:0006826|GO:0009506|GO:0046686|GO:0009507	false
A_84_P122462	-1.18074	AT5G53980	HB52	Arabidopsis thaliana homeobox-leucine zipper protein ATHB-52 mRNA, complete cds [NM_124777]	NM_124777	homeobox-leucine zipper protein ATHB-52	GO:0006355|GO:0003700|GO:0009646|GO:0009637|GO:0005634	false
A_84_P816700	-1.18173	AT1G17745	AT1G17745	Arabidopsis thaliana D-3-phosphoglycerate dehydrogenase mRNA, complete cds [NM_101636]	NM_101636	D-3-phosphoglycerate dehydrogenase	GO:0005515|GO:0006569|GO:0009684|GO:0005634|GO:0009963|GO:0005829|GO:0004617|GO:0006612|GO:0009570|GO:0006564|GO:0010363|GO:0042742|GO:0009507	false
A_84_P582150	-1.18202	AT3G48540	AT3G48540	Arabidopsis thaliana cytidine/deoxycytidylate deaminase family protein mRNA, complete cds [NM_114712]	NM_114712	cytidine/deoxycytidylate deaminase family protein	GO:0016787|GO:0008270|GO:0009507	false
A_84_P18782	-1.18618	AT1G64380	AT1G64380	Arabidopsis thaliana ethylene-responsive transcription factor ERF061 mRNA, complete cds [NM_105113]	NM_105113	ethylene-responsive transcription factor ERF061	GO:0006355|GO:0010200|GO:0003700|GO:0015824|GO:0005634|GO:0003677	false
A_84_P786635	-1.18771	AT4G14100	AT4G14100	Arabidopsis thaliana Full-length cDNA Complete sequence from clone GSLTFB58ZB06 of Flowers and buds of strain col-0 of Arabidopsis thaliana (thale cress) [BX826725]	BX826725	hypothetical protein	GO:0005773|GO:0008150|GO:0016757|GO:0009507	false
A_84_P834324	-1.18848	AT2G25480						false
A_84_P15933	-1.18903	AT5G47770	FPS1	Arabidopsis thaliana farnesyl diphosphate synthase 1 mRNA, complete cds [NM_124151]	NM_124151	farnesyl diphosphate synthase 1	GO:0009651|GO:0009698|GO:0004337|GO:0030003|GO:0042398|GO:0070838|GO:0006084|GO:0005829|GO:0005737|GO:0006598|GO:0045337|GO:0007030|GO:0016126|GO:0004161|GO:0006816|GO:0016132	false
A_84_P819992	-1.18905	AT4G32340	AT4G32340	Arabidopsis thaliana tetratricopeptide repeat domain-containing protein-like protein mRNA, complete cds [NM_119386]	NM_119386	tetratricopeptide repeat domain-containing protein-like protein	GO:0009965|GO:0045893|GO:0030154	false
A_84_P12091	-1.19032	AT5G23400	AT5G23400	Arabidopsis thaliana leucine-rich repeat-containing protein mRNA, complete cds [NM_122246]	NM_122246	leucine-rich repeat-containing protein	GO:0007165|GO:0005886|GO:0005618|GO:0006952|GO:0009506|GO:0005829	false
A_84_P17522	-1.19289	AT3G57700	AT3G57700	Arabidopsis thaliana putative protein kinase mRNA, complete cds [NM_115630]	NM_115630	putative protein kinase	GO:0009697|GO:0016301|GO:0000165|GO:0031348|GO:0050832|GO:0045088|GO:0009862|GO:0009693|GO:0010310|GO:0005634|GO:0042742	false
A_84_P19260	-1.1944	AT1G01340	CNGC10	Arabidopsis thaliana cyclic nucleotide gated channel 10 mRNA, complete cds [NM_001197956]	NM_001197956	cyclic nucleotide gated channel 10	GO:0005516|GO:0030551|GO:0005886|GO:0005216	false
A_84_P18414	-1.19828	AT1G02610	AT1G02610	Arabidopsis thaliana RING/FYVE/PHD zinc finger-containing protein mRNA, complete cds [NM_100141]	NM_100141	RING/FYVE/PHD zinc finger-containing protein	GO:0005737|GO:0008270	false
A_84_P842475	-1.19863	#N/A		tc				false
A_84_P18784	-1.20107	AT5G51460	ATTPPA	Arabidopsis thaliana trehalose-phosphate phosphatase A mRNA, complete cds [NM_124525]	NM_124525	trehalose-phosphate phosphatase A	GO:0005992|GO:0005634|GO:0004805	false
A_84_P23387	-1.20352	AT5G03260	LAC11	Arabidopsis thaliana laccase 11 mRNA, complete cds [NM_120404]	NM_120404	laccase 11	GO:0045492|GO:0005576|GO:0010413	false
A_84_P820887	-1.20504	AT3G53190	AT3G53190	Arabidopsis thaliana putative pectate lyase 12 mRNA, complete cds [NM_115179]	NM_115179	putative pectate lyase 12	GO:0008150|GO:0005886|GO:0031225|GO:0030570|GO:0016829	false
A_84_P825802	-1.20761	AT5G25250	AT5G25250	Arabidopsis thaliana Flotillin-like protein 1 mRNA, complete cds [NM_122434]	NM_122434	Flotillin-like protein 1	GO:0005773|GO:0005774|GO:0003674|GO:0005886|GO:0071456|GO:0010324|GO:0009506|GO:0006897|GO:0005768	false
A_84_P15853	-1.20852	AT5G13710	SMT1	Arabidopsis thaliana cycloartenol-c-24-methyltransferase mRNA, complete cds [NM_001085110]	NM_001085110	cycloartenol-c-24-methyltransferase	GO:0005773|GO:0003838|GO:0005783|GO:0009698|GO:0009611|GO:0042398|GO:0009805|GO:0006084|GO:0009793|GO:0005829|GO:0005737|GO:0006598|GO:0016126|GO:0016132|GO:0009506|GO:0019745	false
A_84_P824078	-1.21038	AT5G16505		Arabidopsis thaliana mutator-like transposase-like protein (MQK4.25) mRNA, complete cds [AY059842]	AY059842			false
A_84_P23844	-1.2106	AT2G43870	AT2G43870	Arabidopsis thaliana putative polygalacturonase /pectinase mRNA, complete cds [NM_129949]	NM_129949	putative polygalacturonase /pectinase	GO:0005975|GO:0004650|GO:0005576	false
A_84_P841983	-1.21087	AT5G56120		tc				false
A_84_P768863	-1.2143	AT5G44578	AT5G44578	Arabidopsis thaliana uncharacterized protein mRNA, complete cds [NM_001085244]	NM_001085244	hypothetical protein	GO:0008150|GO:0003674|GO:0005576	false
A_84_P848350	-1.22148	#N/A		Rep: Cysteine-rich receptor-like protein kinase 14 precursor - Arabidopsis thaliana (Mouse-ear cress), partial (21%) [TC389601]				false
A_84_P832877	-1.22157	AT1G75590	AT1G75590	Arabidopsis thaliana SAUR-like auxin-responsive protein mRNA, complete cds [NM_106211]	NM_106211	SAUR-like auxin-responsive protein	GO:0005739|GO:0003674|GO:0009733	false
A_84_P15068	-1.2244	AT5G15830	bZIP3	Arabidopsis thaliana basic leucine-zipper 3 mRNA, complete cds [NM_121588]	NM_121588	basic leucine-zipper 3	GO:0006355|GO:0019722|GO:0003700|GO:0005634|GO:0003677|GO:0009612	false
A_84_P809145	-1.22797	AT3G53420	PIP2A	Arabidopsis thaliana aquaporin PIP2-1 mRNA, complete cds [NM_001035774]	NM_001035774	aquaporin PIP2-1	GO:0019344|GO:0009651|GO:0005886|GO:0009409|GO:0009737|GO:0006096|GO:0009266|GO:0015250|GO:0007030|GO:0006810|GO:0009414|GO:0006816|GO:0048767|GO:0006833|GO:0009269|GO:0031625|GO:0005773|GO:0080170|GO:0010106|GO:0006970|GO:0006972|GO:0016020|GO:0009750|GO:0006826|GO:0009506|GO:0046686|GO:0009507	false
A_84_P205748	-1.23029	AT1G71020	AT1G71020	Arabidopsis thaliana ARM repeat superfamily protein mRNA, complete cds [NM_001124110]	NM_001124110	ARM repeat superfamily protein	GO:0005634	false
A_84_P299600	-1.23097	AT2G33560	BUBR1	Arabidopsis thaliana BUB1-related protein BUBR1 mRNA, complete cds [NM_001202739]	NM_001202739	BUB1-related protein BUBR1	GO:0005515|GO:0007094|GO:0048453|GO:0010369|GO:0048451|GO:0008283|GO:0000226|GO:0005634|GO:0000911|GO:0006270|GO:0051726|GO:0000776|GO:0006275	false
A_84_P64944	-1.2351	AT4G00960	AT4G00960	Arabidopsis thaliana protein kinase family protein mRNA, complete cds [NM_116324]	NM_116324	protein kinase family protein	GO:0004672|GO:0006468|GO:0005576|GO:0005524	false
A_84_P76674	-1.23517	AT3G55990	ESK1	Arabidopsis thaliana protein ESKIMO 1 mRNA, complete cds [NM_115457]	NM_115457	protein ESKIMO 1	GO:0003674|GO:0009651|GO:0009409|GO:0009414|GO:0005634|GO:0045893|GO:0050826	false
A_84_P826185	-1.23554	AT1G58190	RLP9	Arabidopsis thaliana receptor like protein 9 mRNA, complete cds [NM_104600]	NM_104600	receptor like protein 9	GO:0007165|GO:0005576	false
A_84_P804614	-1.23555	AT2G43150	AT2G43150	Arabidopsis thaliana Proline-rich extensin-like family protein mRNA, complete cds [NM_129877]	NM_129877	Proline-rich extensin-like family protein		false
A_84_P16841	-1.23925	AT5G37660	PDLP7	Arabidopsis thaliana plasmodesmata-located protein 7 mRNA, complete cds [NM_123125]	NM_123125	plasmodesmata-located protein 7	GO:0008150|GO:0005576|GO:0009506	false
A_84_P809460	-1.2461	AT4G23400	PIP1;5	Arabidopsis thaliana putative aquaporin PIP1-5 mRNA, complete cds [NM_118469]	NM_118469	putative aquaporin PIP1-5	GO:0009651|GO:0005886|GO:0006972|GO:0006096|GO:0009266|GO:0016020|GO:0015250|GO:0006810|GO:0007030|GO:0009750|GO:0006833|GO:0009506|GO:0046686	false
A_84_P534869	-1.25081	AT2G16270	AT2G16270	Arabidopsis thaliana uncharacterized protein mRNA, complete cds [NM_127183]	NM_127183	hypothetical protein	GO:0000911|GO:0008150|GO:0003674|GO:0000226|GO:0005634|GO:0051225	false
A_84_P12085	-1.25381	AT5G18880	AT5G18880	Arabidopsis thaliana RNA-directed DNA polymerase (reverse transcriptase)-related family protein mRNA, complete cds [NM_121893]	NM_121893	RNA-directed DNA polymerase (reverse transcriptase)-related family protein	GO:0008150|GO:0003674|GO:0006863|GO:0005634	false
A_84_P296824	-1.25497	AT3G15450	AT3G15450	Arabidopsis thaliana aluminum induced protein with YGL and LRDR motif mRNA, complete cds [NM_001035625]	NM_001035625	aluminum induced protein with YGL and LRDR motif	GO:0003674|GO:0009744|GO:0009750|GO:0009507	false
A_84_P754202	-1.25781	AT1G76878	AT1G76880	Arabidopsis thaliana clone 4157 mRNA sequence [DQ108861]	DQ108861	Duplicated homeodomain-like superfamily protein	GO:0006355|GO:0003700|GO:0005634	false
A_84_P14286	-1.26109	AT1G78260	AT1G78260	Arabidopsis thaliana RNA recognition motif-containing protein mRNA, complete cds [NM_202440]	NM_202440	RNA recognition motif-containing protein	GO:0008150|GO:0003723|GO:0005575	false
A_84_P859794	-1.26287	AT2G45170	ATG8E	Arabidopsis thaliana autophagy-related protein 8e mRNA, complete cds [NM_180100]	NM_180100	autophagy-related protein 8e	GO:0008017|GO:0005737|GO:0005776|GO:0016020|GO:0006914|GO:0005634|GO:0009267	false
A_84_P535502	-1.26507	AT2G22030	AT2G22030	Arabidopsis thaliana F-box/kelch-repeat protein mRNA, complete cds [NM_127772]	NM_127772	F-box/kelch-repeat protein	GO:0008150|GO:0003674|GO:0005634	false
A_84_P158985	-1.266	AT2G02690	AT2G02690	Arabidopsis thaliana Cysteine/Histidine-rich C1 domain family protein mRNA, complete cds [NM_126324]	NM_126324	Cysteine/Histidine-rich C1 domain family protein	GO:0005634	false
A_84_P21799	-1.26737	AT1G03230	AT1G03230	Arabidopsis thaliana aspartyl protease-like protein mRNA, complete cds [NM_100205]	NM_100205	aspartyl protease-like protein	GO:0009651|GO:0005794|GO:0005886|GO:0009505|GO:0005618|GO:0005576	false
A_84_P21864	-1.27069	AT1G73805	AT1G73805	Arabidopsis thaliana protein SAR Deficient 1 mRNA, complete cds [NM_106040]	NM_106040	protein SAR Deficient 1	GO:0005516|GO:0003700|GO:0009697|GO:0050832|GO:0002237|GO:0009814|GO:0005634|GO:0009617|GO:0010112|GO:0000165|GO:0006612|GO:0009595|GO:0009862|GO:0010310|GO:0009863|GO:0010363|GO:0042742|GO:0009867|GO:0001666|GO:0006355|GO:0035304|GO:0043900|GO:0043565|GO:0010200|GO:0009581|GO:0045087|GO:0009627|GO:0031348|GO:0045088|GO:0031347|GO:0080142	false
A_84_P759953	-1.2743	AT3G53010	AT3G53010	Arabidopsis thaliana uncharacterized protein mRNA, complete cds [NM_115161]	NM_115161	hypothetical protein	GO:0008150|GO:0003674	false
A_84_P23124	-1.27565	AT3G27160	GHS1	Arabidopsis thaliana plastid ribosomal protein S21 mRNA, complete cds [NM_113630]	NM_113630	plastid ribosomal protein S21	GO:0003735|GO:0042254|GO:0009570|GO:0009534|GO:0005840|GO:0006412|GO:0009507	false
A_84_P14963	-1.27624	AT1G72230	AT1G72230	Arabidopsis thaliana plastocyanin-like domain-containing protein mRNA, complete cds [NM_105882]	NM_105882	plastocyanin-like domain-containing protein	GO:0005886|GO:0005507|GO:0045492|GO:0031225|GO:0010413	false
A_84_P814500	-1.27692	AT4G37520	AT4G37520	Arabidopsis thaliana peroxidase 50 mRNA, complete cds [NM_001204015]	NM_001204015	peroxidase 50	GO:0005515|GO:0005737|GO:0004601|GO:0005576	false
A_84_P811808	-1.27893	AT3G12145	FLR1	Arabidopsis thaliana leucine-rich repeat protein FLOR1 mRNA, complete cds [NM_202562]	NM_202562	leucine-rich repeat protein FLOR1	GO:0004857|GO:0010228|GO:0008134	false
A_84_P516448	-1.28039	AT3G24065	AT3G24065	Arabidopsis thaliana self-incompatibility S1 family protein mRNA, complete cds [NM_148746]	NM_148746	self-incompatibility S1 family protein	GO:0008150|GO:0003674|GO:0005576	false
A_84_P81479	-1.2835	AT3G19380	PUB25	Arabidopsis thaliana U-box domain-containing protein 25 mRNA, complete cds [NM_112825]	NM_112825	U-box domain-containing protein 25	GO:0005737|GO:0010200	false
A_84_P16443	-1.28351	AT3G06770	AT3G06770	Arabidopsis thaliana polygalacturonase-like protein mRNA, complete cds [NM_180194]	NM_180194	polygalacturonase-like protein	GO:0005975|GO:0004650|GO:0005634|GO:0005576	false
A_84_P10849	-1.28393	AT3G45280	SYP72	Arabidopsis thaliana syntaxin-72 mRNA, complete cds [NM_114397]	NM_114397	syntaxin-72	GO:0009860|GO:0008565|GO:0005634|GO:0016021|GO:0016192|GO:0009827|GO:0006886	false
A_84_P806214	-1.28755	#N/A						false
A_84_P20503	-1.28788	AT4G34760	AT4G34760	Arabidopsis thaliana SAUR-like auxin-responsive protein mRNA, complete cds [NM_119642]	NM_119642	SAUR-like auxin-responsive protein	GO:0005739|GO:0003674|GO:0009733	false
A_84_P18369	-1.28885	AT3G26520	TIP2	Arabidopsis thaliana aquaporin TIP1-2 mRNA, complete cds [NM_113559]	NM_113559	aquaporin TIP1-2	GO:0019344|GO:0009651|GO:0005886|GO:0005783|GO:0070838|GO:0010817|GO:0006096|GO:0009932|GO:0009266|GO:0030104|GO:0005737|GO:0015250|GO:0006810|GO:0007030|GO:0043481|GO:0071555|GO:0006816|GO:0048767|GO:0006833|GO:0042744|GO:0042742|GO:0043674|GO:0005773|GO:0005774|GO:0005794|GO:0080170|GO:0030003|GO:0006970|GO:0006972|GO:0009825|GO:0016020|GO:0009750|GO:0046686|GO:0000271|GO:0009507	false
A_84_P17332	-1.28913	AT2G01850	EXGT-A3	Arabidopsis thaliana endoxyloglucan transferase A3 mRNA, complete cds [NM_126246]	NM_126246	endoxyloglucan transferase A3	GO:0010087|GO:0016798|GO:0016762|GO:0005576	false
A_84_P141359	-1.29203	AT2G24550	AT2G24550	Arabidopsis thaliana uncharacterized protein mRNA, complete cds [NM_128016]	NM_128016	hypothetical protein	GO:0008150|GO:0003674|GO:0006612|GO:0005634|GO:0010363|GO:0009963	false
A_84_P851410	-1.29521	#N/A		Rep: Chromosome chr19 scaffold_4, whole genome shotgun sequence - Vitis vinifera (Grape), partial (59%) [TC393828]				false
A_84_P197124	-1.29609	AT3G23530	AT3G23530	Arabidopsis thaliana Cyclopropane-fatty-acyl-phospholipid synthase mRNA, complete cds [NM_113256]	NM_113256	Cyclopropane-fatty-acyl-phospholipid synthase	GO:0008610|GO:0005737|GO:0008825	false
A_84_P805673	-1.29982	AT4G16980						false
A_84_P189284	-1.30036	AT2G30930	AT2G30930	Arabidopsis thaliana uncharacterized protein mRNA, complete cds [NM_128646]	NM_128646	hypothetical protein	GO:0008150|GO:0003674|GO:0016020|GO:0005886|GO:0006612|GO:0019761|GO:0010363|GO:0009963|GO:0009507	false
A_84_P13489	-1.3039	AT2G26760	CYCB1;4	Arabidopsis thaliana cyclin-B1-4 mRNA, complete cds [NM_128233]	NM_128233	cyclin-B1-4	GO:0005515|GO:0051726|GO:0016538|GO:0005634|GO:0010440	false
A_84_P750079	-1.30889	AT1G75150	AT1G75150	Arabidopsis thaliana uncharacterized protein mRNA, complete cds [NM_106171]	NM_106171	hypothetical protein	GO:0008150|GO:0003674|GO:0016246|GO:0006270|GO:0006346|GO:0051726|GO:0005634|GO:0006275	false
A_84_P845009	-1.31528	AT4G00500		Rep: BMY9 (beta-amylase 9); beta-amylase - Arabidopsis thaliana, complete [TC391407]			GO:0006629|GO:0009536|GO:0005516|GO:0004806|GO:0016023|GO:0016161	false
A_84_P19616	-1.32234	AT5G07200	GA20OX3	Arabidopsis thaliana gibberellin 20 oxidase 3 mRNA, complete cds [NM_120802]	NM_120802	gibberellin 20 oxidase 3	GO:0005737|GO:0009686|GO:0045544|GO:0016114|GO:0009062	false
A_84_P132645	-1.32769	AT2G20670	AT2G20670	Arabidopsis thaliana uncharacterized protein mRNA, complete cds [NM_127631]	NM_127631	hypothetical protein	GO:0005634|GO:0009507	false
A_84_P761666	-1.32801	#N/A	AT2G33620	Arabidopsis thaliana Full-length cDNA Complete sequence from clone GSLTSIL90ZF11 of Silique of strain col-0 of Arabidopsis thaliana (thale cress) [BX826200]	BX826200	AT hook motif DNA-binding family protein	GO:0007389|GO:0048439|GO:0003677|GO:0048438|GO:0005829	false
A_84_P17772	-1.33259	AT5G25810	tny	Arabidopsis thaliana ethylene-responsive transcription factor TINY mRNA, complete cds [NM_122482]	NM_122482	ethylene-responsive transcription factor TINY	GO:0003700|GO:0005634|GO:0003677|GO:0009825	false
A_84_P199304	-1.33367	AT1G19610	PDF1.4	Arabidopsis thaliana defensin-like protein 19 mRNA, complete cds [NM_101817]	NM_101817	defensin-like protein 19	GO:0003674|GO:0006952|GO:0005576	false
A_84_P827648	-1.34006	AT1G52565	AT1G52565	Arabidopsis thaliana uncharacterized protein mRNA, complete cds [NM_148583]	NM_148583	hypothetical protein	GO:0008150|GO:0003674|GO:0009507	false
A_84_P20154	-1.34919	AT2G40300	FER4	Arabidopsis thaliana ferritin 4 mRNA, complete cds [NM_129588]	NM_129588	ferritin 4	GO:0015979|GO:0048481|GO:0016226|GO:0009941|GO:0009908|GO:0055072|GO:0009793|GO:0008199|GO:0048366|GO:0005739|GO:0006879|GO:0010228|GO:0009570|GO:0010039|GO:0006826|GO:0010027|GO:0000302|GO:0009507	false
A_84_P19297	-1.35419	AT3G25980	MAD2	Arabidopsis thaliana mitotic spindle checkpoint protein MAD2 mRNA, complete cds [NM_113502]	NM_113502	mitotic spindle checkpoint protein MAD2	GO:0005515|GO:0007094|GO:0010369|GO:0051510|GO:0008283|GO:0016572|GO:0005634|GO:0005635|GO:0003677|GO:0043248|GO:0051788|GO:0007346|GO:0005737|GO:0042023|GO:0000776|GO:0043161	false
A_84_P813646	-1.35586	AT2G26530	AR781	Arabidopsis thaliana uncharacterized protein mRNA, complete cds [NM_128210]	NM_128210	hypothetical protein	GO:0008150|GO:0003674|GO:0010200|GO:0005886|GO:0006612|GO:0009646|GO:0009611|GO:0009863|GO:0010363|GO:0009867|GO:0009612|GO:0009507	false
A_84_P24036	-1.35702	AT3G27070	TOM20-1	Arabidopsis thaliana mitochondrial import receptor subunit TOM20-1 mRNA, complete cds [NM_113621]	NM_113621	mitochondrial import receptor subunit TOM20-1	GO:0005744|GO:0005739|GO:0015450|GO:0006626|GO:0005742	false
A_84_P19431	-1.36374	AT3G62150	PGP21	Arabidopsis thaliana ABC transporter B family member 21 mRNA, complete cds [NM_116080]	NM_116080	ABC transporter B family member 21	GO:0005774|GO:0010328|GO:0010329|GO:0005886|GO:0060919|GO:0042626|GO:0010315	false
A_84_P16729	-1.36978	AT4G37770	ACS8	Arabidopsis thaliana 1-aminocyclopropane-1-carboxylate synthase 8 mRNA, complete cds [NM_119939]	NM_119939	1-aminocyclopropane-1-carboxylate synthase 8	GO:0005515|GO:0005737|GO:0010200|GO:0016847|GO:0009693|GO:0042802	false
A_84_P17328	-1.37457	AT2G39350	AT2G39350	Arabidopsis thaliana ABC transporter G family member 1 mRNA, complete cds [NM_129492]	NM_129492	ABC transporter G family member 1	GO:0005886|GO:0006865|GO:0042626|GO:0009624	false
A_84_P21160	-1.37672	AT3G10720	AT3G10720	Arabidopsis thaliana pectinesterase 25 mRNA, complete cds [NM_111908]	NM_111908	pectinesterase 25	GO:0030599|GO:0042545|GO:0009505|GO:0016126|GO:0005576	false
A_84_P805118	-1.37676	AT3G15450	AT3G15450	Arabidopsis thaliana aluminum induced protein with YGL and LRDR motif mRNA, complete cds [NM_001035625]	NM_001035625	aluminum induced protein with YGL and LRDR motif	GO:0003674|GO:0009744|GO:0009750|GO:0009507	false
A_84_P13891	-1.3789	AT4G37520	AT4G37520	Arabidopsis thaliana peroxidase 50 mRNA, complete cds [NM_001204015]	NM_001204015	peroxidase 50	GO:0005515|GO:0005737|GO:0004601|GO:0005576	false
A_84_P128706	-1.38797	AT3G48080	AT3G48080	Arabidopsis thaliana lipase class 3 family protein / disease resistance protein-related protein mRNA, complete cds [NM_114677]	NM_114677	lipase class 3 family protein / disease resistance protein-related protein	GO:0006629|GO:0004806|GO:0009697|GO:0009627|GO:0005634|GO:0004871|GO:0016298	false
A_84_P827748	-1.39085	AT3G15770	AT3G15770	Arabidopsis thaliana uncharacterized protein mRNA, complete cds [NM_001035628]	NM_001035628	hypothetical protein	GO:0008150|GO:0003674|GO:0005634	false
A_84_P14249	-1.39577	AT1G36060	AT1G36060	Arabidopsis thaliana ethylene-responsive transcription factor ERF055 mRNA, complete cds [NM_103302]	NM_103302	ethylene-responsive transcription factor ERF055	GO:0006355|GO:0003700|GO:0005634|GO:0003677	false
A_84_P836321	-1.41281	AT1G27045	AT1G27045	Arabidopsis thaliana homeobox-leucine zipper protein ATHB-54 mRNA, complete cds [NM_001198174]	NM_001198174	homeobox-leucine zipper protein ATHB-54	GO:0005634	false
A_84_P613459	-1.42127	AT4G30850	HHP2	Arabidopsis thaliana heptahelical transmembrane protein2 mRNA, complete cds [NM_202914]	NM_202914	heptahelical transmembrane protein2	GO:0005739|GO:0009744|GO:0004872|GO:0009725	false
A_84_P23613	-1.42279	AT5G59070	AT5G59070	Arabidopsis thaliana glycosyl transferase family protein mRNA, complete cds [NM_125297]	NM_125297	glycosyl transferase family protein	GO:0005802|GO:0001666|GO:0005794|GO:0019375|GO:0009058|GO:0005886|GO:0016757|GO:0005768	false
A_84_P262040	-1.42607	AT2G42580	TTL3	Arabidopsis thaliana tetratricopetide-repeat thioredoxin-like 3 mRNA, complete cds [NM_129819]	NM_129819	tetratricopetide-repeat thioredoxin-like 3	GO:0010305|GO:0005515|GO:0009832|GO:0009742|GO:0009734|GO:0016049|GO:0006970|GO:0005634|GO:0030243	false
A_84_P22303	-1.42836	AT4G09030	AGP10	Arabidopsis thaliana arabinogalactan protein 10 mRNA, complete cds [NM_116972]	NM_116972	arabinogalactan protein 10	GO:0005886|GO:0031225	false
A_84_P17955	-1.45225	AT1G22380	UGT85A3	Arabidopsis thaliana UDP-glucosyl transferase 85A3 mRNA, complete cds [NM_102088]	NM_102088	UDP-glucosyl transferase 85A3	GO:0016757|GO:0015824|GO:0015020|GO:0005575	false
A_84_P735670	-1.45301	At5g25980	AT1G53030	AYAAE04TRB pooled cDNA populations Arabidopsis thaliana cDNA, mRNA sequence [EG443075]	EG443075	Cytochrome C oxidase copper chaperone (COX17)	GO:0016531|GO:0006825	false
A_84_P18932	-1.45423	AT1G23090	AST91	Arabidopsis thaliana sulfate transporter 3.3 mRNA, complete cds [NM_102157]	NM_102157	sulfate transporter 3.3	GO:0015116	false
A_84_P23273	-1.4544	AT4G18970	AT4G18970	Arabidopsis thaliana GDSL esterase/lipase mRNA, complete cds [NM_118014]	NM_118014	GDSL esterase/lipase	GO:0005576	false
A_84_P541841	-1.45615	AT1G51920	AT1G51920	Arabidopsis thaliana uncharacterized protein mRNA, complete cds [NM_104073]	NM_104073	hypothetical protein	GO:0008150|GO:0003674|GO:0005576	false
A_84_P786204	-1.46423	AT1G21310	EXT3	Arabidopsis thaliana extensin 3 mRNA, complete cds [NM_101983]	NM_101983	extensin 3	GO:0043248|GO:0051788|GO:0009735|GO:0005199|GO:0043161|GO:0048767	false
A_84_P187914	-1.46539	AT3G58620	TTL4	Arabidopsis thaliana TPR repeat-containing thioredoxin TTL4 mRNA, complete cds [NM_115724]	NM_115724	TPR repeat-containing thioredoxin TTL4	GO:0016126|GO:0006970|GO:0005634	false
A_84_P862999	-1.47598	AT5G25460	AT5G25460	Arabidopsis thaliana uncharacterized protein mRNA, complete cds [NM_122456]	NM_122456	hypothetical protein	GO:0003674|GO:0009505|GO:0080167|GO:0005576|GO:0010015|GO:0009506	false
A_84_P17455	-1.47845	AT3G12610	DRT100	Arabidopsis thaliana DNA-damage-repair/toleration protein DRT100 mRNA, complete cds [NM_112096]	NM_112096	DNA-damage-repair/toleration protein DRT100	GO:0007165|GO:0009650|GO:0005886|GO:0000166|GO:0042493|GO:0009411|GO:0009507	false
A_84_P813341	-1.4865	AT4G12730	FLA2	Arabidopsis thaliana fasciclin-like arabinogalactan protein 2 mRNA, complete cds [NM_117342]	NM_117342	fasciclin-like arabinogalactan protein 2	GO:0005774|GO:0009651|GO:0016020|GO:0005886|GO:0016126|GO:0007030|GO:0006816|GO:0048767|GO:0031225|GO:0046658|GO:0016132|GO:0006084	false
A_84_P161543	-1.4928	AT4G12690	AT4G12690	Arabidopsis thaliana uncharacterized protein mRNA, complete cds [NM_001203777]	NM_001203777	hypothetical protein	GO:0008150|GO:0003674|GO:0009744|GO:0009750|GO:0005634|GO:0009506	false
A_84_P17940	-1.49999	AT2G20825	ULT2	Arabidopsis thaliana protein ULTRAPETALA 2 mRNA, complete cds [NM_127650]	NM_127650	protein ULTRAPETALA 2	GO:0008150|GO:0005634|GO:0005829	false
A_84_P844879	-1.50621	AT3G06080	AT3G06080	Arabidopsis thaliana protein TRICHOME BIREFRINGENCE-LIKE 10 mRNA, complete cds [NM_111483]	NM_111483	protein TRICHOME BIREFRINGENCE-LIKE 10	GO:0007623|GO:0005634	false
A_84_P20325	-1.50734	AT3G50060	MYB77	Arabidopsis thaliana myb domain protein 77 mRNA, complete cds [NM_114866]	NM_114866	myb domain protein 77	GO:0005515|GO:0006355|GO:0010200|GO:0003700|GO:0009751|GO:0009723|GO:0005634|GO:0048527|GO:0003677	false
A_84_P19668	-1.50868	AT5G27220	AT5G27220	Arabidopsis thaliana Frigida-like protein mRNA, complete cds [NM_122604]	NM_122604	Frigida-like protein	GO:0008150|GO:0003674|GO:0005737|GO:0005829	false
A_84_P141269	-1.51273	AT5G18050	AT5G18050	Arabidopsis thaliana SAUR-like auxin-responsive protein mRNA, complete cds [NM_121810]	NM_121810	SAUR-like auxin-responsive protein	GO:0005739|GO:0003674|GO:0009733	false
A_84_P15194	-1.51328	AT1G54020	AT1G54020	Arabidopsis thaliana GDSL esterase/lipase mRNA, complete cds [NM_179474]	NM_179474	GDSL esterase/lipase	GO:0005773|GO:0005576	false
A_84_P10445	-1.51396	AT1G10020	AT1G10020	Arabidopsis thaliana uncharacterized protein mRNA, complete cds [NM_100876]	NM_100876	hypothetical protein	GO:0008150|GO:0003674|GO:0005634	false
A_84_P78019	-1.51442	AT1G72430	AT1G72430	Arabidopsis thaliana SAUR-like auxin-responsive protein family mRNA, complete cds [NM_105902]	NM_105902	SAUR-like auxin-responsive protein family	GO:0003674|GO:0009733|GO:0016126|GO:0005634	false
A_84_P765905	-1.51739	AT4G25719		AYBGB32TR pooled cDNA populations Arabidopsis thaliana cDNA, mRNA sequence [EG502546]	EG502546			false
A_84_P14581	-1.52206	AT3G27330	AT3G27330	Arabidopsis thaliana C3H4 type zinc finger protein mRNA, complete cds [NM_113648]	NM_113648	C3H4 type zinc finger protein	GO:0005634	false
A_84_P23661	-1.52214	AT1G61100	AT1G61100	Arabidopsis thaliana TIR class disease resistance protein mRNA, complete cds [NM_001198347]	NM_001198347	TIR class disease resistance protein	GO:0005886|GO:0006952	false
A_84_P786663	-1.52506	AT4G14330	AT4G14330	Arabidopsis thaliana phragmoplast-associated kinesin-related protein 2 mRNA, complete cds [NM_117510]	NM_117510	phragmoplast-associated kinesin-related protein 2	GO:0000911|GO:0009524|GO:0048453|GO:0048451|GO:0006346|GO:0016570|GO:0000226|GO:0009909|GO:0048449|GO:0031048|GO:0003777|GO:0051567	false
A_84_P520804	-1.53062	AT3G06020	AT3G06020	Arabidopsis thaliana FAF family protein mRNA, complete cds [NM_111476]	NM_111476	FAF family protein	GO:0008150|GO:0003674|GO:0010075|GO:0005634	false
A_84_P793477	-1.53357	AT5G52882	AT5G52882	Arabidopsis thaliana P-loop containing nucleoside triphosphate hydrolases superfamily protein mRNA, complete cds [NM_001085278]	NM_001085278	P-loop containing nucleoside triphosphate hydrolases superfamily protein	GO:0005886	false
A_84_P291894	-1.53612	AT1G78830	AT1G78830	Arabidopsis thaliana curculin-like (mannose-binding) lectin-like protein mRNA, complete cds [NM_106531]	NM_106531	curculin-like (mannose-binding) lectin-like protein	GO:0005794|GO:0005886|GO:0009505|GO:0005618|GO:0030246|GO:0048046|GO:0009506|GO:0005829	false
A_84_P22344	-1.53958	AT4G23280	CRK20	Arabidopsis thaliana putative cysteine-rich receptor-like protein kinase 20 mRNA, complete cds [NM_118457]	NM_118457	putative cysteine-rich receptor-like protein kinase 20	GO:0016301|GO:0009751|GO:0006952|GO:0005576|GO:0012501|GO:0042742|GO:0009507	false
A_84_P13276	-1.53968	AT1G04530	AT1G04530	Arabidopsis thaliana carboxylate clamp-tetratricopeptide repeat protein mRNA, complete cds [NM_100332]	NM_100332	carboxylate clamp-tetratricopeptide repeat protein	GO:0005634	false
A_84_P22360	-1.54344	AT4G26660	AT4G26660	Arabidopsis thaliana uncharacterized protein mRNA, complete cds [NM_118800]	NM_118800	hypothetical protein	GO:0000911|GO:0008150|GO:0048453|GO:0048451|GO:0008283|GO:0006270|GO:0051726|GO:0000226|GO:0006275|GO:0009507	false
A_84_P17461	-1.54443	AT3G43430	AT3G43430	Arabidopsis thaliana RING/U-box domain-containing protein mRNA, complete cds [NM_114211]	NM_114211	RING/U-box domain-containing protein	GO:0008270	false
A_84_P69204	-1.54485	AT1G21110	AT1G21110	Arabidopsis thaliana O-methyltransferase family protein mRNA, complete cds [NM_101965]	NM_101965	O-methyltransferase family protein	GO:0005634|GO:0005829	false
A_84_P76184	-1.54924	AT5G24110	WRKY30	Arabidopsis thaliana WRKY DNA-binding protein 30 mRNA, complete cds [NM_122316]	NM_122316	WRKY DNA-binding protein 30	GO:0005515|GO:0042542|GO:0006355|GO:0005737|GO:0003700|GO:0010193|GO:0009751|GO:0005634	false
A_84_P21685	-1.55349	AT5G67450	ZF1	Arabidopsis thaliana zinc-finger protein 1 mRNA, complete cds [NM_126145]	NM_126145	zinc-finger protein 1	GO:0043565|GO:0006355|GO:0010200|GO:0003700|GO:0009409|GO:0042538|GO:0008270|GO:0005634|GO:0003676|GO:0045892|GO:0003677	false
A_84_P818968	-1.55526	AT3G15630	AT3G15630	Arabidopsis thaliana uncharacterized protein mRNA, complete cds [NM_112433]	NM_112433	hypothetical protein	GO:0008150|GO:0003674|GO:0009744|GO:0009750|GO:0005634	false
A_84_P815273	-1.55555	AT4G23810	WRKY53	Arabidopsis thaliana putative WRKY transcription factor 53 mRNA, complete cds [NM_118512]	NM_118512	putative WRKY transcription factor 53	GO:0005515|GO:0042542|GO:0003700|GO:0009697|GO:0050832|GO:0005634|GO:0009816|GO:0000165|GO:0006612|GO:0009595|GO:0009862|GO:0010310|GO:0010363|GO:0042742|GO:0009867|GO:0006355|GO:0010193|GO:0043900|GO:0003677|GO:0010150|GO:0010200|GO:0031348|GO:0009751|GO:0031347|GO:0045893|GO:0009507	false
A_84_P17994	-1.55733	AT1G23030	AT1G23030	Arabidopsis thaliana ARM repeat superfamily protein mRNA, complete cds [NM_102151]	NM_102151	ARM repeat superfamily protein	GO:0010200	false
A_84_P14822	-1.55822	AT4G33450	MYB69	Arabidopsis thaliana myb domain protein 69 mRNA, complete cds [NM_119499]	NM_119499	myb domain protein 69	GO:0006355|GO:0003700|GO:2000652|GO:0005634|GO:0045893|GO:0003677	false
A_84_P822611	-1.55986	AT4G30850	HHP2	Arabidopsis thaliana heptahelical transmembrane protein2 mRNA, complete cds [NM_119232]	NM_119232	heptahelical transmembrane protein2	GO:0005739|GO:0009744|GO:0004872|GO:0009725	false
A_84_P762034	-1.56386	AT3G04721	AT3G04721	Arabidopsis thaliana uncharacterized protein mRNA, complete cds [NM_001125099]	NM_001125099	hypothetical protein	GO:0005739	false
A_84_P310633	-1.56493	AT2G44210	AT2G44210	Arabidopsis thaliana uncharacterized protein mRNA, complete cds [NM_001036461]	NM_001036461	hypothetical protein	GO:0008150|GO:0005576	false
A_84_P810020	-1.56637	AT5G14740	CA2	Arabidopsis thaliana carbonic anhydrase 2 mRNA, complete cds [NM_203053]	NM_203053	carbonic anhydrase 2	GO:0019243|GO:0009697|GO:0015976|GO:0050832|GO:0009409|GO:0009814|GO:0005829|GO:0009535|GO:0005737|GO:0000165|GO:0009570|GO:0006612|GO:0009595|GO:0009862|GO:0010310|GO:0048046|GO:0010363|GO:0042742|GO:0009867|GO:0009941|GO:0004089|GO:0019684|GO:0043900|GO:0010200|GO:0031348|GO:0008270|GO:0009507	false
A_84_P500157	-1.56941	AT1G53140	DRP5A	Arabidopsis thaliana Dynamin related protein 5A mRNA, complete cds [NM_104193]	NM_104193	Dynamin related protein 5A	GO:0006342|GO:0000280|GO:0008283|GO:0010389|GO:0006346|GO:0034968|GO:0016458|GO:0009909|GO:0031048|GO:0005525|GO:0000911|GO:0006260|GO:0006306|GO:0007000|GO:0000910|GO:0006270|GO:0051726|GO:0006275|GO:0051567	false
A_84_P797675	-1.57816	#N/A		AYASB85TF pooled cDNA populations Arabidopsis thaliana cDNA, mRNA sequence [EG463135]	EG463135			false
A_84_P789543	-1.58315	AT5G57760	AT5G57760	Arabidopsis thaliana uncharacterized protein mRNA, complete cds [NM_125159]	NM_125159	hypothetical protein	GO:0005739|GO:0008150|GO:0003674	false
A_84_P788949	-1.58458	AT3G28100	AT3G28100	Arabidopsis thaliana Full-length cDNA Complete sequence from clone GSLTFB48ZC06 of Flowers and buds of strain col-0 of Arabidopsis thaliana (thale cress) [BX822551]	BX822551	nodulin MtN21-like transporter family protein UMAMIT45	GO:0008150|GO:0003674	false
A_84_P859091	-1.61064	AT2G20520	FLA6	Arabidopsis thaliana fasciclin-like arabinogalactan protein 6 mRNA, complete cds [NM_127612]	NM_127612	fasciclin-like arabinogalactan protein 6	GO:0005886|GO:0031225|GO:0016132|GO:0010054	false
A_84_P851116	-1.61137	AT2G46780	AT2G46780	Arabidopsis thaliana RNA-binding (RRM/RBD/RNP motifs) family protein mRNA, complete cds [NM_130244]	NM_130244	RNA-binding (RRM/RBD/RNP motifs) family protein	GO:0008150|GO:0005737|GO:0003723	false
A_84_P14903	-1.61485	AT5G11920	cwINV6	Arabidopsis thaliana beta-fructofuranosidase, insoluble isoenzyme CWINV6 mRNA, complete cds [NM_121230]	NM_121230	beta-fructofuranosidase, insoluble isoenzyme CWINV6	GO:0001666|GO:0031219|GO:0051670|GO:0009862|GO:0010310|GO:0005634|GO:0004553	false
A_84_P807831	-1.61777	AT2G30010	TBL45	Arabidopsis thaliana protein trichome birefringence-like 45 mRNA, complete cds [NM_128556]	NM_128556	protein trichome birefringence-like 45	GO:0008150	false
A_84_P11056	-1.62775	AT4G37490	CYCB1;1	Arabidopsis thaliana cyclin-B1-1 mRNA, complete cds [NM_119913]	NM_119913	cyclin-B1-1	GO:0005515|GO:0008283|GO:0000226|GO:0005634|GO:0010564|GO:0001558|GO:0006302|GO:0000911|GO:0006260|GO:0006306|GO:0007129|GO:0007067|GO:0051726|GO:0016538|GO:0010440|GO:0010332|GO:0051567|GO:0007131	false
A_84_P509353	-1.63667	AT3G28857	AT3G28857	Arabidopsis thaliana protein PACLOBUTRAZOL RESISTANCE 5 mRNA, complete cds [NM_202643]	NM_202643	protein PACLOBUTRAZOL RESISTANCE 5	GO:0005634	false
A_84_P546454	-1.64104	AT2G31730	AT2G31730	Arabidopsis thaliana basic helix-loop-helix domain-containing protein mRNA, complete cds [NM_128731]	NM_128731	basic helix-loop-helix domain-containing protein	GO:0003700|GO:0009723|GO:0009739|GO:0005634	false
A_84_P869688	-1.64959	AT2G33790	AGP30	Arabidopsis thaliana arabinogalactan protein 30 mRNA, complete cds [NM_128938]	NM_128938	arabinogalactan protein 30	GO:0008150|GO:0003674|GO:0005576	false
A_84_P24128	-1.65138	AT3G54150	AT3G54150	Arabidopsis thaliana S-adenosyl-L-methionine-dependent methyltransferase-like protein mRNA, complete cds [NM_115275]	NM_115275	S-adenosyl-L-methionine-dependent methyltransferase-like protein	GO:0035556|GO:0009738|GO:0009723|GO:0005829	false
A_84_P79759	-1.65319	AT5G62280	AT5G62280	Arabidopsis thaliana uncharacterized protein mRNA, complete cds [NM_125622]	NM_125622	hypothetical protein	GO:0008150|GO:0003674|GO:0005575	false
A_84_P15139	-1.65329	AT1G03870	FLA9	Arabidopsis thaliana fasciclin-like arabinogalactan protein 9 mRNA, complete cds [NM_100267]	NM_100267	fasciclin-like arabinogalactan protein 9	GO:0005886|GO:0031225|GO:0046658	false
A_84_P305660	-1.65653	AT4G03110	RBP-DR1	Arabidopsis thaliana RNA-binding protein-defense related 1 mRNA, complete cds [NM_178963]	NM_178963	RNA-binding protein-defense related 1	GO:0005737|GO:0080151|GO:0000398|GO:0003723|GO:0009626	false
A_84_P190014	-1.66117	AT4G36030	ARO3	Arabidopsis thaliana armadillo repeat only 3 mRNA, complete cds [NM_119770]	NM_119770	armadillo repeat only 3	GO:0052542|GO:0035556|GO:0008150|GO:0010200|GO:0006612|GO:0009738|GO:0009723|GO:0005634|GO:0009863|GO:0010363|GO:0030968|GO:0009867	false
A_84_P243195	-1.66296	AT4G29310	AT4G29310	Arabidopsis thaliana uncharacterized protein mRNA, complete cds [NM_119076]	NM_119076	hypothetical protein	GO:0008150|GO:0003674|GO:0009505|GO:0005634	false
A_84_P824302	-1.66378	AT4G29310	AT4G29310	Arabidopsis thaliana uncharacterized protein mRNA, complete cds [NM_119076]	NM_119076	hypothetical protein	GO:0008150|GO:0003674|GO:0009505|GO:0005634	false
A_84_P14657	-1.66916	AT3G51470	AT3G51470	Arabidopsis thaliana putative protein phosphatase 2C 47 mRNA, complete cds [NM_115006]	NM_115006	putative protein phosphatase 2C 47	GO:0005634|GO:0004722	false
A_84_P18553	-1.6742	AT4G21390	B120	Arabidopsis thaliana G-type lectin S-receptor-like serine/threonine-protein kinase B120 mRNA, complete cds [NM_118259]	NM_118259	G-type lectin S-receptor-like serine/threonine-protein kinase B120	GO:0002679|GO:0043069|GO:0010200|GO:0004672|GO:0005886|GO:0006612|GO:0050832|GO:0009611|GO:0030246|GO:0009863|GO:0010363|GO:0006979	false
A_84_P753457	-1.69209	AT1G30282						false
A_84_P18851	-1.70313	AT5G15720	GLIP7	Arabidopsis thaliana GDSL esterase/lipase 7 mRNA, complete cds [NM_121576]	NM_121576	GDSL esterase/lipase 7	GO:0005576|GO:0016298	false
A_84_P805233	-1.706	AT1G78830	AT1G78830	Arabidopsis thaliana curculin-like (mannose-binding) lectin-like protein mRNA, complete cds [NM_106531]	NM_106531	curculin-like (mannose-binding) lectin-like protein	GO:0005794|GO:0005886|GO:0009505|GO:0005618|GO:0030246|GO:0048046|GO:0009506|GO:0005829	false
A_84_P17588	-1.71079	AT4G12730	FLA2	Arabidopsis thaliana fasciclin-like arabinogalactan protein 2 mRNA, complete cds [NM_117342]	NM_117342	fasciclin-like arabinogalactan protein 2	GO:0005774|GO:0009651|GO:0016020|GO:0005886|GO:0016126|GO:0007030|GO:0006816|GO:0048767|GO:0031225|GO:0046658|GO:0016132|GO:0006084	false
A_84_P86239	-1.71645	AT1G49210	AT1G49210	Arabidopsis thaliana E3 ubiquitin-protein ligase ATL76 mRNA, complete cds [NM_103811]	NM_103811	E3 ubiquitin-protein ligase ATL76	GO:0004842|GO:0016567|GO:0008270	false
A_84_P535920	-1.72263	AT3G15550	AT3G15550	Arabidopsis thaliana uncharacterized protein mRNA, complete cds [NM_112423]	NM_112423	hypothetical protein	GO:0048453|GO:0006342|GO:0031507|GO:0048451|GO:0006346|GO:0000226|GO:0031047|GO:0031048|GO:0045787|GO:0000911|GO:0006306|GO:0003674|GO:0008150|GO:0005737|GO:0000724|GO:0051567	false
A_84_P23032	-1.74364	AT3G01620	AT3G01620	Arabidopsis thaliana beta-1,4-N-acetylglucosaminyltransferase family protein mRNA, complete cds [NM_111028]	NM_111028	beta-1,4-N-acetylglucosaminyltransferase family protein	GO:0008375|GO:0005794|GO:0016757	false
A_84_P19301	-1.75027	AT3G21770	AT3G21770	Arabidopsis thaliana peroxidase 30 mRNA, complete cds [NM_113072]	NM_113072	peroxidase 30	GO:0005737|GO:0004601|GO:0016757|GO:0009505|GO:0005618|GO:0005634|GO:0005576|GO:0009506	false
A_84_P579600	-1.75456	AT4G24265	AT4G24265	Arabidopsis thaliana uncharacterized protein mRNA, complete cds [NM_148370]	NM_148370	hypothetical protein	GO:0005739|GO:0008150|GO:0003674	false
A_84_P21744	-1.75913	AT1G01620	PIP1C	Arabidopsis thaliana aquaporin PIP1-3 mRNA, complete cds [NM_100044]	NM_100044	aquaporin PIP1-3	GO:0005515|GO:0005886|GO:0010106|GO:0006084|GO:0016020|GO:0015250|GO:0006810|GO:0009414|GO:0016126|GO:0006826|GO:0006833|GO:0016132|GO:0009507	false
A_84_P858556	-1.75978	AT3G26520	TIP2	Arabidopsis thaliana aquaporin TIP1-2 mRNA, complete cds [NM_113559]	NM_113559	aquaporin TIP1-2	GO:0019344|GO:0009651|GO:0005886|GO:0005783|GO:0070838|GO:0010817|GO:0006096|GO:0009932|GO:0009266|GO:0030104|GO:0005737|GO:0015250|GO:0006810|GO:0007030|GO:0043481|GO:0071555|GO:0006816|GO:0048767|GO:0006833|GO:0042744|GO:0042742|GO:0043674|GO:0005773|GO:0005774|GO:0005794|GO:0080170|GO:0030003|GO:0006970|GO:0006972|GO:0009825|GO:0016020|GO:0009750|GO:0046686|GO:0000271|GO:0009507	false
A_84_P18091	-1.77544	AT1G63040		77-L022147-065-007-E10-SeLA MPIZ-ADIS-065d Arabidopsis thaliana cDNA clone 007-E10, mRNA sequence [DR750066]	DR750066			false
A_84_P19135	-1.77986	AT2G28630	KCS12	Arabidopsis thaliana 3-ketoacyl-CoA synthase 12 mRNA, complete cds [NM_128424]	NM_128424	3-ketoacyl-CoA synthase 12	GO:0016746|GO:0005783|GO:0005576	false
A_84_P255030	-1.78078	AT4G13340	AT4G13340	Arabidopsis thaliana leucine-rich repeat extensin-like protein 3 mRNA, complete cds [NM_117407]	NM_117407	leucine-rich repeat extensin-like protein 3	GO:0005515|GO:0009505|GO:0005199|GO:0005618|GO:0009506	false
A_84_P861179	-1.78419	AT4G30270	XTH24	Arabidopsis thaliana xyloglucan endotransglucosylase/hydrolase protein 24 mRNA, complete cds [NM_119173]	NM_119173	xyloglucan endotransglucosylase/hydrolase protein 24	GO:0005794|GO:0005886|GO:0009505|GO:0007568|GO:0005618|GO:0005576|GO:0009739|GO:0009828|GO:0009741|GO:0009740|GO:0005737|GO:0016798|GO:0016762	false
A_84_P115302	-1.78591	AT2G11590		GB				false
A_84_P113022	-1.80185	AT3G05980	AT3G05980	Arabidopsis thaliana uncharacterized protein mRNA, complete cds [NM_111472]	NM_111472	hypothetical protein	GO:0008150|GO:0003674|GO:0005634	false
A_84_P805324	-1.80357	AT1G01620	PIP1C	Arabidopsis thaliana aquaporin PIP1-3 mRNA, complete cds [NM_100044]	NM_100044	aquaporin PIP1-3	GO:0005515|GO:0005886|GO:0010106|GO:0006084|GO:0016020|GO:0015250|GO:0006810|GO:0009414|GO:0016126|GO:0006826|GO:0006833|GO:0016132|GO:0009507	false
A_84_P860885	-1.8095	AT2G05540	AT2G05540	Arabidopsis thaliana glycine-rich protein mRNA, complete cds [NM_126577]	NM_126577	glycine-rich protein	GO:0005576	false
A_84_P595614	-1.81191	AT4G14390	AT4G14390	Arabidopsis thaliana ankyrin repeat-containing protein mRNA, complete cds [NM_117518]	NM_117518	ankyrin repeat-containing protein	GO:0008150|GO:0003674|GO:0005575	false
A_84_P22397	-1.81384	AT4G35100	PIP3	Arabidopsis thaliana plasma membrane intrinsic protein 3 mRNA, complete cds [NM_001203991]	NM_001203991	plasma membrane intrinsic protein 3	GO:0005773|GO:0005515|GO:0016020|GO:0005886|GO:0015250|GO:0009737|GO:0006810|GO:0005634|GO:0046658|GO:0009506	false
A_84_P291354	-1.81445	AT1G10990	AT1G10990	Arabidopsis thaliana uncharacterized protein mRNA, complete cds [NM_179304]	NM_179304	hypothetical protein	GO:0005739|GO:0008150|GO:0003674|GO:0005634	false
A_84_P860087	-1.81461	AT1G27020	AT1G27020	Arabidopsis thaliana uncharacterized protein mRNA, complete cds [NM_102464]	NM_102464	hypothetical protein	GO:0008150|GO:0003674|GO:0005634	false
A_84_P530732	-1.83473	AT4G06746	RAP2.9	Arabidopsis thaliana ethylene-responsive transcription factor RAP2-9 mRNA, complete cds [NM_179009]	NM_179009	ethylene-responsive transcription factor RAP2-9	GO:0006355|GO:0003700|GO:0005634	false
A_84_P810551	-1.84176	AT4G30270	XTH24	Arabidopsis thaliana xyloglucan endotransglucosylase/hydrolase protein 24 mRNA, complete cds [NM_119173]	NM_119173	xyloglucan endotransglucosylase/hydrolase protein 24	GO:0005794|GO:0005886|GO:0009505|GO:0007568|GO:0005618|GO:0005576|GO:0009739|GO:0009828|GO:0009741|GO:0009740|GO:0005737|GO:0016798|GO:0016762	false
A_84_P806966	-1.84181	AT2G40610	EXPA8	Arabidopsis thaliana expansin A8 mRNA, complete cds [NM_129623]	NM_129623	expansin A8	GO:0006949|GO:0009831|GO:0005576|GO:0009828|GO:0009826	false
A_84_P20068	-1.84968	AT2G05540	AT2G05540	Arabidopsis thaliana glycine-rich protein mRNA, complete cds [NM_126577]	NM_126577	glycine-rich protein	GO:0005576	false
A_84_P74474	-1.84989	AT2G38320	TBL34	Arabidopsis thaliana trichome birefringence-like protein 34 mRNA, complete cds [NM_129388]	NM_129388	trichome birefringence-like protein 34	GO:0008150|GO:0044036|GO:0005794|GO:0042546|GO:0045492|GO:0010413	false
A_84_P575150	-1.85186	AT4G27810	AT4G27810	AYAMC46TR pooled cDNA populations Arabidopsis thaliana cDNA, mRNA sequence [EG420969]	EG420969	hypothetical protein	GO:0008150|GO:0003674|GO:0005634	false
A_84_P14945	-1.85538	AT5G35740	AT5G35740	Arabidopsis thaliana carbohydrate-binding X8 domain-containing protein mRNA, complete cds [NM_122965]	NM_122965	carbohydrate-binding X8 domain-containing protein	GO:0008150|GO:0003674|GO:0005886	false
A_84_P20631	-1.85808	AT1G73580	AT1G73580	Arabidopsis thaliana C2 domain-containing protein mRNA, complete cds [NM_106016]	NM_106016	C2 domain-containing protein	GO:0008150|GO:0003674|GO:0005575	false
A_84_P809237	-1.87473	AT4G35100	PIP3	Arabidopsis thaliana plasma membrane intrinsic protein 3 mRNA, complete cds [NM_001203991]	NM_001203991	plasma membrane intrinsic protein 3	GO:0005773|GO:0005515|GO:0016020|GO:0005886|GO:0015250|GO:0009737|GO:0006810|GO:0005634|GO:0046658|GO:0009506	false
A_84_P592168	-1.87828	AT5G05300	AT5G05300	Arabidopsis thaliana uncharacterized protein mRNA, complete cds [NM_120612]	NM_120612	hypothetical protein	GO:0008150|GO:0003674|GO:0010200|GO:0050832|GO:0009693|GO:0009507	false
A_84_P789861	-1.8905	AT4G36570	RL3	Arabidopsis thaliana protein RAD-like 3 mRNA, complete cds [NM_119820]	NM_119820	protein RAD-like 3	GO:0006355|GO:0003700|GO:0003677	false
A_84_P173921	-1.89423	AT2G47440	AT2G47440	Arabidopsis thaliana tetratricopeptide repeat-containing protein mRNA, complete cds [NM_130312]	NM_130312	tetratricopeptide repeat-containing protein	GO:0006457|GO:0005634	false
A_84_P827393	-1.89787	AT3G48650		Arabidopsis thaliana At3g48650 mRNA for unknown protein, complete cds, clone: RAFL19-49-F04 [AK118176]	AK118176			false
A_84_P539348	-1.90137	AT2G25735	AT2G25735	Arabidopsis thaliana uncharacterized protein mRNA, complete cds [NM_128133]	NM_128133	hypothetical protein	GO:0035556|GO:0005739|GO:0002679|GO:0008150|GO:0003674|GO:0010200|GO:0005886|GO:0050832|GO:0009611|GO:0002237|GO:0006979|GO:0030968	false
A_84_P11721	-1.92192	AT3G15500	NAC3	Arabidopsis thaliana ATAF-like NAC-domain transcription factor mRNA, complete cds [NM_112418]	NM_112418	ATAF-like NAC-domain transcription factor	GO:0005515|GO:0003700|GO:0050832|GO:0009409|GO:0009737|GO:0009738|GO:0009695|GO:0005634|GO:0030968|GO:0043069|GO:0007154|GO:0000165|GO:0006612|GO:0009414|GO:0009862|GO:0009723|GO:0009863|GO:0010363|GO:0009867|GO:0009611|GO:0007275|GO:0042538|GO:0007165|GO:0009753|GO:0031348|GO:0009733	false
A_84_P789539	-1.92686	AT4G06746	RAP2.9	Arabidopsis thaliana ethylene-responsive transcription factor RAP2-9 mRNA, complete cds [NM_179009]	NM_179009	ethylene-responsive transcription factor RAP2-9	GO:0006355|GO:0003700|GO:0005634	false
A_84_P10039	-1.92769	AT1G27020	AT1G27020	Arabidopsis thaliana uncharacterized protein mRNA, complete cds [NM_102464]	NM_102464	hypothetical protein	GO:0008150|GO:0003674|GO:0005634	false
A_84_P15979	-1.93209	AT5G60270	AT5G60270	Arabidopsis thaliana concanavalin A-like lectin kinase-like protein mRNA, complete cds [NM_125420]	NM_125420	concanavalin A-like lectin kinase-like protein	GO:0005886|GO:0016301	false
A_84_P832832	-1.93785	AT2G40160	TBL30	Arabidopsis thaliana protein TRICHOME BIREFRINGENCE-LIKE 30 mRNA, complete cds [NM_001202791]	NM_001202791	protein TRICHOME BIREFRINGENCE-LIKE 30	GO:0008150|GO:0045492|GO:0010413	false
A_84_P788789	-1.93941	AT1G07490	RTFL3	Arabidopsis thaliana protein rotundifolia like 3 mRNA, complete cds [NM_100623]	NM_100623	protein rotundifolia like 3	GO:0003674|GO:0048367|GO:0005634	false
A_84_P811586	-1.94276	AT5G45670	AT5G45670	Arabidopsis thaliana GDSL esterase/lipase mRNA, complete cds [NM_123934]	NM_123934	GDSL esterase/lipase	GO:0005576	false
A_84_P503428	-1.94929	AT5G24105	AGP41	Arabidopsis thaliana arabinogalactan protein 41 mRNA, complete cds [NM_203099]	NM_203099	arabinogalactan protein 41	GO:0008150|GO:0003674|GO:0005886	false
A_84_P21530	-1.95018	AT5G14120	AT5G14120	Arabidopsis thaliana major facilitator protein mRNA, complete cds [NM_121416]	NM_121416	major facilitator protein	GO:0005773|GO:0019344|GO:0005774|GO:0010167|GO:0015706	false
A_84_P20140	-1.95419	AT2G18180	AT2G18180	Arabidopsis thaliana Sec14p-like phosphatidylinositol transfer family protein mRNA, complete cds [NM_127375]	NM_127375	Sec14p-like phosphatidylinositol transfer family protein	GO:0005215|GO:0006810	false
A_84_P217598	-1.95448	AT4G36570		Rep: At4g36570 - Arabidopsis thaliana (Mouse-ear cress), partial (60%) [TC398504]				false
A_84_P87269	-1.9585	AT5G02220	AT5G02220	Arabidopsis thaliana uncharacterized protein mRNA, complete cds [NM_120300]	NM_120300	hypothetical protein	GO:0005515|GO:0008150|GO:0005634	false
A_84_P854040	-1.96265	AT5G44020	AT5G44020	Arabidopsis thaliana HAD superfamily, subfamily IIIB acid phosphatase mRNA, complete cds [NM_123769]	NM_123769	HAD superfamily, subfamily IIIB acid phosphatase	GO:0005773|GO:0019344|GO:0016020|GO:0009684|GO:0003993|GO:0030003|GO:0005576|GO:0070838|GO:0019761|GO:0009506|GO:0009507	false
A_84_P12398	-1.96356	AT1G53340	AT1G53340	Arabidopsis thaliana cysteine/histidine-rich c1 domain-containing protein mRNA, complete cds [NM_104213]	NM_104213	cysteine/histidine-rich c1 domain-containing protein	GO:0005634	false
A_84_P823733	-1.96645	AT3G28340	GATL10	Arabidopsis thaliana putative galacturonosyltransferase-like 10 mRNA, complete cds [NM_113753]	NM_113753	putative galacturonosyltransferase-like 10	GO:0035556|GO:0016051|GO:0047262|GO:0005794|GO:0016758|GO:0009738|GO:0006979|GO:0030968	false
A_84_P212828	-1.97128	AT4G30280	XTH18	Arabidopsis thaliana probable xyloglucan endotransglucosylase/hydrolase protein 18 mRNA, complete cds [NM_119174]	NM_119174	probable xyloglucan endotransglucosylase/hydrolase protein 18	GO:0005794|GO:0080039|GO:0016798|GO:0005576|GO:0033946|GO:0010411	false
A_84_P266230	-1.97252	AT4G28085	AT4G28085	Arabidopsis thaliana uncharacterized protein mRNA, complete cds [NM_118948]	NM_118948	hypothetical protein	GO:0005739|GO:0008150|GO:0003674|GO:0009753|GO:0031225|GO:0009694	false
A_84_P808620	-1.97463	AT3G26520	TIP2	Arabidopsis thaliana aquaporin TIP1-2 mRNA, complete cds [NM_113559]	NM_113559	aquaporin TIP1-2	GO:0019344|GO:0009651|GO:0005886|GO:0005783|GO:0070838|GO:0010817|GO:0006096|GO:0009932|GO:0009266|GO:0030104|GO:0005737|GO:0015250|GO:0006810|GO:0007030|GO:0043481|GO:0071555|GO:0006816|GO:0048767|GO:0006833|GO:0042744|GO:0042742|GO:0043674|GO:0005773|GO:0005774|GO:0005794|GO:0080170|GO:0030003|GO:0006970|GO:0006972|GO:0009825|GO:0016020|GO:0009750|GO:0046686|GO:0000271|GO:0009507	false
A_84_P857143	-1.98205	AT2G31730	AT2G31730	Arabidopsis thaliana basic helix-loop-helix domain-containing protein mRNA, complete cds [NM_128731]	NM_128731	basic helix-loop-helix domain-containing protein	GO:0003700|GO:0009723|GO:0009739|GO:0005634	false
A_84_P127531	-1.99421	AT1G21310	EXT3	Arabidopsis thaliana extensin 3 mRNA, complete cds [NM_101983]	NM_101983	extensin 3	GO:0043248|GO:0051788|GO:0009735|GO:0005199|GO:0043161|GO:0048767	false
A_84_P858602	-2.00592	AT3G12710	AT3G12710	Arabidopsis thaliana putative 3-methyladenine glycosylase I mRNA, complete cds [NM_112107]	NM_112107	putative 3-methyladenine glycosylase I	GO:0008725|GO:0006306|GO:0006281	false
A_84_P840181	-2.01263	AT3G48450	AT3G48450	Arabidopsis thaliana RPM1-interacting protein 4 (RIN4) mRNA, complete cds [NM_114704]	NM_114704	RPM1-interacting protein 4 (RIN4)	GO:0003674|GO:0010167|GO:0005634	false
A_84_P502464	-2.01521	AT5G05020	AT5G05020	Arabidopsis thaliana pollen Ole e 1 allergen and extensin family protein mRNA, complete cds [NM_120584]	NM_120584	pollen Ole e 1 allergen and extensin family protein	GO:0005576	false
A_84_P816662	-2.02624	AT2G47930	AGP26	Arabidopsis thaliana arabinogalactan protein 26 mRNA, complete cds [NM_130360]	NM_130360	arabinogalactan protein 26	GO:0003674|GO:0005886|GO:0080167|GO:0031225	false
A_84_P214338	-2.03195	AT2G17845	AT2G17845	Arabidopsis thaliana Rossmann-fold NAD(P)-binding domain-containing protein mRNA, complete cds [NM_127338]	NM_127338	Rossmann-fold NAD(P)-binding domain-containing protein	GO:0016491	false
A_84_P602364	-2.04928	AT1G71015	AT1G71015	Arabidopsis thaliana uncharacterized protein mRNA, complete cds [NM_148647]	NM_148647	hypothetical protein	GO:0008150|GO:0003674|GO:0005634	false
A_84_P578088	-2.06385	AT1G71320	AT1G71320	Arabidopsis thaliana F-box protein mRNA, complete cds [NM_105801]	NM_105801	F-box protein	GO:0005634	false
A_84_P811255	-2.07057	AT3G13520	AGP12	Arabidopsis thaliana arabinogalactan protein 12 mRNA, complete cds [NM_112198]	NM_112198	arabinogalactan protein 12	GO:0008150|GO:0006598|GO:0005886|GO:0009698|GO:0042398|GO:0031225	false
A_84_P737916	-2.09366	AT2G01818	AT2G01818	Arabidopsis thaliana PLATZ transcription factor family protein mRNA, complete cds [NM_001084398]	NM_001084398	PLATZ transcription factor family protein	GO:0008150|GO:0005634	false
A_84_P580219	-2.10949	AT2G42110	AT2G42110	Arabidopsis thaliana uncharacterized protein mRNA, complete cds [NM_129774]	NM_129774	hypothetical protein	GO:0008150|GO:0003674|GO:0005634	false
A_84_P12636	-2.11707	AT3G07340	AT3G07340	Arabidopsis thaliana transcription factor bHLH62 mRNA, complete cds [NM_111613]	NM_111613	transcription factor bHLH62	GO:0006355|GO:0003700|GO:0005634|GO:0003677	false
A_84_P726042	-2.14354	AT3G15610						false
A_84_P751543	-2.16247	AT1G47435						false
A_84_P844790	-2.16738	AT5G19500					GO:0005853|GO:0016020|GO:0006865|GO:0005275|GO:0003746|GO:0006414	false
A_84_P854498	-2.19587	AT5G44020	AT5G44020	Arabidopsis thaliana HAD superfamily, subfamily IIIB acid phosphatase mRNA, complete cds [NM_123769]	NM_123769	HAD superfamily, subfamily IIIB acid phosphatase	GO:0005773|GO:0019344|GO:0016020|GO:0009684|GO:0003993|GO:0030003|GO:0005576|GO:0070838|GO:0019761|GO:0009506|GO:0009507	false
A_84_P15616	-2.20277	AT3G54490	RPB5E	Arabidopsis thaliana RNA polymerase II fifth largest subunit, E mRNA, complete cds [NM_115306]	NM_115306	RNA polymerase II fifth largest subunit, E	GO:0003899|GO:0005634|GO:0003677|GO:0006351	false
A_84_P17859	-2.22427	AT5G57560	TCH4	Arabidopsis thaliana xyloglucan endotransglucosylase/hydrolase protein 22 mRNA, complete cds [NM_125137]	NM_125137	xyloglucan endotransglucosylase/hydrolase protein 22	GO:0005794|GO:0009408|GO:0009409|GO:0005618|GO:0009611|GO:0009612|GO:0009664|GO:0009741|GO:0010200|GO:0016798|GO:0009733|GO:0016762|GO:0009507	false
A_84_P17031	-2.22455	AT1G03850	AT1G03850	Arabidopsis thaliana glutaredoxin ATGRXS13 mRNA, complete cds [NM_100265]	NM_100265	glutaredoxin ATGRXS13	GO:0005739|GO:0080183|GO:0009735|GO:0050832|GO:0010167|GO:0015706	false
A_84_P799571	-2.23556	AT1G35710	AT1G35710	Arabidopsis thaliana putative leucine-rich repeat receptor-like protein kinase mRNA, complete cds [NM_103273]	NM_103273	putative leucine-rich repeat receptor-like protein kinase	GO:0005886|GO:0004674|GO:0000165|GO:0009814|GO:0006468|GO:0007169|GO:0005524	false
A_84_P537048	-2.24939	AT4G36105	AT4G36105	Arabidopsis thaliana uncharacterized protein mRNA, complete cds [NM_001204006]	NM_001204006	hypothetical protein	GO:0008150|GO:0003674|GO:0005634	false
A_84_P844440	-2.24996	AT1G05020						false
A_84_P725477	-2.25666	AT1G22530		Rep: Patellin-2 - Arabidopsis thaliana (Mouse-ear cress), partial (12%) [TC392629]				false
A_84_P816512	-2.26611	AT2G18690	AT2G18690	Arabidopsis thaliana uncharacterized protein mRNA, complete cds [NM_127425]	NM_127425	hypothetical protein	GO:0043069|GO:0008150|GO:0003674|GO:0006569|GO:0010200|GO:0016020|GO:0009684|GO:0006612|GO:0050832|GO:0009863|GO:0010363|GO:0009507	false
A_84_P807528	-2.27996	AT2G36830	GAMMA-TIP	Arabidopsis thaliana aquaporin TIP1-1 mRNA, complete cds [NM_129238]	NM_129238	aquaporin TIP1-1	GO:0009651|GO:0009409|GO:0009698|GO:0009737|GO:0042807|GO:0006096|GO:0015840|GO:0009266|GO:0009740|GO:0006598|GO:0005737|GO:0015250|GO:0007030|GO:0006810|GO:0006816|GO:0015204|GO:0006833|GO:0009269|GO:0005773|GO:0005774|GO:0080170|GO:0000326|GO:0009705|GO:0042398|GO:0009941|GO:0006972|GO:0016020|GO:0046686	false
A_84_P172941	-2.28036	AT2G18690	AT2G18690	Arabidopsis thaliana uncharacterized protein mRNA, complete cds [NM_127425]	NM_127425	hypothetical protein	GO:0043069|GO:0008150|GO:0003674|GO:0006569|GO:0010200|GO:0016020|GO:0009684|GO:0006612|GO:0050832|GO:0009863|GO:0010363|GO:0009507	false
A_84_P13987	-2.30218	AT5G25190	AT5G25190	Arabidopsis thaliana ethylene-responsive transcription factor ERF003 mRNA, complete cds [NM_122428]	NM_122428	ethylene-responsive transcription factor ERF003	GO:0009740|GO:0006355|GO:0003700|GO:0010162|GO:0005634|GO:0003677|GO:0009873	false
A_84_P14441	-2.32326	AT2G29460	GSTU4	Arabidopsis thaliana glutathione S-transferase tau 4 mRNA, complete cds [NM_128500]	NM_128500	glutathione S-transferase tau 4	GO:0010583|GO:0005737|GO:0009407|GO:0004364	false
A_84_P833321	-2.33615	AT2G41380	AT2G41380	Arabidopsis thaliana S-adenosyl-L-methionine-dependent methyltransferase-like protein mRNA, complete cds [NM_129701]	NM_129701	S-adenosyl-L-methionine-dependent methyltransferase-like protein	GO:0005739|GO:0010583|GO:0009407|GO:0046686|GO:0005829	false
A_84_P843181	-2.34297	AT1G58190	RLP9	Arabidopsis thaliana receptor like protein 9 mRNA, complete cds [NM_104600]	NM_104600	receptor like protein 9	GO:0007165|GO:0005576	false
A_84_P108832	-2.34839	AT3G06070	AT3G06070	Arabidopsis thaliana uncharacterized protein mRNA, complete cds [NM_111482]	NM_111482	hypothetical protein	GO:0008150|GO:0003674|GO:0005575	false
A_84_P760073	-2.35817	AT3G32021						false
A_84_P12564	-2.36739	AT2G44500	AT2G44500	Arabidopsis thaliana O-fucosyltransferase family protein mRNA, complete cds [NM_201959]	NM_201959	O-fucosyltransferase family protein	GO:0008150|GO:0005794|GO:0016757	false
A_84_P130356	-2.374	AT5G20790	AT5G20790	Arabidopsis thaliana uncharacterized protein mRNA, complete cds [NM_122086]	NM_122086	hypothetical protein	GO:0008150|GO:0003674|GO:0005576	false
A_84_P728206	-2.38669	#N/A		12826078 CERES-AN65 Arabidopsis thaliana cDNA clone 1361839 5', mRNA sequence [DR368472]	DR368472			false
A_84_P22015	-2.41731	AT1G30040	GA2OX2	Arabidopsis thaliana gibberellin 2-beta-dioxygenase 2 mRNA, complete cds [NM_102743]	NM_102743	gibberellin 2-beta-dioxygenase 2	GO:0010114|GO:0045487|GO:0005737|GO:0009753|GO:0009639|GO:0052634|GO:0009694	false
A_84_P709131	-2.5221	AT5G52882	AT5G52882	Arabidopsis thaliana P-loop containing nucleoside triphosphate hydrolases superfamily protein mRNA, complete cds [NM_001085278]	NM_001085278	P-loop containing nucleoside triphosphate hydrolases superfamily protein	GO:0005886	false
A_84_P831588	-2.58199	AT5G03360	AT5G03360	Arabidopsis thaliana C1 domain-containing protein mRNA, complete cds [NM_001203284]	NM_001203284	C1 domain-containing protein	GO:0005575	false
A_84_P21917	-2.64601	AT1G22330	AT1G22330	Arabidopsis thaliana RNA recognition motif-containing protein mRNA, complete cds [NM_102083]	NM_102083	RNA recognition motif-containing protein	GO:0008150|GO:0003723|GO:0005634	false
A_84_P23341	-2.67071	AT4G34790	AT4G34790	Arabidopsis thaliana SAUR-like auxin-responsive protein mRNA, complete cds [NM_119645]	NM_119645	SAUR-like auxin-responsive protein	GO:0005739|GO:0003674|GO:0009733	false
A_84_P829954	-2.68013	AT1G22330	AT1G22330	Arabidopsis thaliana RNA recognition motif-containing protein mRNA, complete cds [NM_102083]	NM_102083	RNA recognition motif-containing protein	GO:0008150|GO:0003723|GO:0005634	false
A_84_P21069	-2.70373	AT2G06850	XTH4	Arabidopsis thaliana endoxyloglucan transferase A1 mRNA, complete cds [NM_126666]	NM_126666	endoxyloglucan transferase A1	GO:0008361|GO:0007389|GO:0009505|GO:0005618|GO:0009645|GO:0010817|GO:0009932|GO:0009926|GO:0005737|GO:0016798|GO:0043481|GO:0071555|GO:0048767|GO:0010015|GO:0005576|GO:0009826|GO:0009825|GO:0009612|GO:0016020|GO:0009733|GO:0016126|GO:0016762|GO:0040007|GO:0009506|GO:0009507|GO:0000271	false
A_84_P823929	-2.84567	AT1G03850	AT1G03850	Arabidopsis thaliana glutaredoxin ATGRXS13 mRNA, complete cds [NM_179255]	NM_179255	glutaredoxin ATGRXS13	GO:0005739|GO:0080183|GO:0009735|GO:0050832|GO:0010167|GO:0015706	false
A_84_P20998	-2.85311	AT1G35140	PHI-1	Arabidopsis thaliana protein EXORDIUM LIKE 1 mRNA, complete cds [NM_103210]	NM_103210	protein EXORDIUM LIKE 1	GO:0003674|GO:0001666|GO:0005794|GO:0009505|GO:0005576|GO:0040007|GO:0009612	false
A_84_P586644	-2.86828	AT3G53232	RTFL1	Arabidopsis thaliana protein rotundifolia like 1 mRNA, complete cds [NM_202692]	NM_202692	protein rotundifolia like 1	GO:0003674|GO:0048367|GO:0005575	false
A_84_P20470	-2.93634	AT1G21910	AT1G21910	Arabidopsis thaliana ethylene-responsive transcription factor ERF012 mRNA, complete cds [NM_102039]	NM_102039	ethylene-responsive transcription factor ERF012	GO:0034605|GO:0009741|GO:0006355|GO:0003700|GO:0009753|GO:0009751|GO:0005634|GO:0045893|GO:0003677|GO:0071497	false
A_84_P11694	-2.97332	AT3G01830	AT3G01830	Arabidopsis thaliana putative calcium-binding protein CML40 mRNA, complete cds [NM_111049]	NM_111049	putative calcium-binding protein CML40	GO:0009697|GO:0050832|GO:0005509|GO:0009693|GO:0005634|GO:0030968|GO:0035556|GO:0002679|GO:0008150|GO:0010200|GO:0000165|GO:0031348|GO:0006612|GO:0045088|GO:0009862|GO:0010310|GO:0009863|GO:0010363|GO:0042742|GO:0009867	false
A_84_P832980	-3.08358	AT4G36105	AT4G36105	Arabidopsis thaliana uncharacterized protein mRNA, complete cds [NM_001204006]	NM_001204006	hypothetical protein	GO:0008150|GO:0003674|GO:0005634	false
A_84_P560912	-3.09171	AT4G24275	AT4G24275	Arabidopsis thaliana uncharacterized protein mRNA, complete cds [NM_148371]	NM_148371	hypothetical protein	GO:0003674|GO:0009414|GO:0005634	false
A_84_P16372	-3.41391	AT2G11150		Arabidopsis thaliana At2g11150 mRNA, partial sequence [AY461641]	AY461641			false
A_84_P809677	-3.45794	AT3G16240	DELTA-TIP	Arabidopsis thaliana aquaporin TIP2-1 mRNA, complete cds [NM_112495]	NM_112495	aquaporin TIP2-1	GO:0009651|GO:0005886|GO:0009505|GO:0005618|GO:0042807|GO:0070838|GO:0015840|GO:0005737|GO:0015250|GO:0007030|GO:0006810|GO:0006816|GO:0015204|GO:0006833|GO:0005773|GO:0005774|GO:0005794|GO:0000326|GO:0009705|GO:0015200|GO:0030003|GO:0009941|GO:0016020|GO:0009506|GO:0009507	false
A_84_P12382	-3.46875	AT1G53830	PME2	Arabidopsis thaliana pectin methylesterase 2 mRNA, complete cds [NM_104260]	NM_104260	pectin methylesterase 2	GO:0030599|GO:0009505|GO:0005576	false
A_84_P764334	-3.76793	AT4G16030	AT4G16030	Arabidopsis thaliana ribosomal protein L19e family protein mRNA, complete cds [NM_117696]	NM_117696	ribosomal protein L19e family protein	GO:0005739|GO:0003735|GO:0005840|GO:0022625|GO:0006412	false
A_84_P600928	-4.0551	AT4G01535	AT4G01535	Arabidopsis thaliana uncharacterized protein mRNA, complete cds [NM_148188]	NM_148188	hypothetical protein	GO:0005739|GO:0008150|GO:0003674	false
A_84_P18029	-4.49277	AT1G10550	XTH33	Arabidopsis thaliana probable xyloglucan endotransglucosylase/hydrolase protein 33 mRNA, complete cds [NM_100930]	NM_100930	probable xyloglucan endotransglucosylase/hydrolase protein 33	GO:0009831|GO:0005887|GO:0016798|GO:0005576	false
		#N/A
