# Supplementary material for: ß-amylase1 mutant Arabidopsis plants show improved drought tolerance due to reduced starch breakdown in guard cells
Source: J Exp Bot. 2015 Jul 2;66(19):6059–67. doi: 10.1093/jxb/erv323 (PMC4566991; doi:10.1093/jxb/erv323)
Supplement: Supplementary Data [file supp_erv323_jexbot148692_file006.xlsx]

## Sheet: Genexpression of BAMs
Supplementary Table S6: Raw data and gene expression of b-amylases in guard cells under drought in Col-0 and bam1 plants.
		Stomata
		drought
		Col-0		bam
AGI-No	gene	FC (log2)	raw data	FC (log2)	raw data
At3g23920	BAM1	-3.00711	9303.24	-0.507242	297.18
At4g00490	BAM2	-0.0562427	6.60326	0.1951	5.34143
At4g17090	BAM3	0.00775409	5120.06	0.0851345	6153.95
At5g55700	BAM4	-0.0354487	808.147	-0.0154037	838.305
At4g15210	BAM5	-2.87105	71.2824	-1.09452	53.6814
At2g32290	BAM6	0.538845	544.904	0.621981	525.914
At2g45880	BAM7	-0.15089	224.337	-0.867732	224.154
At5g45300	BAM8	-0.0611234	1104.37	-0.138134	1120.63
At5g18670	BAM9	-0.783679	1273.6	-0.630498	1036.79
