# Supplementary material for: ß-amylase1 mutant Arabidopsis plants show improved drought tolerance due to reduced starch breakdown in guard cells
Source: J Exp Bot. 2015 Jul 2;66(19):6059–67. doi: 10.1093/jxb/erv323 (PMC4566991; doi:10.1093/jxb/erv323)
Supplement: Supplementary Data [file supp_erv323_jexbot148692_file002.xlsx]

## Sheet: Ath_AGILENT_TAIR8_0609
Supplementary table S2: Functional categorization of transcripts of drought-stressed Col-0 plants. Subsequent microarray-analysis identified 1668 features to be differentially regulated under drought stress in leaves and 1076 features to be differentially regulated under drought stress in Stomata in comparison with plants under control conditions. Those were divided into up- (674 genes in leaf an…
IDENTIFIER	BINCODE	NAME	categories	DESCRIPTION	TYPE
affx-r2-at-gapdh-3_at	0	control genes			T
affx-r2-at-gapdh-3_s_at	0	control genes			T
affx-r2-at-gapdh-5_s_at	0	control genes			T
	1	PS
	1.1	PS.lightreaction
	1.1.1	PS.lightreaction.photosystem II
a_84_p21865	1.1.1.1	PS.lightreaction.photosystem II.LHC-II	PS	chlorophyll A-B binding family protein similar to LHCB2:4 (Photosystem II light harvesting complex gene 2.3), chlorophyll binding [Arabidopsis thaliana] (TAIR:AT3G27690.1); similar to Os09g0296800 [Oryza sativa (japonica cultivar-group)] (GB:NP_001062801.1); similar to chloroplast Lhcq-like protein precursor [Ostreococcus tauri] (GB:AAY27551.1); contains InterPro domain Chlorophyll A-B binding pr…	T
a_84_p787751	1.1.1.1	PS.lightreaction.photosystem II.LHC-II	PS	chlorophyll A-B binding family protein similar to LHCB2:4 (Photosystem II light harvesting complex gene 2.3), chlorophyll binding [Arabidopsis thaliana] (TAIR:AT3G27690.1); similar to Os09g0296800 [Oryza sativa (japonica cultivar-group)] (GB:NP_001062801.1); similar to chloroplast Lhcq-like protein precursor [Ostreococcus tauri] (GB:AAY27551.1); contains InterPro domain Chlorophyll A-B binding pr…	T
a_84_p806587	1.1.1.1	PS.lightreaction.photosystem II.LHC-II	PS	CAB1 (CHLOROPHYLL A/B BINDING PROTEIN 1); chlorophyll binding Subunit of light-harvesting complex II (LHCII),which absorbs light and transfers energy to the photosynthetic reaction center. Identical to Chlorophyll a-b binding protein 2, chloroplast precursor (LHCII type I CAB-2) (CAB-140) (LHCP) (CAB2B) [Arabidopsis Thaliana] (GB:P04778;GB:P83754); Identical to Chlorophyll a-b binding protein 165…	T
a_84_p806597	1.1.1.1	PS.lightreaction.photosystem II.LHC-II	PS	CAB1 (CHLOROPHYLL A/B BINDING PROTEIN 1); chlorophyll binding Subunit of light-harvesting complex II (LHCII),which absorbs light and transfers energy to the photosynthetic reaction center. Identical to Chlorophyll a-b binding protein 2, chloroplast precursor (LHCII type I CAB-2) (CAB-140) (LHCP) (CAB2B) [Arabidopsis Thaliana] (GB:P04778;GB:P83754); Identical to Chlorophyll a-b binding protein 165…	T
a_84_p806483	1.1.1.1	PS.lightreaction.photosystem II.LHC-II	PS	CAB1 (CHLOROPHYLL A/B BINDING PROTEIN 1); chlorophyll binding Subunit of light-harvesting complex II (LHCII),which absorbs light and transfers energy to the photosynthetic reaction center. Identical to Chlorophyll a-b binding protein 2, chloroplast precursor (LHCII type I CAB-2) (CAB-140) (LHCP) (CAB2B) [Arabidopsis Thaliana] (GB:P04778;GB:P83754); Identical to Chlorophyll a-b binding protein 165…	T
a_84_p282100	1.1.1.1	PS.lightreaction.photosystem II.LHC-II	PS	CAB1 (CHLOROPHYLL A/B BINDING PROTEIN 1); chlorophyll binding Subunit of light-harvesting complex II (LHCII),which absorbs light and transfers energy to the photosynthetic reaction center. Identical to Chlorophyll a-b binding protein 2, chloroplast precursor (LHCII type I CAB-2) (CAB-140) (LHCP) (CAB2B) [Arabidopsis Thaliana] (GB:P04778;GB:P83754); Identical to Chlorophyll a-b binding protein 165…	T
a_84_p806550	1.1.1.1	PS.lightreaction.photosystem II.LHC-II	PS	CAB1 (CHLOROPHYLL A/B BINDING PROTEIN 1); chlorophyll binding Subunit of light-harvesting complex II (LHCII),which absorbs light and transfers energy to the photosynthetic reaction center. Identical to Chlorophyll a-b binding protein 2, chloroplast precursor (LHCII type I CAB-2) (CAB-140) (LHCP) (CAB2B) [Arabidopsis Thaliana] (GB:P04778;GB:P83754); Identical to Chlorophyll a-b binding protein 165…	T
a_84_p856362	1.1.1.1	PS.lightreaction.photosystem II.LHC-II	PS	CAB1 (CHLOROPHYLL A/B BINDING PROTEIN 1); chlorophyll binding Subunit of light-harvesting complex II (LHCII),which absorbs light and transfers energy to the photosynthetic reaction center. Identical to Chlorophyll a-b binding protein 2, chloroplast precursor (LHCII type I CAB-2) (CAB-140) (LHCP) (CAB2B) [Arabidopsis Thaliana] (GB:P04778;GB:P83754); Identical to Chlorophyll a-b binding protein 165…	T
a_84_p801106	1.1.1.1	PS.lightreaction.photosystem II.LHC-II	PS	CAB1 (CHLOROPHYLL A/B BINDING PROTEIN 1); chlorophyll binding Subunit of light-harvesting complex II (LHCII),which absorbs light and transfers energy to the photosynthetic reaction center. Identical to Chlorophyll a-b binding protein 2, chloroplast precursor (LHCII type I CAB-2) (CAB-140) (LHCP) (CAB2B) [Arabidopsis Thaliana] (GB:P04778;GB:P83754); Identical to Chlorophyll a-b binding protein 165…	T
a_84_p862271	1.1.1.1	PS.lightreaction.photosystem II.LHC-II	PS	CAB1 (CHLOROPHYLL A/B BINDING PROTEIN 1); chlorophyll binding Subunit of light-harvesting complex II (LHCII),which absorbs light and transfers energy to the photosynthetic reaction center. Identical to Chlorophyll a-b binding protein 2, chloroplast precursor (LHCII type I CAB-2) (CAB-140) (LHCP) (CAB2B) [Arabidopsis Thaliana] (GB:P04778;GB:P83754); Identical to Chlorophyll a-b binding protein 165…	T
a_84_p806540	1.1.1.1	PS.lightreaction.photosystem II.LHC-II	PS	CAB1 (CHLOROPHYLL A/B BINDING PROTEIN 1); chlorophyll binding Subunit of light-harvesting complex II (LHCII),which absorbs light and transfers energy to the photosynthetic reaction center. Identical to Chlorophyll a-b binding protein 2, chloroplast precursor (LHCII type I CAB-2) (CAB-140) (LHCP) (CAB2B) [Arabidopsis Thaliana] (GB:P04778;GB:P83754); Identical to Chlorophyll a-b binding protein 165…	T
a_84_p806496	1.1.1.1	PS.lightreaction.photosystem II.LHC-II	PS	CAB1 (CHLOROPHYLL A/B BINDING PROTEIN 1); chlorophyll binding Subunit of light-harvesting complex II (LHCII),which absorbs light and transfers energy to the photosynthetic reaction center. Identical to Chlorophyll a-b binding protein 2, chloroplast precursor (LHCII type I CAB-2) (CAB-140) (LHCP) (CAB2B) [Arabidopsis Thaliana] (GB:P04778;GB:P83754); Identical to Chlorophyll a-b binding protein 165…	T
a_84_p152538	1.1.1.1	PS.lightreaction.photosystem II.LHC-II	PS	CAB3 (CHLOROPHYLL A/B BINDING PROTEIN 3); chlorophyll binding member of Chlorophyll a/b-binding protein family Identical to Chlorophyll a-b binding protein 2, chloroplast precursor (LHCII type I CAB-2) (CAB-140) (LHCP) (CAB2B) [Arabidopsis Thaliana] (GB:P04778;GB:P83754); Identical to Chlorophyll a-b binding protein 165/180, chloroplast precursor (LHCII type I CAB-165/180) (LHCP-B) [Arabidopsis T…	T
a_84_p806550	1.1.1.1	PS.lightreaction.photosystem II.LHC-II	PS	CAB3 (CHLOROPHYLL A/B BINDING PROTEIN 3); chlorophyll binding member of Chlorophyll a/b-binding protein family Identical to Chlorophyll a-b binding protein 2, chloroplast precursor (LHCII type I CAB-2) (CAB-140) (LHCP) (CAB2B) [Arabidopsis Thaliana] (GB:P04778;GB:P83754); Identical to Chlorophyll a-b binding protein 165/180, chloroplast precursor (LHCII type I CAB-165/180) (LHCP-B) [Arabidopsis T…	T
a_84_p806475	1.1.1.1	PS.lightreaction.photosystem II.LHC-II	PS	CAB3 (CHLOROPHYLL A/B BINDING PROTEIN 3); chlorophyll binding member of Chlorophyll a/b-binding protein family Identical to Chlorophyll a-b binding protein 2, chloroplast precursor (LHCII type I CAB-2) (CAB-140) (LHCP) (CAB2B) [Arabidopsis Thaliana] (GB:P04778;GB:P83754); Identical to Chlorophyll a-b binding protein 165/180, chloroplast precursor (LHCII type I CAB-165/180) (LHCP-B) [Arabidopsis T…	T
a_84_p856362	1.1.1.1	PS.lightreaction.photosystem II.LHC-II	PS	CAB3 (CHLOROPHYLL A/B BINDING PROTEIN 3); chlorophyll binding member of Chlorophyll a/b-binding protein family Identical to Chlorophyll a-b binding protein 2, chloroplast precursor (LHCII type I CAB-2) (CAB-140) (LHCP) (CAB2B) [Arabidopsis Thaliana] (GB:P04778;GB:P83754); Identical to Chlorophyll a-b binding protein 165/180, chloroplast precursor (LHCII type I CAB-165/180) (LHCP-B) [Arabidopsis T…	T
a_84_p806540	1.1.1.1	PS.lightreaction.photosystem II.LHC-II	PS	CAB3 (CHLOROPHYLL A/B BINDING PROTEIN 3); chlorophyll binding member of Chlorophyll a/b-binding protein family Identical to Chlorophyll a-b binding protein 2, chloroplast precursor (LHCII type I CAB-2) (CAB-140) (LHCP) (CAB2B) [Arabidopsis Thaliana] (GB:P04778;GB:P83754); Identical to Chlorophyll a-b binding protein 165/180, chloroplast precursor (LHCII type I CAB-165/180) (LHCP-B) [Arabidopsis T…	T
a_84_p14174	1.1.1.1	PS.lightreaction.photosystem II.LHC-II	PS	LHCB6 (LIGHT HARVESTING COMPLEX PSII); chlorophyll binding Lhcb6 protein (Lhcb6), light harvesting complex of photosystem II. similar to LHCA6 (Photosystem I light harvesting complex gene 6), chlorophyll binding [Arabidopsis thaliana] (TAIR:AT1G19150.1); similar to Lhcb6 protein [Brassica rapa subsp. pekinensis] (GB:AAT74560.1); contains InterPro domain Chlorophyll A-B binding protein; (InterPro:…	T
a_84_p808972	1.1.1.1	PS.lightreaction.photosystem II.LHC-II	PS	LHCB6 (LIGHT HARVESTING COMPLEX PSII); chlorophyll binding Lhcb6 protein (Lhcb6), light harvesting complex of photosystem II. similar to LHCA6 (Photosystem I light harvesting complex gene 6), chlorophyll binding [Arabidopsis thaliana] (TAIR:AT1G19150.1); similar to Lhcb6 protein [Brassica rapa subsp. pekinensis] (GB:AAT74560.1); contains InterPro domain Chlorophyll A-B binding protein; (InterPro:…	T
a_84_p809013	1.1.1.1	PS.lightreaction.photosystem II.LHC-II	PS	LHCB6 (LIGHT HARVESTING COMPLEX PSII); chlorophyll binding Lhcb6 protein (Lhcb6), light harvesting complex of photosystem II. similar to LHCA6 (Photosystem I light harvesting complex gene 6), chlorophyll binding [Arabidopsis thaliana] (TAIR:AT1G19150.1); similar to Lhcb6 protein [Brassica rapa subsp. pekinensis] (GB:AAT74560.1); contains InterPro domain Chlorophyll A-B binding protein; (InterPro:…	T
a_84_p806534	1.1.1.1	PS.lightreaction.photosystem II.LHC-II	PS	CAB2 (Chlorophyll a/b-binding protein 2); chlorophyll binding Encodes lhcb1.1 a component of the LHCIIb light harvesting complex associated with photosystem II. Identical to Chlorophyll a-b binding protein 2, chloroplast precursor (LHCII type I CAB-2) (CAB-140) (LHCP) (CAB2B) [Arabidopsis Thaliana] (GB:P04778;GB:P83754); Identical to Chlorophyll a-b binding protein 165/180, chloroplast precursor …	T
a_84_p806483	1.1.1.1	PS.lightreaction.photosystem II.LHC-II	PS	CAB2 (Chlorophyll a/b-binding protein 2); chlorophyll binding Encodes lhcb1.1 a component of the LHCIIb light harvesting complex associated with photosystem II. Identical to Chlorophyll a-b binding protein 2, chloroplast precursor (LHCII type I CAB-2) (CAB-140) (LHCP) (CAB2B) [Arabidopsis Thaliana] (GB:P04778;GB:P83754); Identical to Chlorophyll a-b binding protein 165/180, chloroplast precursor …	T
a_84_p806475	1.1.1.1	PS.lightreaction.photosystem II.LHC-II	PS	CAB2 (Chlorophyll a/b-binding protein 2); chlorophyll binding Encodes lhcb1.1 a component of the LHCIIb light harvesting complex associated with photosystem II. Identical to Chlorophyll a-b binding protein 2, chloroplast precursor (LHCII type I CAB-2) (CAB-140) (LHCP) (CAB2B) [Arabidopsis Thaliana] (GB:P04778;GB:P83754); Identical to Chlorophyll a-b binding protein 165/180, chloroplast precursor …	T
a_84_p856362	1.1.1.1	PS.lightreaction.photosystem II.LHC-II	PS	CAB2 (Chlorophyll a/b-binding protein 2); chlorophyll binding Encodes lhcb1.1 a component of the LHCIIb light harvesting complex associated with photosystem II. Identical to Chlorophyll a-b binding protein 2, chloroplast precursor (LHCII type I CAB-2) (CAB-140) (LHCP) (CAB2B) [Arabidopsis Thaliana] (GB:P04778;GB:P83754); Identical to Chlorophyll a-b binding protein 165/180, chloroplast precursor …	T
a_84_p210788	1.1.1.1	PS.lightreaction.photosystem II.LHC-II	PS	CAB2 (Chlorophyll a/b-binding protein 2); chlorophyll binding Encodes lhcb1.1 a component of the LHCIIb light harvesting complex associated with photosystem II. Identical to Chlorophyll a-b binding protein 2, chloroplast precursor (LHCII type I CAB-2) (CAB-140) (LHCP) (CAB2B) [Arabidopsis Thaliana] (GB:P04778;GB:P83754); Identical to Chlorophyll a-b binding protein 165/180, chloroplast precursor …	T
a_84_p806540	1.1.1.1	PS.lightreaction.photosystem II.LHC-II	PS	CAB2 (Chlorophyll a/b-binding protein 2); chlorophyll binding Encodes lhcb1.1 a component of the LHCIIb light harvesting complex associated with photosystem II. Identical to Chlorophyll a-b binding protein 2, chloroplast precursor (LHCII type I CAB-2) (CAB-140) (LHCP) (CAB2B) [Arabidopsis Thaliana] (GB:P04778;GB:P83754); Identical to Chlorophyll a-b binding protein 165/180, chloroplast precursor …	T
a_84_p807070	1.1.1.1	PS.lightreaction.photosystem II.LHC-II	PS	LHB1B2 (Photosystem II light harvesting complex gene 1.5); chlorophyll binding Photosystem II type I chlorophyll a/b-binding protein similar to CAB1 (CHLOROPHYLL A/B BINDING PROTEIN 1), chlorophyll binding [Arabidopsis thaliana] (TAIR:AT1G29930.1); similar to CAB2 (Chlorophyll a/b-binding protein 2), chlorophyll binding [Arabidopsis thaliana] (TAIR:AT1G29920.1); similar to CAB3 (CHLOROPHYLL A/B B…	T
a_84_p862752	1.1.1.1	PS.lightreaction.photosystem II.LHC-II	PS	LHB1B2 (Photosystem II light harvesting complex gene 1.5); chlorophyll binding Photosystem II type I chlorophyll a/b-binding protein similar to CAB1 (CHLOROPHYLL A/B BINDING PROTEIN 1), chlorophyll binding [Arabidopsis thaliana] (TAIR:AT1G29930.1); similar to CAB2 (Chlorophyll a/b-binding protein 2), chlorophyll binding [Arabidopsis thaliana] (TAIR:AT1G29920.1); similar to CAB3 (CHLOROPHYLL A/B B…	T
a_84_p807036	1.1.1.1	PS.lightreaction.photosystem II.LHC-II	PS	LHB1B2 (Photosystem II light harvesting complex gene 1.5); chlorophyll binding Photosystem II type I chlorophyll a/b-binding protein similar to CAB1 (CHLOROPHYLL A/B BINDING PROTEIN 1), chlorophyll binding [Arabidopsis thaliana] (TAIR:AT1G29930.1); similar to CAB2 (Chlorophyll a/b-binding protein 2), chlorophyll binding [Arabidopsis thaliana] (TAIR:AT1G29920.1); similar to CAB3 (CHLOROPHYLL A/B B…	T
a_84_p808832	1.1.1.1	PS.lightreaction.photosystem II.LHC-II	PS	LHB1B2 (Photosystem II light harvesting complex gene 1.5); chlorophyll binding Photosystem II type I chlorophyll a/b-binding protein similar to CAB1 (CHLOROPHYLL A/B BINDING PROTEIN 1), chlorophyll binding [Arabidopsis thaliana] (TAIR:AT1G29930.1); similar to CAB2 (Chlorophyll a/b-binding protein 2), chlorophyll binding [Arabidopsis thaliana] (TAIR:AT1G29920.1); similar to CAB3 (CHLOROPHYLL A/B B…	T
a_84_p207958	1.1.1.1	PS.lightreaction.photosystem II.LHC-II	PS	LHB1B2 (Photosystem II light harvesting complex gene 1.5); chlorophyll binding Photosystem II type I chlorophyll a/b-binding protein similar to CAB1 (CHLOROPHYLL A/B BINDING PROTEIN 1), chlorophyll binding [Arabidopsis thaliana] (TAIR:AT1G29930.1); similar to CAB2 (Chlorophyll a/b-binding protein 2), chlorophyll binding [Arabidopsis thaliana] (TAIR:AT1G29920.1); similar to CAB3 (CHLOROPHYLL A/B B…	T
a_84_p160283	1.1.1.1	PS.lightreaction.photosystem II.LHC-II	PS	LHB1B1 (Photosystem II light harvesting complex gene 1.4); chlorophyll binding Photosystem II type I chlorophyll a/b-binding protein similar to CAB1 (CHLOROPHYLL A/B BINDING PROTEIN 1), chlorophyll binding [Arabidopsis thaliana] (TAIR:AT1G29930.1); similar to Chlorophyll a-b binding protein 1, chloroplast precursor (LHCII type I CAB-1) (LHCP) (GB:P13851); contains InterPro domain Chlorophyll A-B …	T
a_84_p800855	1.1.1.1	PS.lightreaction.photosystem II.LHC-II	PS	LHB1B1 (Photosystem II light harvesting complex gene 1.4); chlorophyll binding Photosystem II type I chlorophyll a/b-binding protein similar to CAB1 (CHLOROPHYLL A/B BINDING PROTEIN 1), chlorophyll binding [Arabidopsis thaliana] (TAIR:AT1G29930.1); similar to Chlorophyll a-b binding protein 1, chloroplast precursor (LHCII type I CAB-1) (LHCP) (GB:P13851); contains InterPro domain Chlorophyll A-B …	T
a_84_p857496	1.1.1.1	PS.lightreaction.photosystem II.LHC-II	PS	LHB1B1 (Photosystem II light harvesting complex gene 1.4); chlorophyll binding Photosystem II type I chlorophyll a/b-binding protein similar to CAB1 (CHLOROPHYLL A/B BINDING PROTEIN 1), chlorophyll binding [Arabidopsis thaliana] (TAIR:AT1G29930.1); similar to Chlorophyll a-b binding protein 1, chloroplast precursor (LHCII type I CAB-1) (LHCP) (GB:P13851); contains InterPro domain Chlorophyll A-B …	T
a_84_p807037	1.1.1.1	PS.lightreaction.photosystem II.LHC-II	PS	LHB1B1 (Photosystem II light harvesting complex gene 1.4); chlorophyll binding Photosystem II type I chlorophyll a/b-binding protein similar to CAB1 (CHLOROPHYLL A/B BINDING PROTEIN 1), chlorophyll binding [Arabidopsis thaliana] (TAIR:AT1G29930.1); similar to Chlorophyll a-b binding protein 1, chloroplast precursor (LHCII type I CAB-1) (LHCP) (GB:P13851); contains InterPro domain Chlorophyll A-B …	T
a_84_p808711	1.1.1.1	PS.lightreaction.photosystem II.LHC-II	PS	LHCB2.2 (Photosystem II light harvesting complex gene 2.2); chlorophyll binding Encodes Lhcb2.2. Belongs to the Lhc super-gene family encodes the light-harvesting chlorophyll a/b-binding (LHC) proteins that constitute the antenna system of the photosynthetic apparatus. similar to LHCB2.1 (Photosystem II light harvesting complex gene 2.1), chlorophyll binding [Arabidopsis thaliana] (TAIR:AT2G05100…	T
a_84_p288490	1.1.1.1	PS.lightreaction.photosystem II.LHC-II	PS	LHCB2.2 (Photosystem II light harvesting complex gene 2.2); chlorophyll binding Encodes Lhcb2.2. Belongs to the Lhc super-gene family encodes the light-harvesting chlorophyll a/b-binding (LHC) proteins that constitute the antenna system of the photosynthetic apparatus. similar to LHCB2.1 (Photosystem II light harvesting complex gene 2.1), chlorophyll binding [Arabidopsis thaliana] (TAIR:AT2G05100…	T
a_84_p803298	1.1.1.1	PS.lightreaction.photosystem II.LHC-II	PS	LHCB2.2 (Photosystem II light harvesting complex gene 2.2); chlorophyll binding Encodes Lhcb2.2. Belongs to the Lhc super-gene family encodes the light-harvesting chlorophyll a/b-binding (LHC) proteins that constitute the antenna system of the photosynthetic apparatus. similar to LHCB2.1 (Photosystem II light harvesting complex gene 2.1), chlorophyll binding [Arabidopsis thaliana] (TAIR:AT2G05100…	T
a_84_p808697	1.1.1.1	PS.lightreaction.photosystem II.LHC-II	PS	LHCB2.1 (Photosystem II light harvesting complex gene 2.1); chlorophyll binding Lhcb2.1 protein encoding a subunit of the light harvesting complex II. Member of a gene family with high degree of sequence similarity. Initially LHCB2.3 was considered as a separate gene but appears to be an allele of LHCB2.1. similar to LHCB2.2 (Photosystem II light harvesting complex gene 2.2), chlorophyll binding …	T
a_84_p240805	1.1.1.1	PS.lightreaction.photosystem II.LHC-II	PS	LHCB2.1 (Photosystem II light harvesting complex gene 2.1); chlorophyll binding Lhcb2.1 protein encoding a subunit of the light harvesting complex II. Member of a gene family with high degree of sequence similarity. Initially LHCB2.3 was considered as a separate gene but appears to be an allele of LHCB2.1. similar to LHCB2.2 (Photosystem II light harvesting complex gene 2.2), chlorophyll binding …	T
a_84_p803298	1.1.1.1	PS.lightreaction.photosystem II.LHC-II	PS	LHCB2.1 (Photosystem II light harvesting complex gene 2.1); chlorophyll binding Lhcb2.1 protein encoding a subunit of the light harvesting complex II. Member of a gene family with high degree of sequence similarity. Initially LHCB2.3 was considered as a separate gene but appears to be an allele of LHCB2.1. similar to LHCB2.2 (Photosystem II light harvesting complex gene 2.2), chlorophyll binding …	T
a_84_p20179	1.1.1.1	PS.lightreaction.photosystem II.LHC-II	PS	LHCB4.3 (LIGHT HARVESTING COMPLEX PSII); chlorophyll binding Lhcb4:3 protein (Lhcb4.3, light harvesting complex of photosystem II Identical to Chlorophyll a-b binding protein CP29.3, chloroplast precursor (LHCII protein 4.3) (LHCB4.3) (LHCB4.3) [Arabidopsis Thaliana] (GB:Q9S7W1;GB:Q8L9J2); similar to chlorophyll A-B binding protein CP29 (LHCB4) [Arabidopsis thaliana] (TAIR:AT5G01530.1); similar t…	T
a_84_p20202	1.1.1.1	PS.lightreaction.photosystem II.LHC-II	PS	LHCB4.2 (LIGHT HARVESTING COMPLEX PSII); chlorophyll binding Lhcb4.2 protein (Lhcb4.2, protein involved in the light harvesting complex of phototystem II similar to chlorophyll A-B binding protein CP29 (LHCB4) [Arabidopsis thaliana] (TAIR:AT5G01530.1); similar to Chlorophyll A-B binding protein [Medicago truncatula] (GB:ABE80774.1); contains InterPro domain Chlorophyll A-B binding protein; (Inter…	T
a_84_p861701	1.1.1.1	PS.lightreaction.photosystem II.LHC-II	PS	LHCB4.2 (LIGHT HARVESTING COMPLEX PSII); chlorophyll binding Lhcb4.2 protein (Lhcb4.2, protein involved in the light harvesting complex of phototystem II similar to chlorophyll A-B binding protein CP29 (LHCB4) [Arabidopsis thaliana] (TAIR:AT5G01530.1); similar to Chlorophyll A-B binding protein [Medicago truncatula] (GB:ABE80774.1); contains InterPro domain Chlorophyll A-B binding protein; (Inter…	T
a_84_p807262	1.1.1.1	PS.lightreaction.photosystem II.LHC-II	PS	LHCB4.2 (LIGHT HARVESTING COMPLEX PSII); chlorophyll binding Lhcb4.2 protein (Lhcb4.2, protein involved in the light harvesting complex of phototystem II similar to chlorophyll A-B binding protein CP29 (LHCB4) [Arabidopsis thaliana] (TAIR:AT5G01530.1); similar to Chlorophyll A-B binding protein [Medicago truncatula] (GB:ABE80774.1); contains InterPro domain Chlorophyll A-B binding protein; (Inter…	T
a_84_p24021	1.1.1.1	PS.lightreaction.photosystem II.LHC-II	PS	LHCB2:4 (Photosystem II light harvesting complex gene 2.3); chlorophyll binding Encodes Lhcb2.4. Belongs to the Lhc super-gene family encodes the light-harvesting chlorophyll a/b-binding (LHC) proteins that constitute the antenna system of the photosynthetic apparatus. similar to LHCB2.1 (Photosystem II light harvesting complex gene 2.1), chlorophyll binding [Arabidopsis thaliana] (TAIR:AT2G05100…	T
a_84_p808706	1.1.1.1	PS.lightreaction.photosystem II.LHC-II	PS	LHCB2:4 (Photosystem II light harvesting complex gene 2.3); chlorophyll binding Encodes Lhcb2.4. Belongs to the Lhc super-gene family encodes the light-harvesting chlorophyll a/b-binding (LHC) proteins that constitute the antenna system of the photosynthetic apparatus. similar to LHCB2.1 (Photosystem II light harvesting complex gene 2.1), chlorophyll binding [Arabidopsis thaliana] (TAIR:AT2G05100…	T
a_84_p802547	1.1.1.1	PS.lightreaction.photosystem II.LHC-II	PS	LHCB2:4 (Photosystem II light harvesting complex gene 2.3); chlorophyll binding Encodes Lhcb2.4. Belongs to the Lhc super-gene family encodes the light-harvesting chlorophyll a/b-binding (LHC) proteins that constitute the antenna system of the photosynthetic apparatus. similar to LHCB2.1 (Photosystem II light harvesting complex gene 2.1), chlorophyll binding [Arabidopsis thaliana] (TAIR:AT2G05100…	T
a_84_p861006	1.1.1.1	PS.lightreaction.photosystem II.LHC-II	PS	LHCB5 (LIGHT HARVESTING COMPLEX OF PHOTOSYSTEM II 5); chlorophyll binding photosystem II encoding the light-harvesting chlorophyll a/b binding protein CP26 of the antenna system of the photosynthetic apparatus Identical to Chlorophyll a-b binding protein CP26, chloroplast precursor (Light- harvesting complex II protein 5) (LHCB5) (LHCIIc) (LHCB5) [Arabidopsis Thaliana] (GB:Q9XF89;GB:Q8LAB1); simi…	T
a_84_p19470	1.1.1.1	PS.lightreaction.photosystem II.LHC-II	PS	LHCB5 (LIGHT HARVESTING COMPLEX OF PHOTOSYSTEM II 5); chlorophyll binding photosystem II encoding the light-harvesting chlorophyll a/b binding protein CP26 of the antenna system of the photosynthetic apparatus Identical to Chlorophyll a-b binding protein CP26, chloroplast precursor (Light- harvesting complex II protein 5) (LHCB5) (LHCIIc) (LHCB5) [Arabidopsis Thaliana] (GB:Q9XF89;GB:Q8LAB1); simi…	T
a_84_p807030	1.1.1.1	PS.lightreaction.photosystem II.LHC-II	PS	LHCB3 (LIGHT-HARVESTING CHLOROPHYLL BINDING PROTEIN 3) Lhcb3 protein is a component of the main light harvesting chlorophyll a/b-protein complex of Photosystem II (LHC II). similar to LHCB2.1 (Photosystem II light harvesting complex gene 2.1), chlorophyll binding [Arabidopsis thaliana] (TAIR:AT2G05100.1); similar to LHCII type III chlorophyll a/b binding protein [Vigna radiata] (GB:AAD27877.1); c…	T
a_84_p806997	1.1.1.1	PS.lightreaction.photosystem II.LHC-II	PS	LHCB3 (LIGHT-HARVESTING CHLOROPHYLL BINDING PROTEIN 3) Lhcb3 protein is a component of the main light harvesting chlorophyll a/b-protein complex of Photosystem II (LHC II). similar to LHCB2.1 (Photosystem II light harvesting complex gene 2.1), chlorophyll binding [Arabidopsis thaliana] (TAIR:AT2G05100.1); similar to LHCII type III chlorophyll a/b binding protein [Vigna radiata] (GB:AAD27877.1); c…	T
a_84_p851677	1.1.1.1	PS.lightreaction.photosystem II.LHC-II	PS	LHCB3 (LIGHT-HARVESTING CHLOROPHYLL BINDING PROTEIN 3) Lhcb3 protein is a component of the main light harvesting chlorophyll a/b-protein complex of Photosystem II (LHC II). similar to LHCB2.1 (Photosystem II light harvesting complex gene 2.1), chlorophyll binding [Arabidopsis thaliana] (TAIR:AT2G05100.1); similar to LHCII type III chlorophyll a/b binding protein [Vigna radiata] (GB:AAD27877.1); c…	T
a_84_p15956	1.1.1.1	PS.lightreaction.photosystem II.LHC-II	PS	LHCB3 (LIGHT-HARVESTING CHLOROPHYLL BINDING PROTEIN 3) Lhcb3 protein is a component of the main light harvesting chlorophyll a/b-protein complex of Photosystem II (LHC II). similar to LHCB2.1 (Photosystem II light harvesting complex gene 2.1), chlorophyll binding [Arabidopsis thaliana] (TAIR:AT2G05100.1); similar to LHCII type III chlorophyll a/b binding protein [Vigna radiata] (GB:AAD27877.1); c…	T
a_84_p855315	1.1.1.1	PS.lightreaction.photosystem II.LHC-II	PS	chlorophyll A-B binding protein CP29 (LHCB4) Identical to Chlorophyll a-b binding protein CP29.1, chloroplast precursor (LHCII protein 4.1) (LHCB4.1) (LHCB4.1) [Arabidopsis Thaliana] (GB:Q07473;GB:Q8RWN1;GB:Q94AD5;GB:Q94K17); similar to LHCB4.2 (LIGHT HARVESTING COMPLEX PSII) [Arabidopsis thaliana] (TAIR:AT3G08940.2); similar to Chlorophyll A-B binding protein [Medicago truncatula] (GB:ABE80774.1…	T
a_84_p800906	1.1.1.1	PS.lightreaction.photosystem II.LHC-II	PS	chlorophyll A-B binding protein CP29 (LHCB4) Identical to Chlorophyll a-b binding protein CP29.1, chloroplast precursor (LHCII protein 4.1) (LHCB4.1) (LHCB4.1) [Arabidopsis Thaliana] (GB:Q07473;GB:Q8RWN1;GB:Q94AD5;GB:Q94K17); similar to LHCB4.2 (LIGHT HARVESTING COMPLEX PSII) [Arabidopsis thaliana] (TAIR:AT3G08940.2); similar to Chlorophyll A-B binding protein [Medicago truncatula] (GB:ABE80774.1…	T
a_84_p807994	1.1.1.1	PS.lightreaction.photosystem II.LHC-II	PS	chlorophyll A-B binding protein CP29 (LHCB4) Identical to Chlorophyll a-b binding protein CP29.1, chloroplast precursor (LHCII protein 4.1) (LHCB4.1) (LHCB4.1) [Arabidopsis Thaliana] (GB:Q07473;GB:Q8RWN1;GB:Q94AD5;GB:Q94K17); similar to LHCB4.2 (LIGHT HARVESTING COMPLEX PSII) [Arabidopsis thaliana] (TAIR:AT3G08940.2); similar to Chlorophyll A-B binding protein [Medicago truncatula] (GB:ABE80774.1…	T
a_84_p852321	1.1.1.1	PS.lightreaction.photosystem II.LHC-II	PS	chlorophyll A-B binding protein CP29 (LHCB4) Identical to Chlorophyll a-b binding protein CP29.1, chloroplast precursor (LHCII protein 4.1) (LHCB4.1) (LHCB4.1) [Arabidopsis Thaliana] (GB:Q07473;GB:Q8RWN1;GB:Q94AD5;GB:Q94K17); similar to LHCB4.2 (LIGHT HARVESTING COMPLEX PSII) [Arabidopsis thaliana] (TAIR:AT3G08940.2); similar to Chlorophyll A-B binding protein [Medicago truncatula] (GB:ABE80774.1…	T
a_84_p190244	1.1.1.1	PS.lightreaction.photosystem II.LHC-II	PS	chlorophyll A-B binding protein CP29 (LHCB4) Identical to Chlorophyll a-b binding protein CP29.1, chloroplast precursor (LHCII protein 4.1) (LHCB4.1) (LHCB4.1) [Arabidopsis Thaliana] (GB:Q07473;GB:Q8RWN1;GB:Q94AD5;GB:Q94K17); similar to LHCB4.2 (LIGHT HARVESTING COMPLEX PSII) [Arabidopsis thaliana] (TAIR:AT3G08940.2); similar to Chlorophyll A-B binding protein [Medicago truncatula] (GB:ABE80774.1…	T
a_84_p544427	1.1.1.2	PS.lightreaction.photosystem II.PSII polypeptide subunits	PS	oxygen evolving enhancer 3 (PsbQ) family protein similar to PSBQ/PSBQ-2 (photosystem II subunit Q-2), calcium ion binding [Arabidopsis thaliana] (TAIR:AT4G05180.1); similar to Putative oxygen evolving enhancer protein 3, identical [Solanum demissum] (GB:AAW28572.1); contains InterPro domain Photosystem II oxygen evolving complex protein PsbQ; (InterPro:IPR008797)	T
a_84_p18991	1.1.1.2	PS.lightreaction.photosystem II.PSII polypeptide subunits	PS	oxygen evolving enhancer 3 (PsbQ) family protein similar to PSBQ/PSBQ-2 (photosystem II subunit Q-2), calcium ion binding [Arabidopsis thaliana] (TAIR:AT4G05180.1); similar to Putative oxygen evolving enhancer protein 3, identical [Solanum demissum] (GB:AAW28572.1); contains InterPro domain Photosystem II oxygen evolving complex protein PsbQ; (InterPro:IPR008797)	T
a_84_p77369	1.1.1.2	PS.lightreaction.photosystem II.PSII polypeptide subunits	PS	photosystem II 11 kDa protein-related similar to unknown protein [Oryza sativa (japonica cultivar-group)] (GB:AAK71543.1)	T
a_84_p18912	1.1.1.2	PS.lightreaction.photosystem II.PSII polypeptide subunits	PS	PSBY (photosystem II BY) PsbY precursor (psbY) mRNA. This single nuclear gene is imported into the chloroplasts where it is processed into two integral membrane proteins with identical topology (PsbY-1 and PsbY-2). The protein appears to bind manganese but its role is not well understood. Identical to Photosystem II core complex proteins psbY, chloroplast precursor (L- arginine-metabolizing enzym…	T
a_84_p805691	1.1.1.2	PS.lightreaction.photosystem II.PSII polypeptide subunits	PS	PSBY (photosystem II BY) PsbY precursor (psbY) mRNA. This single nuclear gene is imported into the chloroplasts where it is processed into two integral membrane proteins with identical topology (PsbY-1 and PsbY-2). The protein appears to bind manganese but its role is not well understood. Identical to Photosystem II core complex proteins psbY, chloroplast precursor (L- arginine-metabolizing enzym…	T
a_84_p805869	1.1.1.2	PS.lightreaction.photosystem II.PSII polypeptide subunits	PS	PSBY (photosystem II BY) PsbY precursor (psbY) mRNA. This single nuclear gene is imported into the chloroplasts where it is processed into two integral membrane proteins with identical topology (PsbY-1 and PsbY-2). The protein appears to bind manganese but its role is not well understood. Identical to Photosystem II core complex proteins psbY, chloroplast precursor (L- arginine-metabolizing enzym…	T
a_84_p846045	1.1.1.2	PS.lightreaction.photosystem II.PSII polypeptide subunits	PS	oxygen-evolving complex-related Identical to Unknown thylakoid lumen protein, chloroplast precursor [Arabidopsis Thaliana] (GB:Q9S720); similar to thylakoid lumen protein, chloroplast precursor-related [Medicago truncatula] (GB:ABE82597.1); similar to Os08g0512500 [Oryza sativa (japonica cultivar-group)] (GB:NP_001062219.1)	T
a_84_p271510	1.1.1.2	PS.lightreaction.photosystem II.PSII polypeptide subunits	PS	oxygen-evolving complex-related Identical to Unknown thylakoid lumen protein, chloroplast precursor [Arabidopsis Thaliana] (GB:Q9S720); similar to thylakoid lumen protein, chloroplast precursor-related [Medicago truncatula] (GB:ABE82597.1); similar to Os08g0512500 [Oryza sativa (japonica cultivar-group)] (GB:NP_001062219.1)	T
a_84_p10426	1.1.1.2	PS.lightreaction.photosystem II.PSII polypeptide subunits	PS	photosystem II family protein similar to photosystem II 11 kD protein [Thermosynechococcus elongatus BP-1] (GB:NP_683253.1); similar to Os03g0333400 [Oryza sativa (japonica cultivar-group)] (GB:NP_001050024.1)	T
a_84_p22712	1.1.1.2	PS.lightreaction.photosystem II.PSII polypeptide subunits	PS	thylakoid lumenal 29.8 kDa protein Identical to Thylakoid lumenal 29.8 kDa protein, chloroplast precursor [Arabidopsis Thaliana] (GB:O49292); similar to thylakoid lumenal 20 kDa protein [Arabidopsis thaliana] (TAIR:AT3G56650.1); similar to Os12g0190200 [Oryza sativa (japonica cultivar-group)] (GB:NP_001066340.1); similar to thylakoid lumenal 29.8 kDa protein, putative, expressed [Oryza sativa (ja…	T
a_84_p807337	1.1.1.2	PS.lightreaction.photosystem II.PSII polypeptide subunits	PS	PSBP-1 (OXYGEN-EVOLVING ENHANCER PROTEIN 2); calcium ion binding Encodes a 23 kD extrinsic protein that is part of photosystem II and participates in the regulation of oxygen evolution. Identical to Oxygen-evolving enhancer protein 2-1, chloroplast precursor (OEE2) (23 kDa subunit of oxygen evolving system of photosystem II) (OEC 23 kDa subunit) (23 kDa thylakoid membrane protein) (PSBP1) [Arabid…	T
a_84_p20343	1.1.1.2	PS.lightreaction.photosystem II.PSII polypeptide subunits	PS	PSBP-1 (OXYGEN-EVOLVING ENHANCER PROTEIN 2); calcium ion binding Encodes a 23 kD extrinsic protein that is part of photosystem II and participates in the regulation of oxygen evolution. Identical to Oxygen-evolving enhancer protein 2-1, chloroplast precursor (OEE2) (23 kDa subunit of oxygen evolving system of photosystem II) (OEC 23 kDa subunit) (23 kDa thylakoid membrane protein) (PSBP1) [Arabid…	T
a_84_p807362	1.1.1.2	PS.lightreaction.photosystem II.PSII polypeptide subunits	PS	PSBP-1 (OXYGEN-EVOLVING ENHANCER PROTEIN 2); calcium ion binding Encodes a 23 kD extrinsic protein that is part of photosystem II and participates in the regulation of oxygen evolution. Identical to Oxygen-evolving enhancer protein 2-1, chloroplast precursor (OEE2) (23 kDa subunit of oxygen evolving system of photosystem II) (OEC 23 kDa subunit) (23 kDa thylakoid membrane protein) (PSBP1) [Arabid…	T
a_84_p19893	1.1.1.2	PS.lightreaction.photosystem II.PSII polypeptide subunits	PS	photosystem II 5 kD protein similar to PSBTN (photosystem II subunit T) [Arabidopsis thaliana] (TAIR:AT3G21055.1); similar to unknown [Brassica rapa] (GB:ABD91572.1)	T
a_84_p806273	1.1.1.2	PS.lightreaction.photosystem II.PSII polypeptide subunits	PS	NPQ4 (NONPHOTOCHEMICAL QUENCHING) Encoding PSII-S (CP22), a ubiquitous pigment-binding protein associated with photosystem II (PSII) of higher plants. Involved in nonphotochemical quenching rather than in photosynthesis. Mutant has a normal violaxanthin cycle but has a limited capacity of quenching singlet excited chlorophylls and is tolerant to lipid peroxidation. Identical to Photosystem II 22 …	T
a_84_p307130	1.1.1.2	PS.lightreaction.photosystem II.PSII polypeptide subunits	PS	NPQ4 (NONPHOTOCHEMICAL QUENCHING) Encoding PSII-S (CP22), a ubiquitous pigment-binding protein associated with photosystem II (PSII) of higher plants. Involved in nonphotochemical quenching rather than in photosynthesis. Mutant has a normal violaxanthin cycle but has a limited capacity of quenching singlet excited chlorophylls and is tolerant to lipid peroxidation. Identical to Photosystem II 22 …	T
a_84_p855736	1.1.1.2	PS.lightreaction.photosystem II.PSII polypeptide subunits	PS	PSBR (photosystem II subunit R) Encodes for the 10 kDa PsbR subunit of photosystem II (PSII). This subunit appears to be involved in the stable assembly of PSII, particularly that of the oxygen-evolving complex subunit PsbP. Mutants defective in this gene have reduced amounts of subunits PsbP and PsbQ in PSII. In turn, assembly of PsbR is dependent on the presence of PsbJ. Identical to Photosyste…	T
a_84_p805152	1.1.1.2	PS.lightreaction.photosystem II.PSII polypeptide subunits	PS	PSBR (photosystem II subunit R) Encodes for the 10 kDa PsbR subunit of photosystem II (PSII). This subunit appears to be involved in the stable assembly of PSII, particularly that of the oxygen-evolving complex subunit PsbP. Mutants defective in this gene have reduced amounts of subunits PsbP and PsbQ in PSII. In turn, assembly of PsbR is dependent on the presence of PsbJ. Identical to Photosyste…	T
a_84_p11525	1.1.1.2	PS.lightreaction.photosystem II.PSII polypeptide subunits	PS	PSBR (photosystem II subunit R) Encodes for the 10 kDa PsbR subunit of photosystem II (PSII). This subunit appears to be involved in the stable assembly of PSII, particularly that of the oxygen-evolving complex subunit PsbP. Mutants defective in this gene have reduced amounts of subunits PsbP and PsbQ in PSII. In turn, assembly of PsbR is dependent on the presence of PsbJ. Identical to Photosyste…	T
a_84_p805156	1.1.1.2	PS.lightreaction.photosystem II.PSII polypeptide subunits	PS	PSBR (photosystem II subunit R) Encodes for the 10 kDa PsbR subunit of photosystem II (PSII). This subunit appears to be involved in the stable assembly of PSII, particularly that of the oxygen-evolving complex subunit PsbP. Mutants defective in this gene have reduced amounts of subunits PsbP and PsbQ in PSII. In turn, assembly of PsbR is dependent on the presence of PsbJ. Identical to Photosyste…	T
a_84_p193234	1.1.1.2	PS.lightreaction.photosystem II.PSII polypeptide subunits	PS	PSBX (photosystem II subunit X) Encodes a protein with sequence similarity to the spinach photosystem II subunit PsbX. similar to ultraviolet-B-repressible protein [Gossypium hirsutum] (GB:AAS58469.1); contains InterPro domain Photosystem II protein PsbX; (InterPro:IPR009518)	T
a_84_p17274	1.1.1.2	PS.lightreaction.photosystem II.PSII polypeptide subunits	PS	PSBP-2 (photosystem II subunit P-2); calcium ion binding Encodes a 23 kD extrinsic protein that is part of photosystem II and participates in the regulation of oxygen evolution. similar to PSBP-1 (OXYGEN-EVOLVING ENHANCER PROTEIN 2), calcium ion binding [Arabidopsis thaliana] (TAIR:AT1G06680.1); similar to Oxygen-evolving enhancer protein 2-2, chloroplast precursor (OEE2) (23 kDa subunit of oxyge…	T
a_84_p23842	1.1.1.2	PS.lightreaction.photosystem II.PSII polypeptide subunits	PS	photosystem II reaction center W (PsbW) protein-related Encodes a protein similar to photosystem II reaction center subunit W. Identical to Photosystem II reaction center W protein, chloroplast precursor (PSII 6.1 kDa protein) (PSBW) [Arabidopsis Thaliana] (GB:Q39194;GB:O04338); similar to Photosystem II reaction center W protein, chloroplast precursor (PSII 6.1 kDa protein) (GB:Q41387); contains…	T
a_84_p862579	1.1.1.2	PS.lightreaction.photosystem II.PSII polypeptide subunits	PS	photosystem II reaction center W (PsbW) protein-related Encodes a protein similar to photosystem II reaction center subunit W. Identical to Photosystem II reaction center W protein, chloroplast precursor (PSII 6.1 kDa protein) (PSBW) [Arabidopsis Thaliana] (GB:Q39194;GB:O04338); similar to Photosystem II reaction center W protein, chloroplast precursor (PSII 6.1 kDa protein) (GB:Q41387); contains…	T
a_84_p807562	1.1.1.2	PS.lightreaction.photosystem II.PSII polypeptide subunits	PS	photosystem II reaction center W (PsbW) protein-related Encodes a protein similar to photosystem II reaction center subunit W. Identical to Photosystem II reaction center W protein, chloroplast precursor (PSII 6.1 kDa protein) (PSBW) [Arabidopsis Thaliana] (GB:Q39194;GB:O04338); similar to Photosystem II reaction center W protein, chloroplast precursor (PSII 6.1 kDa protein) (GB:Q41387); contains…	T
a_84_p707913	1.1.1.2	PS.lightreaction.photosystem II.PSII polypeptide subunits	PS	calcium ion binding; similar to PSBQ/PSBQ-1/PSBQA, calcium ion binding [Arabidopsis thaliana] (TAIR:AT4G21280.2); similar to oxygen evolving enhancer protein 3 [Bruguiera gymnorrhiza] (GB:BAA96362.1); similar to Os04g0523000 [Oryza sativa (japonica cultivar-group)] (GB:NP_001053343.1); similar to OSJNBb0065J09.4 [Oryza sativa (japonica cultivar-group)] (GB:CAE05708.1); contains InterPro domain Ph…	T
a_84_p791993	1.1.1.2	PS.lightreaction.photosystem II.PSII polypeptide subunits	PS	calcium ion binding; similar to PSBQ/PSBQ-1/PSBQA, calcium ion binding [Arabidopsis thaliana] (TAIR:AT4G21280.2); similar to oxygen evolving enhancer protein 3 [Bruguiera gymnorrhiza] (GB:BAA96362.1); similar to Os04g0523000 [Oryza sativa (japonica cultivar-group)] (GB:NP_001053343.1); similar to OSJNBb0065J09.4 [Oryza sativa (japonica cultivar-group)] (GB:CAE05708.1); contains InterPro domain Ph…	T
a_84_p14162	1.1.1.2	PS.lightreaction.photosystem II.PSII polypeptide subunits	PS	similar to conserved hypothetical protein [Medicago truncatula] (GB:ABE79267.1)	T
a_84_p308593	1.1.1.2	PS.lightreaction.photosystem II.PSII polypeptide subunits	PS	PPL2 (PSBP-LIKE PROTEIN 2); calcium ion binding similar to PPL1 (PSBP-LIKE PROTEIN 1), calcium ion binding [Arabidopsis thaliana] (TAIR:AT3G55330.1); similar to unnamed protein product [Vitis vinifera] (GB:CAO69260.1); contains InterPro domain Mog1/PsbP/DUF1795, alpha/beta/alpha sandwich (InterPro:IPR016124); contains InterPro domain Mog1/PsbP, alpha/beta/alpha sandwich (InterPro:IPR016123); cont…	T
a_84_p853457	1.1.1.2	PS.lightreaction.photosystem II.PSII polypeptide subunits	PS	PPL2 (PSBP-LIKE PROTEIN 2); calcium ion binding similar to PPL1 (PSBP-LIKE PROTEIN 1), calcium ion binding [Arabidopsis thaliana] (TAIR:AT3G55330.1); similar to unnamed protein product [Vitis vinifera] (GB:CAO69260.1); contains InterPro domain Mog1/PsbP/DUF1795, alpha/beta/alpha sandwich (InterPro:IPR016124); contains InterPro domain Mog1/PsbP, alpha/beta/alpha sandwich (InterPro:IPR016123); cont…	T
a_84_p836767	1.1.1.2	PS.lightreaction.photosystem II.PSII polypeptide subunits	PS	PPL2 (PSBP-LIKE PROTEIN 2); calcium ion binding similar to PPL1 (PSBP-LIKE PROTEIN 1), calcium ion binding [Arabidopsis thaliana] (TAIR:AT3G55330.1); similar to unnamed protein product [Vitis vinifera] (GB:CAO69260.1); contains InterPro domain Mog1/PsbP/DUF1795, alpha/beta/alpha sandwich (InterPro:IPR016124); contains InterPro domain Mog1/PsbP, alpha/beta/alpha sandwich (InterPro:IPR016123); cont…	T
a_84_p788076	1.1.1.2	PS.lightreaction.photosystem II.PSII polypeptide subunits	PS	PPL2 (PSBP-LIKE PROTEIN 2); calcium ion binding similar to PPL1 (PSBP-LIKE PROTEIN 1), calcium ion binding [Arabidopsis thaliana] (TAIR:AT3G55330.1); similar to unnamed protein product [Vitis vinifera] (GB:CAO69260.1); contains InterPro domain Mog1/PsbP/DUF1795, alpha/beta/alpha sandwich (InterPro:IPR016124); contains InterPro domain Mog1/PsbP, alpha/beta/alpha sandwich (InterPro:IPR016123); cont…	T
a_84_p726299	1.1.1.2	PS.lightreaction.photosystem II.PSII polypeptide subunits	PS	PPL2 (PSBP-LIKE PROTEIN 2); calcium ion binding similar to PPL1 (PSBP-LIKE PROTEIN 1), calcium ion binding [Arabidopsis thaliana] (TAIR:AT3G55330.1); similar to unnamed protein product [Vitis vinifera] (GB:CAO69260.1); contains InterPro domain Mog1/PsbP/DUF1795, alpha/beta/alpha sandwich (InterPro:IPR016124); contains InterPro domain Mog1/PsbP, alpha/beta/alpha sandwich (InterPro:IPR016123); cont…	T
a_84_p574087	1.1.1.2	PS.lightreaction.photosystem II.PSII polypeptide subunits	PS	PSBTN (photosystem II subunit T) Encodes photosystem II 5 kD protein subunit PSII-T. This is a nuclear-encoded gene (PsbTn) which also has a plastid-encoded paralog (PsbTc). Identical to Photosystem II 5 kDa protein, chloroplast precursor (PSII-T) (Nuclear encoded psbT) (PsbTn) (PSBT) [Arabidopsis Thaliana] (GB:Q39195;GB:Q41925;GB:Q9LJC7); similar to photosystem II 5 kD protein [Arabidopsis thali…	T
a_84_p15599	1.1.1.2	PS.lightreaction.photosystem II.PSII polypeptide subunits	PS	PSBO-2/PSBO2 (PHOTOSYSTEM II SUBUNIT O-2); oxygen evolving Encodes a protein which is an extrinsic subunit of photosystem II and which has been proposed to play a central role in stabilization of the catalytic manganese cluster. In <i>Arabidopsis thaliana</i> the PsbO proteins are encoded by two genes: <i>psbO1</i> and <i>psbO2</i>. PsbO2 is the minor isoform in the wild-type. Mutants defective i…	T
a_84_p808064	1.1.1.2	PS.lightreaction.photosystem II.PSII polypeptide subunits	PS	PSBO-2/PSBO2 (PHOTOSYSTEM II SUBUNIT O-2); oxygen evolving Encodes a protein which is an extrinsic subunit of photosystem II and which has been proposed to play a central role in stabilization of the catalytic manganese cluster. In <i>Arabidopsis thaliana</i> the PsbO proteins are encoded by two genes: <i>psbO1</i> and <i>psbO2</i>. PsbO2 is the minor isoform in the wild-type. Mutants defective i…	T
a_84_p869649	1.1.1.2	PS.lightreaction.photosystem II.PSII polypeptide subunits	PS	thylakoid lumenal 20 kDa protein similar to thylakoid lumenal 29.8 kDa protein [Arabidopsis thaliana] (TAIR:AT1G77090.1); similar to Os12g0190200 [Oryza sativa (japonica cultivar-group)] (GB:NP_001066340.1); similar to Os01g0805300 [Oryza sativa (japonica cultivar-group)] (GB:NP_001044559.1); similar to thylakoid lumenal 29.8 kDa protein, putative, expressed [Oryza sativa (japonica cultivar-group…	T
a_84_p152028	1.1.1.2	PS.lightreaction.photosystem II.PSII polypeptide subunits	PS	thylakoid lumenal 20 kDa protein similar to thylakoid lumenal 29.8 kDa protein [Arabidopsis thaliana] (TAIR:AT1G77090.1); similar to Os12g0190200 [Oryza sativa (japonica cultivar-group)] (GB:NP_001066340.1); similar to Os01g0805300 [Oryza sativa (japonica cultivar-group)] (GB:NP_001044559.1); similar to thylakoid lumenal 29.8 kDa protein, putative, expressed [Oryza sativa (japonica cultivar-group…	T
a_84_p787766	1.1.1.2	PS.lightreaction.photosystem II.PSII polypeptide subunits	PS	thylakoid lumenal 20 kDa protein similar to thylakoid lumenal 29.8 kDa protein [Arabidopsis thaliana] (TAIR:AT1G77090.1); similar to Os12g0190200 [Oryza sativa (japonica cultivar-group)] (GB:NP_001066340.1); similar to Os01g0805300 [Oryza sativa (japonica cultivar-group)] (GB:NP_001044559.1); similar to thylakoid lumenal 29.8 kDa protein, putative, expressed [Oryza sativa (japonica cultivar-group…	T
a_84_p12785	1.1.1.2	PS.lightreaction.photosystem II.PSII polypeptide subunits	PS	photosystem II reaction center PsbP family protein Identical to Thylakoid lumenal 25.6 kDa protein, chloroplast precursor [Arabidopsis Thaliana] (GB:P82538); similar to photosystem II reaction center PsbP family protein [Arabidopsis thaliana] (TAIR:AT2G39470.1); similar to PsbP family protein, expressed [Oryza sativa (japonica cultivar-group)] (GB:ABG66119.1); similar to Os10g0461100 [Oryza sativ…	T
a_84_p226169	1.1.1.2	PS.lightreaction.photosystem II.PSII polypeptide subunits	PS	oxygen evolving enhancer 3 (PsbQ) family protein similar to PSBQ/PSBQ-1/PSBQA, calcium ion binding [Arabidopsis thaliana] (TAIR:AT4G21280.2); similar to Os07g0105600 [Oryza sativa (japonica cultivar-group)] (GB:NP_001058698.1); similar to photosystem II oxygen-evolving complex protein 3 [Lycopersicon esculentum] (GB:AAU03361.1); contains InterPro domain Photosystem II oxygen evolving complex prot…	T
a_84_p214908	1.1.1.2	PS.lightreaction.photosystem II.PSII polypeptide subunits	PS	photosystem II reaction center PsbP family protein Identical to Thylakoid lumenal 21.5 kDa protein, chloroplast precursor [Arabidopsis Thaliana] (GB:O23403); similar to CLA1 (CLOROPLASTOS ALTERADOS 1) [Arabidopsis thaliana] (TAIR:AT4G15560.1); similar to Thylakoid lumenal 21.5 kDa protein, chloroplast precursor, putative, expressed [Oryza sativa (japonica cultivar-group)] (GB:ABA98971.2); similar…	T
a_84_p810847	1.1.1.2	PS.lightreaction.photosystem II.PSII polypeptide subunits	PS	PSBQ/PSBQ-1/PSBQA; calcium ion binding Encodes the PsbQ subunit of the oxygen evolving complex of photosystem II. Identical to Oxygen-evolving enhancer protein 3-1, chloroplast precursor (OEE3) (16 kDa subunit of oxygen evolving system of photosystem II) (OEC 16 kDa subunit) (PSBQ1) [Arabidopsis Thaliana] (GB:Q9XFT3;GB:O49568); similar to PSBQ/PSBQ-2 (photosystem II subunit Q-2), calcium ion bind…	T
a_84_p11934	1.1.1.2	PS.lightreaction.photosystem II.PSII polypeptide subunits	PS	PSBQ/PSBQ-1/PSBQA; calcium ion binding Encodes the PsbQ subunit of the oxygen evolving complex of photosystem II. Identical to Oxygen-evolving enhancer protein 3-1, chloroplast precursor (OEE3) (16 kDa subunit of oxygen evolving system of photosystem II) (OEC 16 kDa subunit) (PSBQ1) [Arabidopsis Thaliana] (GB:Q9XFT3;GB:O49568); similar to PSBQ/PSBQ-2 (photosystem II subunit Q-2), calcium ion bind…	T
a_84_p19531	1.1.1.2	PS.lightreaction.photosystem II.PSII polypeptide subunits	PS	photosystem II reaction centre W (PsbW) family protein Similar to PsbW subunit of photosystem II. Identical to Photosystem II reaction center PSB28 protein, chloroplast precursor (Photosystem II protein W-like) (PSB28) [Arabidopsis Thaliana] (GB:Q8W0Y8;GB:Q9M0G6); similar to putative photosystem II protein reaction center W [Oryza sativa (japonica cultivar-group)] (GB:BAD87310.1); contains InterP…	T
a_84_p12974	1.1.1.2	PS.lightreaction.photosystem II.PSII polypeptide subunits	PS	oxygen-evolving enhancer protein, chloroplast, putative / 33 kDa subunit of oxygen evolving system of photosystem II, putative similar to PSBO-2/PSBO2 (PHOTOSYSTEM II SUBUNIT O-2), oxygen evolving [Arabidopsis thaliana] (TAIR:AT3G50820.1); similar to PSBO-1 (OXYGEN-EVOLVING ENHANCER 33) [Arabidopsis thaliana] (TAIR:AT5G66570.1); similar to Oxygen-evolving enhancer protein 1, chloroplast precursor…	T
a_84_p17567	1.1.1.2	PS.lightreaction.photosystem II.PSII polypeptide subunits	PS	PSBQ/PSBQ-2 (photosystem II subunit Q-2); calcium ion binding Encodes the PsbQ subunit of the oxygen evolving complex of photosystem II. Identical to Oxygen-evolving enhancer protein 3-2, chloroplast precursor (OEE3) (16 kDa subunit of oxygen evolving system of photosystem II) (OEC 16 kDa subunit) (PSBQ2) [Arabidopsis Thaliana] (GB:Q41932;GB:Q9M0X7); similar to PSBQ/PSBQ-1/PSBQA, calcium ion bind…	T
a_84_p810853	1.1.1.2	PS.lightreaction.photosystem II.PSII polypeptide subunits	PS	PSBQ/PSBQ-2 (photosystem II subunit Q-2); calcium ion binding Encodes the PsbQ subunit of the oxygen evolving complex of photosystem II. Identical to Oxygen-evolving enhancer protein 3-2, chloroplast precursor (OEE3) (16 kDa subunit of oxygen evolving system of photosystem II) (OEC 16 kDa subunit) (PSBQ2) [Arabidopsis Thaliana] (GB:Q41932;GB:Q9M0X7); similar to PSBQ/PSBQ-1/PSBQA, calcium ion bind…	T
a_84_p14901	1.1.1.2	PS.lightreaction.photosystem II.PSII polypeptide subunits	PS	oxygen-evolving complex-related similar to Os01g0617900 [Oryza sativa (japonica cultivar-group)] (GB:NP_001043586.1); similar to unknown protein [Oryza sativa (japonica cultivar-group)] (GB:BAD61296.1); contains InterPro domain Photosystem II oxygen evolving complex protein PsbP; (InterPro:IPR002683)	T
a_84_p11221	1.1.1.2	PS.lightreaction.photosystem II.PSII polypeptide subunits	PS	Encodes LPA2 (low psii accumulation2), an intrinsic thylakoid membrane protein required for efficient assembly of Photosystem II.	T
a_84_p808897	1.1.1.2	PS.lightreaction.photosystem II.PSII polypeptide subunits	PS	PSBO-1 (OXYGEN-EVOLVING ENHANCER 33) Encodes a protein which is an extrinsic subunit of photosystem II and which has been proposed to play a central role in stabilization of the catalytic manganese cluster. In <i>Arabidopsis thaliana</i> the PsbO proteins are encoded by two genes: <i>psbO1</i> and <i>psbO2</i>. PsbO1 is the major isoform in the wild-type. Identical to Oxygen-evolving enhancer pro…	T
a_84_p15060	1.1.1.2	PS.lightreaction.photosystem II.PSII polypeptide subunits	PS	PSBO-1 (OXYGEN-EVOLVING ENHANCER 33) Encodes a protein which is an extrinsic subunit of photosystem II and which has been proposed to play a central role in stabilization of the catalytic manganese cluster. In <i>Arabidopsis thaliana</i> the PsbO proteins are encoded by two genes: <i>psbO1</i> and <i>psbO2</i>. PsbO1 is the major isoform in the wild-type. Identical to Oxygen-evolving enhancer pro…	T
a_84_p855937	1.1.1.2	PS.lightreaction.photosystem II.PSII polypeptide subunits	PS	PSBO-1 (OXYGEN-EVOLVING ENHANCER 33) Encodes a protein which is an extrinsic subunit of photosystem II and which has been proposed to play a central role in stabilization of the catalytic manganese cluster. In <i>Arabidopsis thaliana</i> the PsbO proteins are encoded by two genes: <i>psbO1</i> and <i>psbO2</i>. PsbO1 is the major isoform in the wild-type. Identical to Oxygen-evolving enhancer pro…	T
a_84_p20545	1.1.1.2	PS.lightreaction.photosystem II.PSII polypeptide subunits	PS	OHP (ONE HELIX PROTEIN) Encodes a one helix protein homologous to cyanobacterial high-light inducible proteins. The protein is localized to the thylakoid membrane and its transcript is transiently induced by exposure to high light conditions. similar to one helix protein [Ipomoea nil] (GB:AAP23938.1)	T
a_84_p769861	1.1.1.2	PS.lightreaction.photosystem II.PSII polypeptide subunits	PS	PSII K protein Identical to Photosystem II reaction center protein K precursor (PSII-K) (psbK) [Arabidopsis Thaliana] (GB:P56782); similar to Photosystem II reaction center protein K precursor (PSII-K) (GB:P10347); contains InterPro domain Virus capsid protein, alpha-helical; (InterPro:IPR008935); contains InterPro domain Photosystem II protein PsbK; (InterPro:IPR003687)	T
a_84_p769803	1.1.1.2	PS.lightreaction.photosystem II.PSII polypeptide subunits	PS	encodes PsbZ, which is a subunit of photosystem II. In Chlamydomonas, this protein has been shown to be essential in the interaction between PS II and the light harvesting complex II. Identical to Photosystem II reaction center protein Z (PSII-Z) (psbZ) [Arabidopsis Thaliana] (GB:P56790); similar to Photosystem II reaction center protein Z (PSII-Z) (GB:Q32902); contains InterPro domain Photosyste…	T
a_84_p769837	1.1.1.2	PS.lightreaction.photosystem II.PSII polypeptide subunits	PS	Encodes a 8 kD phosphoprotein that is a component of the photosystem II oxygen evolving core. Its exact molecular function has not been determined but it may play a role in mediating electron transfer between the secondary quinone acceptors, QA and QB, associated with the acceptor side of PSII. Identical to Photosystem II reaction center protein H (PSII-H) (Photosystem II 10 kDa phosphoprotein) (…	T
a_84_p769873	1.1.1.2	PS.lightreaction.photosystem II.PSII polypeptide subunits	PS	encodes for CP47, subunit of the photosystem II reaction center. Identical to Photosystem II P680 chlorophyll A apoprotein (CP-47 protein) (psbB) [Arabidopsis Thaliana] (GB:P56777); similar to photosystem II CP47 chlorophyll apoprotein [Coffea arabica] (GB:YP_817508.1); similar to photosystem II 47 kDa protein [Nicotiana tabacum] (GB:NP_054526.1); similar to photosystem II CP47 chlorophyll apopro…	T
a_84_p770018	1.1.1.2	PS.lightreaction.photosystem II.PSII polypeptide subunits	PS	chloroplast gene encoding a CP43 subunit of the photosystem II reaction center. promoter contains a blue-light responsive element. Identical to Photosystem II 44 kDa reaction center protein precursor (P6 protein) (CP43) (psbC) [Arabidopsis Thaliana] (GB:P56778); similar to photosystem II 44 kDa protein [Typha latifolia] (GB:AAZ04079.1); similar to photosystem II CP43 chlorophyll apoprotein [Gossy…	T
a_84_p769933	1.1.1.2	PS.lightreaction.photosystem II.PSII polypeptide subunits	PS	PSII D2 protein Identical to Photosystem II D2 protein (Photosystem Q(A) protein) (PSII D2 protein) (psbD) [Arabidopsis Thaliana] (GB:P56761); similar to photosystem II protein D2 [Spinacia oleracea] (GB:NP_054928.1); similar to photosystem II protein D2 [Nandina domestica] (GB:YP_740645.1); similar to photosystem II protein D2 [Glycine max] (GB:YP_538760.1); contains InterPro domain Photosynthet…	T
a_84_p769945	1.1.1.2	PS.lightreaction.photosystem II.PSII polypeptide subunits	PS	PSII cytochrome b559. There have been many speculations about the function of Cyt b559, but the most favored at present is that it plays a protective role by acting as an electron acceptor or electron donor under conditions when electron flow through PSII is not optimized. Identical to Cytochrome b559 alpha subunit (PSII reaction center subunit V) (psbE) [Arabidopsis Thaliana] (GB:P56779;GB:Q8HS0…	T
a_84_p769753	1.1.1.2	PS.lightreaction.photosystem II.PSII polypeptide subunits	PS	Encodes chlorophyll binding protein D1, a part of the photosystem II reaction center core Identical to Photosystem Q(B) protein (32 kDa thylakoid membrane protein) (Photosystem II protein D1) (PSII D1 protein) (psbA) [Arabidopsis Thaliana] (GB:P83755;GB:Q33592); similar to QB protein [Nicotiana tabacum] (GB:BAA76900.1); similar to Photosystem Q(B) protein (32 kDa thylakoid membrane protein) (Phot…	T
a_84_p120502	1.1.2	PS.lightreaction.photosystem I	PS	APO4 (ACCUMULATION OF PHOTOSYSTEM ONE 4) ACCUMULATION OF PHOTOSYSTEM ONE 4 Identical to APO protein 4, mitochondrial precursor (APO4) [Arabidopsis Thaliana] (GB:Q9LSZ0;GB:Q8GYN3); similar to APO2 (ACCUMULATION OF PHOTOSYSTEM ONE 2) [Arabidopsis thaliana] (TAIR:AT5G57930.2); similar to H0525G02.2 [Oryza sativa (indica cultivar-group)] (GB:CAJ86305.1); similar to Os04g0628000 [Oryza sativa (japonic…	T
a_84_p752549	1.1.2.1	PS.lightreaction.photosystem I.LHC-I	PS	LHCA5 (Photosystem I light harvesting complex gene 5) Encodes a component of the light harvesting complex of photosystem I. similar to LHCA4 (Photosystem I light harvesting complex gene 4), chlorophyll binding [Arabidopsis thaliana] (TAIR:AT3G47470.1); similar to light-harvesting chlorophyll-a/b protein of photosystem I [Chlamydomonas reinhardtii] (GB:BAD06921.1); similar to Os02g0764500 [Oryza s…	T
a_84_p808787	1.1.2.1	PS.lightreaction.photosystem I.LHC-I	PS	LHCA3 (Photosystem I light harvesting complex gene 3); chlorophyll binding PSI type III chlorophyll a/b-binding protein (Lhca3*1) similar to LHCA2 (Photosystem I light harvesting complex gene 2), chlorophyll binding [Arabidopsis thaliana] (TAIR:AT3G61470.1); similar to LHCA5 (Photosystem I light harvesting complex gene 5) [Arabidopsis thaliana] (TAIR:AT1G45474.2); similar to PSI type III chloroph…	T
a_84_p855079	1.1.2.1	PS.lightreaction.photosystem I.LHC-I	PS	LHCA3 (Photosystem I light harvesting complex gene 3); chlorophyll binding PSI type III chlorophyll a/b-binding protein (Lhca3*1) similar to LHCA2 (Photosystem I light harvesting complex gene 2), chlorophyll binding [Arabidopsis thaliana] (TAIR:AT3G61470.1); similar to LHCA5 (Photosystem I light harvesting complex gene 5) [Arabidopsis thaliana] (TAIR:AT1G45474.2); similar to PSI type III chloroph…	T
a_84_p15141	1.1.2.1	PS.lightreaction.photosystem I.LHC-I	PS	LHCA3 (Photosystem I light harvesting complex gene 3); chlorophyll binding PSI type III chlorophyll a/b-binding protein (Lhca3*1) similar to LHCA2 (Photosystem I light harvesting complex gene 2), chlorophyll binding [Arabidopsis thaliana] (TAIR:AT3G61470.1); similar to LHCA5 (Photosystem I light harvesting complex gene 5) [Arabidopsis thaliana] (TAIR:AT1G45474.2); similar to PSI type III chloroph…	T
a_84_p16240	1.1.2.1	PS.lightreaction.photosystem I.LHC-I	PS	LHCA6 (Photosystem I light harvesting complex gene 6); chlorophyll binding PSI type II chlorophyll a/b-binding protein (Lhca2*1) mRNA, similar to LHCA2 (Photosystem I light harvesting complex gene 2), chlorophyll binding [Arabidopsis thaliana] (TAIR:AT3G61470.1); similar to PSI type II chlorophyll a/b-binding protein (GB:AAA57542.1); contains InterPro domain Chlorophyll A-B binding protein; (Inte…	T
a_84_p23762	1.1.2.1	PS.lightreaction.photosystem I.LHC-I	PS	OHP2 (ONE-HELIX PROTEIN 2) Encodes a novel member of the Lhc family from Arabidopsis with one predicted transmembrane alpha-helix closely related to helix I of Lhc protein from PSI (Lhca4). Gene expression is triggered by light stress and both transcript and protein accumulate in a light intensity-dependent manner. Ohp2 is associated with PSI under low- or high-light conditions. similar to conser…	T
a_84_p17477	1.1.2.1	PS.lightreaction.photosystem I.LHC-I	PS	LHCA4 (Photosystem I light harvesting complex gene 4); chlorophyll binding Encodes a chlorophyll a/b-binding protein that is more similar to the PSI Cab proteins than the PSII cab proteins. The predicted protein is about 20 amino acids shorter than most known Cab proteins. Identical to Chlorophyll a-b binding protein 4, chloroplast precursor (LHCI type III CAB-4) (LHCP) (CAB4) [Arabidopsis Thalia…	T
a_84_p810430	1.1.2.1	PS.lightreaction.photosystem I.LHC-I	PS	LHCA4 (Photosystem I light harvesting complex gene 4); chlorophyll binding Encodes a chlorophyll a/b-binding protein that is more similar to the PSI Cab proteins than the PSII cab proteins. The predicted protein is about 20 amino acids shorter than most known Cab proteins. Identical to Chlorophyll a-b binding protein 4, chloroplast precursor (LHCI type III CAB-4) (LHCP) (CAB4) [Arabidopsis Thalia…	T
a_84_p810462	1.1.2.1	PS.lightreaction.photosystem I.LHC-I	PS	LHCA4 (Photosystem I light harvesting complex gene 4); chlorophyll binding Encodes a chlorophyll a/b-binding protein that is more similar to the PSI Cab proteins than the PSII cab proteins. The predicted protein is about 20 amino acids shorter than most known Cab proteins. Identical to Chlorophyll a-b binding protein 4, chloroplast precursor (LHCI type III CAB-4) (LHCP) (CAB4) [Arabidopsis Thalia…	T
a_84_p810442	1.1.2.1	PS.lightreaction.photosystem I.LHC-I	PS	LHCA4 (Photosystem I light harvesting complex gene 4); chlorophyll binding Encodes a chlorophyll a/b-binding protein that is more similar to the PSI Cab proteins than the PSII cab proteins. The predicted protein is about 20 amino acids shorter than most known Cab proteins. Identical to Chlorophyll a-b binding protein 4, chloroplast precursor (LHCI type III CAB-4) (LHCP) (CAB4) [Arabidopsis Thalia…	T
a_84_p810829	1.1.2.1	PS.lightreaction.photosystem I.LHC-I	PS	LHCA1; chlorophyll binding Encodes a component of the light harvesting complex associated with photosystem I. similar to LHCB4.2 (LIGHT HARVESTING COMPLEX PSII) [Arabidopsis thaliana] (TAIR:AT3G08940.2); similar to photosystem I light-harvesting chlorophyll a/b-binding protein [Nicotiana tabacum] (GB:CAA45523.1); similar to chlorophyll a/b-binding protein (GB:AAA34140.1); contains InterPro domain…	T
a_84_p861030	1.1.2.1	PS.lightreaction.photosystem I.LHC-I	PS	LHCA1; chlorophyll binding Encodes a component of the light harvesting complex associated with photosystem I. similar to LHCB4.2 (LIGHT HARVESTING COMPLEX PSII) [Arabidopsis thaliana] (TAIR:AT3G08940.2); similar to photosystem I light-harvesting chlorophyll a/b-binding protein [Nicotiana tabacum] (GB:CAA45523.1); similar to chlorophyll a/b-binding protein (GB:AAA34140.1); contains InterPro domain…	T
a_84_p810835	1.1.2.1	PS.lightreaction.photosystem I.LHC-I	PS	LHCA1; chlorophyll binding Encodes a component of the light harvesting complex associated with photosystem I. similar to LHCB4.2 (LIGHT HARVESTING COMPLEX PSII) [Arabidopsis thaliana] (TAIR:AT3G08940.2); similar to photosystem I light-harvesting chlorophyll a/b-binding protein [Nicotiana tabacum] (GB:CAA45523.1); similar to chlorophyll a/b-binding protein (GB:AAA34140.1); contains InterPro domain…	T
a_84_p20347	1.1.2.1	PS.lightreaction.photosystem I.LHC-I	PS	LHCA1; chlorophyll binding Encodes a component of the light harvesting complex associated with photosystem I. similar to LHCB4.2 (LIGHT HARVESTING COMPLEX PSII) [Arabidopsis thaliana] (TAIR:AT3G08940.2); similar to photosystem I light-harvesting chlorophyll a/b-binding protein [Nicotiana tabacum] (GB:CAA45523.1); similar to chlorophyll a/b-binding protein (GB:AAA34140.1); contains InterPro domain…	T
a_84_p808561	1.1.2.1	PS.lightreaction.photosystem I.LHC-I	PS	LHCA2 (Photosystem I light harvesting complex gene 2); chlorophyll binding Encodes a component of the light harvesting antenna complex of photosystem I. similar to LHCA6 (Photosystem I light harvesting complex gene 6), chlorophyll binding [Arabidopsis thaliana] (TAIR:AT1G19150.1); similar to LhCa2 protein [Brassica juncea] (GB:ABO71660.2); contains InterPro domain Chlorophyll A-B binding protein;…	T
a_84_p19428	1.1.2.1	PS.lightreaction.photosystem I.LHC-I	PS	LHCA2 (Photosystem I light harvesting complex gene 2); chlorophyll binding Encodes a component of the light harvesting antenna complex of photosystem I. similar to LHCA6 (Photosystem I light harvesting complex gene 6), chlorophyll binding [Arabidopsis thaliana] (TAIR:AT1G19150.1); similar to LhCa2 protein [Brassica juncea] (GB:ABO71660.2); contains InterPro domain Chlorophyll A-B binding protein;…	T
a_84_p808589	1.1.2.1	PS.lightreaction.photosystem I.LHC-I	PS	LHCA2 (Photosystem I light harvesting complex gene 2); chlorophyll binding Encodes a component of the light harvesting antenna complex of photosystem I. similar to LHCA6 (Photosystem I light harvesting complex gene 6), chlorophyll binding [Arabidopsis thaliana] (TAIR:AT1G19150.1); similar to LhCa2 protein [Brassica juncea] (GB:ABO71660.2); contains InterPro domain Chlorophyll A-B binding protein;…	T
a_84_p808561	1.1.2.1	PS.lightreaction.photosystem I.LHC-I	PS	chlorophyll A-B binding protein, chloroplast, putative / LHCI type II CAB, putative similar to LHCA2 (Photosystem I light harvesting complex gene 2), chlorophyll binding [Arabidopsis thaliana] (TAIR:AT3G61470.1); similar to Chlorophyll a-b binding protein, chloroplast precursor (LHCI type II CAB) (GB:P13869); similar to Chlorophyll a-b binding protein 7, chloroplast precursor (LHCI type II CAB-7)…	T
a_84_p83769	1.1.2.1	PS.lightreaction.photosystem I.LHC-I	PS	chlorophyll A-B binding protein, chloroplast, putative / LHCI type II CAB, putative similar to LHCA2 (Photosystem I light harvesting complex gene 2), chlorophyll binding [Arabidopsis thaliana] (TAIR:AT3G61470.1); similar to Chlorophyll a-b binding protein, chloroplast precursor (LHCI type II CAB) (GB:P13869); similar to Chlorophyll a-b binding protein 7, chloroplast precursor (LHCI type II CAB-7)…	T
a_84_p22465	1.1.2.2	PS.lightreaction.photosystem I.PSI polypeptide subunits	PS	PSAF (photosystem I subunit F) Encodes subunit F of photosystem I. similar to photosystem I reaction center subunit III [Vigna radiata] (GB:AAD27880.2); contains InterPro domain Photosystem I reaction center protein PsaF, subunit III; (InterPro:IPR003666)	T
a_84_p23709	1.1.2.2	PS.lightreaction.photosystem I.PSI polypeptide subunits	PS	PSAD-2 (photosystem I subunit D-2) Encodes a protein predicted by sequence similarity with spinach PsaD to be photosystem I reaction center subunit II (PsaD2) Identical to Photosystem I reaction center subunit II-2, chloroplast precursor (Photosystem I 20 kDa subunit 2) (PSI-D2) (psaD2) [Arabidopsis Thaliana] (GB:Q9SA56;GB:Q9SUI3); similar to PSAD-1 (photosystem I subunit D-1) [Arabidopsis thalia…	T
a_84_p806899	1.1.2.2	PS.lightreaction.photosystem I.PSI polypeptide subunits	PS	PSAG Encodes subunit G of photosystem I, an 11-kDa membrane protein that plays an important role in electron transport between plastocyanin and PSI and is involved in the stability of the PSI complex. PSI-G subunit is bound to PSI-B and is in contact with Lhca1. The protein inserts into thylakoids by a direct or "spontaneous" pathway that does not involve the activities of any known chloroplast p…	T
a_84_p806923	1.1.2.2	PS.lightreaction.photosystem I.PSI polypeptide subunits	PS	PSAG Encodes subunit G of photosystem I, an 11-kDa membrane protein that plays an important role in electron transport between plastocyanin and PSI and is involved in the stability of the PSI complex. PSI-G subunit is bound to PSI-B and is in contact with Lhca1. The protein inserts into thylakoids by a direct or "spontaneous" pathway that does not involve the activities of any known chloroplast p…	T
a_84_p806907	1.1.2.2	PS.lightreaction.photosystem I.PSI polypeptide subunits	PS	PSAG Encodes subunit G of photosystem I, an 11-kDa membrane protein that plays an important role in electron transport between plastocyanin and PSI and is involved in the stability of the PSI complex. PSI-G subunit is bound to PSI-B and is in contact with Lhca1. The protein inserts into thylakoids by a direct or "spontaneous" pathway that does not involve the activities of any known chloroplast p…	T
a_84_p14291	1.1.2.2	PS.lightreaction.photosystem I.PSI polypeptide subunits	PS	PSAG Encodes subunit G of photosystem I, an 11-kDa membrane protein that plays an important role in electron transport between plastocyanin and PSI and is involved in the stability of the PSI complex. PSI-G subunit is bound to PSI-B and is in contact with Lhca1. The protein inserts into thylakoids by a direct or "spontaneous" pathway that does not involve the activities of any known chloroplast p…	T
a_84_p19035	1.1.2.2	PS.lightreaction.photosystem I.PSI polypeptide subunits	PS	PSAK (PHOTOSYSTEM I SUBUNIT K) Encodes subunit K of photosystem I reaction center. Identical to Photosystem I reaction center subunit psaK, chloroplast precursor (Photosystem I subunit X) (PSI-K) (PSAK) [Arabidopsis Thaliana] (GB:Q9SUI5;GB:Q9C8G7); similar to unknown [Brassica rapa] (GB:ABB97030.1); contains InterPro domain Photosystem I psaG/psaK protein; (InterPro:IPR000549)	T
a_84_p15184	1.1.2.2	PS.lightreaction.photosystem I.PSI polypeptide subunits	PS	PSAO (photosystem I subunit O) Encodes subunit O of photosystem I. similar to putative 16kDa membrane protein [Nicotiana tabacum] (GB:CAB75430.1)	T
a_84_p808368	1.1.2.2	PS.lightreaction.photosystem I.PSI polypeptide subunits	PS	PSAO (photosystem I subunit O) Encodes subunit O of photosystem I. similar to putative 16kDa membrane protein [Nicotiana tabacum] (GB:CAB75430.1)	T
a_84_p19062	1.1.2.2	PS.lightreaction.photosystem I.PSI polypeptide subunits	PS	photosystem I reaction center subunit VI, chloroplast, putative / PSI-H, putative (PSAH2) Identical to Photosystem I reaction center subunit VI-2, chloroplast precursor (PSI-H1) (PSAH2) [Arabidopsis Thaliana] (GB:Q9SUI6); similar to PSAH-1 (photosystem I subunit H-1) [Arabidopsis thaliana] (TAIR:AT3G16140.1); similar to Photosystem I reaction center subunit VI, chloroplast precursor (PSI-H) (Ligh…	T
a_84_p15375	1.1.2.2	PS.lightreaction.photosystem I.PSI polypeptide subunits	PS	PSAE-2 (photosystem I subunit E-2) Encodes subunit E of photosystem I. Identical to Photosystem I reaction center subunit IV B, chloroplast precursor (PSI-E B) (PSAE2) [Arabidopsis Thaliana] (GB:Q9S714); similar to PSAE-1 (PSA E1 KNOCKOUT) [Arabidopsis thaliana] (TAIR:AT4G28750.1); similar to Photosystem I reaction center subunit IV A, chloroplast precursor (PSI-E A) [Contains: Photosystem I reac…	T
a_84_p807767	1.1.2.2	PS.lightreaction.photosystem I.PSI polypeptide subunits	PS	TMP14 (THYLAKOID MEMBRANE PHOSPHOPROTEIN OF 14 KDA) Encodes the P subunit of Photosystem I. About 25% of the TMP14 pool appeared to be phosphorylated, and this ratio is not affected by light. Contains seven phosphorylation sites on threonine residue and chloroplast targeting signal. Located in the proximity of PSI-L, -H and -O subunits. Identical to Thylakoid membrane phosphoprotein 14 kDa, chlor…	T
a_84_p70124	1.1.2.2	PS.lightreaction.photosystem I.PSI polypeptide subunits	PS	TMP14 (THYLAKOID MEMBRANE PHOSPHOPROTEIN OF 14 KDA) Encodes the P subunit of Photosystem I. About 25% of the TMP14 pool appeared to be phosphorylated, and this ratio is not affected by light. Contains seven phosphorylation sites on threonine residue and chloroplast targeting signal. Located in the proximity of PSI-L, -H and -O subunits. Identical to Thylakoid membrane phosphoprotein 14 kDa, chlor…	T
a_84_p807742	1.1.2.2	PS.lightreaction.photosystem I.PSI polypeptide subunits	PS	TMP14 (THYLAKOID MEMBRANE PHOSPHOPROTEIN OF 14 KDA) Encodes the P subunit of Photosystem I. About 25% of the TMP14 pool appeared to be phosphorylated, and this ratio is not affected by light. Contains seven phosphorylation sites on threonine residue and chloroplast targeting signal. Located in the proximity of PSI-L, -H and -O subunits. Identical to Thylakoid membrane phosphoprotein 14 kDa, chlor…	T
a_84_p807784	1.1.2.2	PS.lightreaction.photosystem I.PSI polypeptide subunits	PS	TMP14 (THYLAKOID MEMBRANE PHOSPHOPROTEIN OF 14 KDA) Encodes the P subunit of Photosystem I. About 25% of the TMP14 pool appeared to be phosphorylated, and this ratio is not affected by light. Contains seven phosphorylation sites on threonine residue and chloroplast targeting signal. Located in the proximity of PSI-L, -H and -O subunits. Identical to Thylakoid membrane phosphoprotein 14 kDa, chlor…	T
a_84_p10778	1.1.2.2	PS.lightreaction.photosystem I.PSI polypeptide subunits	PS	PSAH-1 (photosystem I subunit H-1) Encodes subunit H of photosystem I reaction center subunit VI. Identical to Photosystem I reaction center subunit VI-1, chloroplast precursor (PSI-H1) (PSAH1) [Arabidopsis Thaliana] (GB:Q9SUI7;GB:Q42295); similar to photosystem I reaction center subunit VI, chloroplast, putative / PSI-H, putative (PSAH2) [Arabidopsis thaliana] (TAIR:AT1G52230.1); similar to Phot…	T
a_84_p554526	1.1.2.2	PS.lightreaction.photosystem I.PSI polypeptide subunits	PS	PSAH-1 (photosystem I subunit H-1) Encodes subunit H of photosystem I reaction center subunit VI. Identical to Photosystem I reaction center subunit VI-1, chloroplast precursor (PSI-H1) (PSAH1) [Arabidopsis Thaliana] (GB:Q9SUI7;GB:Q42295); similar to photosystem I reaction center subunit VI, chloroplast, putative / PSI-H, putative (PSAH2) [Arabidopsis thaliana] (TAIR:AT1G52230.1); similar to Phot…	T
a_84_p11967	1.1.2.2	PS.lightreaction.photosystem I.PSI polypeptide subunits	PS	PSAE-1 (PSA E1 KNOCKOUT) mutant has Decreased effective quantum yield of photosystem II; Pale green plants; Reduced growth rate; Subunit E of Photosystem I Identical to Photosystem I reaction center subunit IV A, chloroplast precursor (PSI-E A) (PSAE1) [Arabidopsis Thaliana] (GB:Q9S831); similar to PSAE-2 (photosystem I subunit E-2) [Arabidopsis thaliana] (TAIR:AT2G20260.1); similar to Photosyste…	T
a_84_p854366	1.1.2.2	PS.lightreaction.photosystem I.PSI polypeptide subunits	PS	PSAE-1 (PSA E1 KNOCKOUT) mutant has Decreased effective quantum yield of photosystem II; Pale green plants; Reduced growth rate; Subunit E of Photosystem I Identical to Photosystem I reaction center subunit IV A, chloroplast precursor (PSI-E A) (PSAE1) [Arabidopsis Thaliana] (GB:Q9S831); similar to PSAE-2 (photosystem I subunit E-2) [Arabidopsis thaliana] (TAIR:AT2G20260.1); similar to Photosyste…	T
a_84_p801201	1.1.2.2	PS.lightreaction.photosystem I.PSI polypeptide subunits	PS	PSAD-1 (photosystem I subunit D-1) Encodes a protein predicted by sequence similarity with spinach PsaD to be photosystem I reaction center subunit II (PsaD1) Identical to Photosystem I reaction center subunit II-1, chloroplast precursor (Photosystem I 20 kDa subunit 1) (PSI-D1) (psaD1) [Arabidopsis Thaliana] (GB:Q9S7H1;GB:Q8L9B6); similar to PSAD-2 (photosystem I subunit D-2) [Arabidopsis thalia…	T
a_84_p18505	1.1.2.2	PS.lightreaction.photosystem I.PSI polypeptide subunits	PS	PSAD-1 (photosystem I subunit D-1) Encodes a protein predicted by sequence similarity with spinach PsaD to be photosystem I reaction center subunit II (PsaD1) Identical to Photosystem I reaction center subunit II-1, chloroplast precursor (Photosystem I 20 kDa subunit 1) (PSI-D1) (psaD1) [Arabidopsis Thaliana] (GB:Q9S7H1;GB:Q8L9B6); similar to PSAD-2 (photosystem I subunit D-2) [Arabidopsis thalia…	T
a_84_p805765	1.1.2.2	PS.lightreaction.photosystem I.PSI polypeptide subunits	PS	PSAD-1 (photosystem I subunit D-1) Encodes a protein predicted by sequence similarity with spinach PsaD to be photosystem I reaction center subunit II (PsaD1) Identical to Photosystem I reaction center subunit II-1, chloroplast precursor (Photosystem I 20 kDa subunit 1) (PSI-D1) (psaD1) [Arabidopsis Thaliana] (GB:Q9S7H1;GB:Q8L9B6); similar to PSAD-2 (photosystem I subunit D-2) [Arabidopsis thalia…	T
a_84_p805815	1.1.2.2	PS.lightreaction.photosystem I.PSI polypeptide subunits	PS	PSAD-1 (photosystem I subunit D-1) Encodes a protein predicted by sequence similarity with spinach PsaD to be photosystem I reaction center subunit II (PsaD1) Identical to Photosystem I reaction center subunit II-1, chloroplast precursor (Photosystem I 20 kDa subunit 1) (PSI-D1) (psaD1) [Arabidopsis Thaliana] (GB:Q9S7H1;GB:Q8L9B6); similar to PSAD-2 (photosystem I subunit D-2) [Arabidopsis thalia…	T
a_84_p801305	1.1.2.2	PS.lightreaction.photosystem I.PSI polypeptide subunits	PS	PSAD-1 (photosystem I subunit D-1) Encodes a protein predicted by sequence similarity with spinach PsaD to be photosystem I reaction center subunit II (PsaD1) Identical to Photosystem I reaction center subunit II-1, chloroplast precursor (Photosystem I 20 kDa subunit 1) (PSI-D1) (psaD1) [Arabidopsis Thaliana] (GB:Q9S7H1;GB:Q8L9B6); similar to PSAD-2 (photosystem I subunit D-2) [Arabidopsis thalia…	T
a_84_p21372	1.1.2.2	PS.lightreaction.photosystem I.PSI polypeptide subunits	PS	PSAL (photosystem I subunit L) Encodes subunit L of photosystem I reaction center. Identical to Photosystem I reaction center subunit XI, chloroplast precursor (PSI- L) (PSI subunit V) (PSAL) [Arabidopsis Thaliana] (GB:Q9SUI4;GB:Q9ST32;GB:Q9SU06); similar to photosystem I subunit XI [Nicotiana attenuata] (GB:AAO85557.1); contains InterPro domain Photosystem I reaction centre, subunit XI PsaL; (In…	T
a_84_p10324	1.1.2.2	PS.lightreaction.photosystem I.PSI polypeptide subunits	PS	PSAN (photosystem I reaction center subunit PSI-N); calmodulin binding Encodes the only subunit of photosystem I located entirely in the thylakoid lumen. May be involved in the interaction between plastocyanin and the photosystem I complex. Identical to Photosystem I reaction center subunit N, chloroplast precursor (PSAN) [Arabidopsis Thaliana] (GB:P49107); similar to unknown [Populus trichocarpa…	T
a_84_p811589	1.1.2.2	PS.lightreaction.photosystem I.PSI polypeptide subunits	PS	PSAN (photosystem I reaction center subunit PSI-N); calmodulin binding Encodes the only subunit of photosystem I located entirely in the thylakoid lumen. May be involved in the interaction between plastocyanin and the photosystem I complex. Identical to Photosystem I reaction center subunit N, chloroplast precursor (PSAN) [Arabidopsis Thaliana] (GB:P49107); similar to unknown [Populus trichocarpa…	T
a_84_p769817	1.1.2.2	PS.lightreaction.photosystem I.PSI polypeptide subunits	PS	Encodes the D1 subunit of photosystem I and II reaction centers. Identical to Photosystem I P700 chlorophyll a apoprotein A2 (PsaB) (PSI-B) (psaB) [Arabidopsis Thaliana] (GB:P56767); similar to photosystem I P700 apoprotein A2 [Ranunculus macranthus] (GB:AAZ04114.1); similar to photosystem I P700 apoprotein A2 [Nandina domestica] (GB:YP_740649.1); similar to photosystem I P700 apoprotein A2 [Spin…	T
a_84_p769744	1.1.2.2	PS.lightreaction.photosystem I.PSI polypeptide subunits	PS	Encodes the PsaC subunit of photosystem I. Identical to Photosystem I iron-sulfur center (Photosystem I subunit VII) (9 kDa polypeptide) (PSI-C) (PsaC) (psaC) [Arabidopsis Thaliana] (GB:P62090;GB:P07136;GB:P25252;GB:Q9MRU0;GB:Q9T2J4); similar to photosystem I subunit VII [Nuphar advena] (GB:AAZ04107.1); contains InterPro domain 4Fe-4S ferredoxin, iron-sulfur binding; (InterPro:IPR001450)	T
a_84_p838080	1.1.2.2	PS.lightreaction.photosystem I.PSI polypeptide subunits	PS	Encodes psaA protein comprising the reaction center for photosystem I along with psaB protein; hydrophobic protein encoded by the chloroplast genome. Identical to Photosystem I P700 chlorophyll a apoprotein A1 (PsaA) (PSI-A) (psaA) [Arabidopsis Thaliana] (GB:P56766;GB:Q31852); similar to PSI P700 apoprotein A1 [Nicotiana sylvestris] (GB:YP_358674.1); similar to photosystem I P700 apoprotein A1 [C…	T
a_84_p769750	1.1.2.2	PS.lightreaction.photosystem I.PSI polypeptide subunits	PS	Encodes psaA protein comprising the reaction center for photosystem I along with psaB protein; hydrophobic protein encoded by the chloroplast genome. Identical to Photosystem I P700 chlorophyll a apoprotein A1 (PsaA) (PSI-A) (psaA) [Arabidopsis Thaliana] (GB:P56766;GB:Q31852); similar to PSI P700 apoprotein A1 [Nicotiana sylvestris] (GB:YP_358674.1); similar to photosystem I P700 apoprotein A1 [C…	T
a_84_p838267	1.1.2.2	PS.lightreaction.photosystem I.PSI polypeptide subunits	PS	Encodes psaA protein comprising the reaction center for photosystem I along with psaB protein; hydrophobic protein encoded by the chloroplast genome. Identical to Photosystem I P700 chlorophyll a apoprotein A1 (PsaA) (PSI-A) (psaA) [Arabidopsis Thaliana] (GB:P56766;GB:Q31852); similar to PSI P700 apoprotein A1 [Nicotiana sylvestris] (GB:YP_358674.1); similar to photosystem I P700 apoprotein A1 [C…	T
a_84_p751224	1.1.3	PS.lightreaction.cytochrome b6/f	PS	Cytochrome B6, pseudogene, similar to Cytochrome B6. (Mouse-ear cress) {Arabidopsis thaliana}; blastp match of 61% identity and 7.1e-17 P-value to GP|2959637|gb|AAC05628.1||AF001491 cytochrome b6 {Prochlorococcus marinus str. MIT 9303}	T
a_84_p757941	1.1.3	PS.lightreaction.cytochrome b6/f	PS	cytochrome b6f complex subunit (petM), putative similar to unknown [Euphorbia esula] (GB:AAF34768.1); contains InterPro domain PetM of cytochrome b6f complex subunit 7; (InterPro:IPR012595)	T
a_84_p13483	1.1.3	PS.lightreaction.cytochrome b6/f	PS	cytochrome b6f complex subunit (petM), putative similar to unknown [Euphorbia esula] (GB:AAF34768.1); contains InterPro domain PetM of cytochrome b6f complex subunit 7; (InterPro:IPR012595)	T
a_84_p757021	1.1.3	PS.lightreaction.cytochrome b6/f	PS	cytochrome b6f complex subunit (petM), putative similar to unknown [Euphorbia esula] (GB:AAF34768.1); contains InterPro domain PetM of cytochrome b6f complex subunit 7; (InterPro:IPR012595)	T
a_84_p794078	1.1.3	PS.lightreaction.cytochrome b6/f	PS	PETC (PHOTOSYNTHETIC ELECTRON TRANSFER C) Encodes the Rieske FeS center of cytochrome b6f complex. Gene is expressed in shoot but not in root. Mutant has reduced electron transport at saturating light intensities and Q-cycle activity is hypersensitive to acidification of the thylakoid lumen. Identical to Cytochrome b6-f complex iron-sulfur subunit, chloroplast precursor (EC 1.10.99.1) (Rieske iro…	T
a_84_p14724	1.1.3	PS.lightreaction.cytochrome b6/f	PS	PETC (PHOTOSYNTHETIC ELECTRON TRANSFER C) Encodes the Rieske FeS center of cytochrome b6f complex. Gene is expressed in shoot but not in root. Mutant has reduced electron transport at saturating light intensities and Q-cycle activity is hypersensitive to acidification of the thylakoid lumen. Identical to Cytochrome b6-f complex iron-sulfur subunit, chloroplast precursor (EC 1.10.99.1) (Rieske iro…	T
a_84_p807444	1.1.3	PS.lightreaction.cytochrome b6/f	PS	PETC (PHOTOSYNTHETIC ELECTRON TRANSFER C) Encodes the Rieske FeS center of cytochrome b6f complex. Gene is expressed in shoot but not in root. Mutant has reduced electron transport at saturating light intensities and Q-cycle activity is hypersensitive to acidification of the thylakoid lumen. Identical to Cytochrome b6-f complex iron-sulfur subunit, chloroplast precursor (EC 1.10.99.1) (Rieske iro…	T
a_84_p769965	1.1.3	PS.lightreaction.cytochrome b6/f	PS	Encodes cytochrome f apoprotein; involved in photosynthetic electron transport chain; encoded by the chloroplast genome and is transcriptionally repressed by a nuclear gene HCF2. Identical to Apocytochrome f precursor (petA) [Arabidopsis Thaliana] (GB:P56771); similar to Apocytochrome f precursor (GB:P36438); contains InterPro domain Cytochrome f; (InterPro:IPR002325); contains InterPro domain Ru…	T
a_84_p769694	1.1.3	PS.lightreaction.cytochrome b6/f	PS	Encodes the cytochrome b(6) subunit of the cytochrome b6f complex. Identical to Cytochrome b6 (petB) [Arabidopsis Thaliana] (GB:P56773); similar to cytochrome b (MTCYB) (COB) (CYTB) [Arabidopsis thaliana] (TAIR:AT2G07727.1); similar to cytochrome b6 [Spinacia oleracea] (GB:NP_054964.1); similar to Cytochrome b6 (GB:P06247); contains InterPro domain Cytochrome b6; (InterPro:IPR012232); contains In…	T
a_84_p818132	1.1.3	PS.lightreaction.cytochrome b6/f	PS	Encodes the cytochrome b(6) subunit of the cytochrome b6f complex. Identical to Cytochrome b6 (petB) [Arabidopsis Thaliana] (GB:P56773); similar to cytochrome b (MTCYB) (COB) (CYTB) [Arabidopsis thaliana] (TAIR:AT2G07727.1); similar to cytochrome b6 [Spinacia oleracea] (GB:NP_054964.1); similar to Cytochrome b6 (GB:P06247); contains InterPro domain Cytochrome b6; (InterPro:IPR012232); contains In…	T
a_84_p769903	1.1.3	PS.lightreaction.cytochrome b6/f	PS	A chloroplast gene encoding subunit IV of the cytochrome b6/f complex Identical to Cytochrome b6-f complex subunit 4 (17 kDa polypeptide) (petD) [Arabidopsis Thaliana] (GB:P56774); similar to cytochrome b (MTCYB) (COB) (CYTB) [Arabidopsis thaliana] (TAIR:AT2G07727.1); similar to cytochrome b6/f complex subunit IV [Nicotiana tabacum] (GB:NP_054531.1); similar to cytochrome b6/f complex subunit IV …	T
a_84_p799948	1.1.4	PS.lightreaction.ATP synthase	PS	ATPC2 (ATP synthase gamma chain 2) One of two genes that encode the gamma subunit of Arabidopsis chloroplast ATP synthase. It is thought to be involved in the regulation of the ATP synthase activity. Identical to ATP synthase gamma chain 2, chloroplast precursor (EC 3.6.3.14) (ATPC2) [Arabidopsis Thaliana] (GB:Q01909); similar to ATPC1 (ATP synthase gamma chain 1) [Arabidopsis thaliana] (TAIR:AT4…	T
a_84_p12283	1.1.4	PS.lightreaction.ATP synthase	PS	ATPC2 (ATP synthase gamma chain 2) One of two genes that encode the gamma subunit of Arabidopsis chloroplast ATP synthase. It is thought to be involved in the regulation of the ATP synthase activity. Identical to ATP synthase gamma chain 2, chloroplast precursor (EC 3.6.3.14) (ATPC2) [Arabidopsis Thaliana] (GB:Q01909); similar to ATPC1 (ATP synthase gamma chain 1) [Arabidopsis thaliana] (TAIR:AT4…	T
a_84_p231679	1.1.4	PS.lightreaction.ATP synthase	PS	ATP synthase protein I -related similar to hypothetical protein MtrDRAFT_AC135231g19v1 [Medicago truncatula] (GB:ABE82903.1)	T
a_84_p808539	1.1.4	PS.lightreaction.ATP synthase	PS	ATPC1 (ATP synthase gamma chain 1) One of two genes (with ATPC2) encoding the gamma subunit of Arabidopsis chloroplast ATP synthase. Identical to ATP synthase gamma chain 1, chloroplast precursor (EC 3.6.3.14) (ATPC1) [Arabidopsis Thaliana] (GB:Q01908); similar to ATPC2 (ATP synthase gamma chain 2) [Arabidopsis thaliana] (TAIR:AT1G15700.1); similar to ATP synthase gamma chain, chloroplast precurs…	T
a_84_p297434	1.1.4	PS.lightreaction.ATP synthase	PS	ATPC1 (ATP synthase gamma chain 1) One of two genes (with ATPC2) encoding the gamma subunit of Arabidopsis chloroplast ATP synthase. Identical to ATP synthase gamma chain 1, chloroplast precursor (EC 3.6.3.14) (ATPC1) [Arabidopsis Thaliana] (GB:Q01908); similar to ATPC2 (ATP synthase gamma chain 2) [Arabidopsis thaliana] (TAIR:AT1G15700.1); similar to ATP synthase gamma chain, chloroplast precurs…	T
a_84_p809828	1.1.4	PS.lightreaction.ATP synthase	PS	ATP synthase family similar to H+-transporting two-sector ATPase, B/B subunit [Medicago truncatula] (GB:ABE81773.1); contains InterPro domain ATPase, F0 complex, subunit B/B&apos; (InterPro:IPR002146)	T
a_84_p809827	1.1.4	PS.lightreaction.ATP synthase	PS	ATP synthase family similar to H+-transporting two-sector ATPase, B/B subunit [Medicago truncatula] (GB:ABE81773.1); contains InterPro domain ATPase, F0 complex, subunit B/B&apos; (InterPro:IPR002146)	T
a_84_p809819	1.1.4	PS.lightreaction.ATP synthase	PS	ATP synthase family similar to H+-transporting two-sector ATPase, B/B subunit [Medicago truncatula] (GB:ABE81773.1); contains InterPro domain ATPase, F0 complex, subunit B/B&apos; (InterPro:IPR002146)	T
a_84_p18601	1.1.4	PS.lightreaction.ATP synthase	PS	ATP synthase family similar to H+-transporting two-sector ATPase, B/B subunit [Medicago truncatula] (GB:ABE81773.1); contains InterPro domain ATPase, F0 complex, subunit B/B&apos; (InterPro:IPR002146)	T
a_84_p12848	1.1.4	PS.lightreaction.ATP synthase	PS	ATP synthase delta chain, chloroplast, putative / H(+)-transporting two-sector ATPase, delta (OSCP) subunit, putative similar to ATP synthase delta chain, mitochondrial, putative / H(+)-transporting two-sector ATPase, delta (OSCP) subunit, putative [Arabidopsis thaliana] (TAIR:AT5G13450.1); similar to ATP synthase delta chain, chloroplast precursor (GB:P32980); contains InterPro domain ATPase, F1…	T
a_84_p543127	1.1.4	PS.lightreaction.ATP synthase	PS	ATP synthase delta chain-related contains InterPro domain ATPase, F1 complex, OSCP/delta subunit; (InterPro:IPR000711)	T
a_84_p769998	1.1.4	PS.lightreaction.ATP synthase	PS	ATPase epsilon subunit similar to ATP synthase CF1 epsilon subunit [Gossypium hirsutum] (GB:YP_538941.1); contains InterPro domain ATPase, F1 complex, delta/epsilon subunit; (InterPro:IPR001469)	T
a_84_p769781	1.1.4	PS.lightreaction.ATP synthase	PS	Encodes the ATPase alpha subunit, which is a subunit of ATP synthase and part of the CF1 portion which catalyzes the conversion of ADP to ATP using the proton motive force. This complex is located in the thylakoid membrane of the chloroplast. Identical to ATP synthase subunit alpha (EC 3.6.3.14) (ATPase subunit alpha) (ATP synthase F1 sector subunit alpha) (atpA) [Arabidopsis Thaliana] (GB:P56757…	T
a_84_p769870	1.1.4	PS.lightreaction.ATP synthase	PS	ATPase F subunit. Identical to ATP synthase B chain (EC 3.6.3.14) (ATPase subunit I) (atpF) [Arabidopsis Thaliana] (GB:P56759); similar to ATP synthase CF0 B chain [Atropa belladonna] (GB:NP_783218.1); contains InterPro domain ATPase, F0 complex, subunit B/B&apos; (InterPro:IPR002146)	T
a_84_p769899	1.1.4	PS.lightreaction.ATP synthase	PS	chloroplast-encoded gene for beta subunit of ATP synthase Identical to ATP synthase subunit beta (EC 3.6.3.14) (ATPase subunit beta) (ATP synthase F1 sector subunit beta) (atpB) [Arabidopsis Thaliana] (GB:P19366); similar to ATP synthase beta chain 1, mitochondrial [Arabidopsis thaliana] (TAIR:AT5G08670.1); similar to ATP synthase beta chain 2, mitochondrial [Arabidopsis thaliana] (TAIR:AT5G08690…	T
a_84_p846895	1.1.4	PS.lightreaction.ATP synthase	PS	chloroplast-encoded gene for beta subunit of ATP synthase Identical to ATP synthase subunit beta (EC 3.6.3.14) (ATPase subunit beta) (ATP synthase F1 sector subunit beta) (atpB) [Arabidopsis Thaliana] (GB:P19366); similar to ATP synthase beta chain 1, mitochondrial [Arabidopsis thaliana] (TAIR:AT5G08670.1); similar to ATP synthase beta chain 2, mitochondrial [Arabidopsis thaliana] (TAIR:AT5G08690…	T
a_84_p760061	1.1.4	PS.lightreaction.ATP synthase	PS	Encodes a subunit of ATPase complex CF0, which is a proton channel that supplies the proton motive force to drive ATP synthesis by CF1 portion of the complex. Identical to Chloroplast ATP synthase a chain precursor (EC 3.6.3.14) (ATPase subunit IV) (atpI) [Arabidopsis Thaliana] (GB:P56758); similar to ATPase subunit 6, putative [Arabidopsis thaliana] (TAIR:AT2G07741.1); similar to ATP synthase CF…	T
a_84_p820145	1.1.5	PS.lightreaction.other electron carrier (ox/red)	PS	cytochrome c6 (ATC6) Identical to Cytochrome c6, chloroplast precursor (Soluble cytochrome f) (Cytochrome c553) (Cytochrome c-553) (Cytochrome c-552) (Atc6) (petJ) [Arabidopsis Thaliana] (GB:Q93VA3;GB:Q8SKV3;GB:Q9FL93); similar to electron transporter protein [Brassica rapa] (GB:ABK56012.1); contains InterPro domain Cytochrome c, monohaem; (InterPro:IPR009056); contains InterPro domain Cytochrome…	T
a_84_p842464	1.1.5	PS.lightreaction.other electron carrier (ox/red)	PS	cytochrome c6 (ATC6) Identical to Cytochrome c6, chloroplast precursor (Soluble cytochrome f) (Cytochrome c553) (Cytochrome c-553) (Cytochrome c-552) (Atc6) (petJ) [Arabidopsis Thaliana] (GB:Q93VA3;GB:Q8SKV3;GB:Q9FL93); similar to electron transporter protein [Brassica rapa] (GB:ABK56012.1); contains InterPro domain Cytochrome c, monohaem; (InterPro:IPR009056); contains InterPro domain Cytochrome…	T
a_84_p136505	1.1.5	PS.lightreaction.other electron carrier (ox/red)	PS	cytochrome c6 (ATC6) Identical to Cytochrome c6, chloroplast precursor (Soluble cytochrome f) (Cytochrome c553) (Cytochrome c-553) (Cytochrome c-552) (Atc6) (petJ) [Arabidopsis Thaliana] (GB:Q93VA3;GB:Q8SKV3;GB:Q9FL93); similar to electron transporter protein [Brassica rapa] (GB:ABK56012.1); contains InterPro domain Cytochrome c, monohaem; (InterPro:IPR009056); contains InterPro domain Cytochrome…	T
a_84_p807230	1.1.5.1	PS.lightreaction.other electron carrier (ox/red).plastocyanin	PS	DRT112 (DNA-damage-repair/toleration protein 112); copper ion binding / electron carrier recombination and DNA-damage resistance protein (DRT112) Identical to Plastocyanin major isoform, chloroplast precursor (DNA-damage- repair/toleration protein DRT112) (DRT112) [Arabidopsis Thaliana] (GB:P42699;GB:Q9LN26); similar to plastocyanin [Arabidopsis thaliana] (TAIR:AT1G76100.1); similar to DRT112 (GB…	T
a_84_p807241	1.1.5.1	PS.lightreaction.other electron carrier (ox/red).plastocyanin	PS	DRT112 (DNA-damage-repair/toleration protein 112); copper ion binding / electron carrier recombination and DNA-damage resistance protein (DRT112) Identical to Plastocyanin major isoform, chloroplast precursor (DNA-damage- repair/toleration protein DRT112) (DRT112) [Arabidopsis Thaliana] (GB:P42699;GB:Q9LN26); similar to plastocyanin [Arabidopsis thaliana] (TAIR:AT1G76100.1); similar to DRT112 (GB…	T
a_84_p14351	1.1.5.1	PS.lightreaction.other electron carrier (ox/red).plastocyanin	PS	DRT112 (DNA-damage-repair/toleration protein 112); copper ion binding / electron carrier recombination and DNA-damage resistance protein (DRT112) Identical to Plastocyanin major isoform, chloroplast precursor (DNA-damage- repair/toleration protein DRT112) (DRT112) [Arabidopsis Thaliana] (GB:P42699;GB:Q9LN26); similar to plastocyanin [Arabidopsis thaliana] (TAIR:AT1G76100.1); similar to DRT112 (GB…	T
a_84_p14364	1.1.5.1	PS.lightreaction.other electron carrier (ox/red).plastocyanin	PS	plastocyanin Identical to Plastocyanin minor isoform, chloroplast precursor (PETE) [Arabidopsis Thaliana] (GB:P11490;GB:P93656;GB:Q52K91;GB:Q9SGS3); similar to DRT112 (DNA-damage-repair/toleration protein 112), copper ion binding / electron carrier [Arabidopsis thaliana] (TAIR:AT1G20340.1); similar to plastocyanin (GB:AAA32834.1); contains InterPro domain Plastocyanin; (InterPro:IPR002387); conta…	T
a_84_p18071	1.1.5.2	PS.lightreaction.other electron carrier (ox/red).ferredoxin	PS	ATFD1 (FERREDOXIN 1); electron carrier/ iron ion binding Identical to Ferredoxin-2, chloroplast precursor (PETF2) [Arabidopsis Thaliana] (GB:O04090); similar to FED A (FERREDOXIN 2), electron carrier/ iron ion binding [Arabidopsis thaliana] (TAIR:AT1G60950.1); similar to Ferredoxin-1, chloroplast precursor (Ferredoxin I) (GB:O04683); contains InterPro domain 2Fe-2S Ferredoxin-like fold; (InterPro…	T
a_84_p23636	1.1.5.2	PS.lightreaction.other electron carrier (ox/red).ferredoxin	PS	ferredoxin-related similar to Os08g0459300 [Oryza sativa (japonica cultivar-group)] (GB:NP_001061973.1); similar to Os02g0834300 [Oryza sativa (japonica cultivar-group)] (GB:NP_001048640.1); contains domain PR-1-like (SSF55797)	T
a_84_p801061	1.1.5.2	PS.lightreaction.other electron carrier (ox/red).ferredoxin	PS	FED A (FERREDOXIN 2); electron carrier/ iron ion binding encodes a ferredoxin gene Identical to Ferredoxin-1, chloroplast precursor (PETF1) [Arabidopsis Thaliana] (GB:P16972); similar to ATFD1 (FERREDOXIN 1), electron carrier/ iron ion binding [Arabidopsis thaliana] (TAIR:AT1G10960.1); similar to chloroplast ferredoxin I [Nicotiana tabacum] (GB:AAS58496.1); contains InterPro domain 2Fe-2S Ferredo…	T
a_84_p800976	1.1.5.2	PS.lightreaction.other electron carrier (ox/red).ferredoxin	PS	FED A (FERREDOXIN 2); electron carrier/ iron ion binding encodes a ferredoxin gene Identical to Ferredoxin-1, chloroplast precursor (PETF1) [Arabidopsis Thaliana] (GB:P16972); similar to ATFD1 (FERREDOXIN 1), electron carrier/ iron ion binding [Arabidopsis thaliana] (TAIR:AT1G10960.1); similar to chloroplast ferredoxin I [Nicotiana tabacum] (GB:AAS58496.1); contains InterPro domain 2Fe-2S Ferredo…	T
a_84_p18085	1.1.5.2	PS.lightreaction.other electron carrier (ox/red).ferredoxin	PS	FED A (FERREDOXIN 2); electron carrier/ iron ion binding encodes a ferredoxin gene Identical to Ferredoxin-1, chloroplast precursor (PETF1) [Arabidopsis Thaliana] (GB:P16972); similar to ATFD1 (FERREDOXIN 1), electron carrier/ iron ion binding [Arabidopsis thaliana] (TAIR:AT1G10960.1); similar to chloroplast ferredoxin I [Nicotiana tabacum] (GB:AAS58496.1); contains InterPro domain 2Fe-2S Ferredo…	T
a_84_p808768	1.1.5.2	PS.lightreaction.other electron carrier (ox/red).ferredoxin	PS	FED A (FERREDOXIN 2); electron carrier/ iron ion binding encodes a ferredoxin gene Identical to Ferredoxin-1, chloroplast precursor (PETF1) [Arabidopsis Thaliana] (GB:P16972); similar to ATFD1 (FERREDOXIN 1), electron carrier/ iron ion binding [Arabidopsis thaliana] (TAIR:AT1G10960.1); similar to chloroplast ferredoxin I [Nicotiana tabacum] (GB:AAS58496.1); contains InterPro domain 2Fe-2S Ferredo…	T
a_84_p802429	1.1.5.2	PS.lightreaction.other electron carrier (ox/red).ferredoxin	PS	FED A (FERREDOXIN 2); electron carrier/ iron ion binding encodes a ferredoxin gene Identical to Ferredoxin-1, chloroplast precursor (PETF1) [Arabidopsis Thaliana] (GB:P16972); similar to ATFD1 (FERREDOXIN 1), electron carrier/ iron ion binding [Arabidopsis thaliana] (TAIR:AT1G10960.1); similar to chloroplast ferredoxin I [Nicotiana tabacum] (GB:AAS58496.1); contains InterPro domain 2Fe-2S Ferredo…	T
a_84_p801134	1.1.5.2	PS.lightreaction.other electron carrier (ox/red).ferredoxin	PS	FED A (FERREDOXIN 2); electron carrier/ iron ion binding encodes a ferredoxin gene Identical to Ferredoxin-1, chloroplast precursor (PETF1) [Arabidopsis Thaliana] (GB:P16972); similar to ATFD1 (FERREDOXIN 1), electron carrier/ iron ion binding [Arabidopsis thaliana] (TAIR:AT1G10960.1); similar to chloroplast ferredoxin I [Nicotiana tabacum] (GB:AAS58496.1); contains InterPro domain 2Fe-2S Ferredo…	T
a_84_p808752	1.1.5.2	PS.lightreaction.other electron carrier (ox/red).ferredoxin	PS	FED A (FERREDOXIN 2); electron carrier/ iron ion binding encodes a ferredoxin gene Identical to Ferredoxin-1, chloroplast precursor (PETF1) [Arabidopsis Thaliana] (GB:P16972); similar to ATFD1 (FERREDOXIN 1), electron carrier/ iron ion binding [Arabidopsis thaliana] (TAIR:AT1G10960.1); similar to chloroplast ferredoxin I [Nicotiana tabacum] (GB:AAS58496.1); contains InterPro domain 2Fe-2S Ferredo…	T
a_84_p809662	1.1.5.2	PS.lightreaction.other electron carrier (ox/red).ferredoxin	PS	ferredoxin-related similar to ferredoxin-related [Arabidopsis thaliana] (TAIR:AT4G32590.1); similar to Ferredoxin [Medicago truncatula] (GB:ABE80924.1); contains InterPro domain 2Fe-2S Ferredoxin-like fold; (InterPro:IPR012675); contains InterPro domain Ferredoxin; (InterPro:IPR001041)	T
a_84_p10789	1.1.5.2	PS.lightreaction.other electron carrier (ox/red).ferredoxin	PS	ferredoxin-related similar to ferredoxin-related [Arabidopsis thaliana] (TAIR:AT4G32590.1); similar to Ferredoxin [Medicago truncatula] (GB:ABE80924.1); contains InterPro domain 2Fe-2S Ferredoxin-like fold; (InterPro:IPR012675); contains InterPro domain Ferredoxin; (InterPro:IPR001041)	T
a_84_p608794	1.1.5.2	PS.lightreaction.other electron carrier (ox/red).ferredoxin	PS	binding similar to stress-inducible protein, putative [Arabidopsis thaliana] (TAIR:AT1G62740.1); similar to Putative TPR domain containing protein, identical [Solanum demissum] (GB:AAU90344.1); contains InterPro domain Tetratricopeptide region; (InterPro:IPR013026); contains InterPro domain Thioredoxin-like fold; (InterPro:IPR012336); contains InterPro domain Tetratricopeptide TPR_1; (InterPro:IP…	T
a_84_p135765	1.1.5.2	PS.lightreaction.other electron carrier (ox/red).ferredoxin	PS	ferredoxin-related similar to ferredoxin-related [Arabidopsis thaliana] (TAIR:AT3G16250.1); similar to unknown protein [Oryza sativa (japonica cultivar-group)] (GB:AAT58739.1); similar to Os05g0555300 [Oryza sativa (japonica cultivar-group)] (GB:NP_001056273.1); contains InterPro domain 2Fe-2S Ferredoxin-like fold; (InterPro:IPR012675); contains InterPro domain Ferredoxin; (InterPro:IPR001041)	T
a_84_p847790	1.1.5.2	PS.lightreaction.other electron carrier (ox/red).ferredoxin	PS	ferredoxin-related similar to ferredoxin-related [Arabidopsis thaliana] (TAIR:AT3G16250.1); similar to unknown protein [Oryza sativa (japonica cultivar-group)] (GB:AAT58739.1); similar to Os05g0555300 [Oryza sativa (japonica cultivar-group)] (GB:NP_001056273.1); contains InterPro domain 2Fe-2S Ferredoxin-like fold; (InterPro:IPR012675); contains InterPro domain Ferredoxin; (InterPro:IPR001041)	T
a_84_p824040	1.1.5.2	PS.lightreaction.other electron carrier (ox/red).ferredoxin	PS	similar to Os03g0213200 [Oryza sativa (japonica cultivar-group)] (GB:NP_001049360.1); contains InterPro domain Cupin, RmlC-type; (InterPro:IPR011051)	T
a_84_p20566	1.1.5.2	PS.lightreaction.other electron carrier (ox/red).ferredoxin	PS	similar to Os03g0213200 [Oryza sativa (japonica cultivar-group)] (GB:NP_001049360.1); contains InterPro domain Cupin, RmlC-type; (InterPro:IPR011051)	T
a_84_p813618	1.1.5.3	PS.lightreaction.other electron carrier (ox/red).ferredoxin reductase	PS	ATLFNR2 (LEAF FNR 2); NADPH dehydrogenase/ oxidoreductase Encodes a leaf-type ferredoxin:NADP(H) oxidoreductase. It is present in both chloroplast stroma and thylakoid membranes but is more abundant in the stroma similar to ATLFNR1 (LEAF FNR 1), NADPH dehydrogenase/ oxidoreductase [Arabidopsis thaliana] (TAIR:AT5G66190.1); similar to chloroplast ferredoxin-NADP+ oxidoreductase precursor [Capsicum…	T
a_84_p813625	1.1.5.3	PS.lightreaction.other electron carrier (ox/red).ferredoxin reductase	PS	ATLFNR2 (LEAF FNR 2); NADPH dehydrogenase/ oxidoreductase Encodes a leaf-type ferredoxin:NADP(H) oxidoreductase. It is present in both chloroplast stroma and thylakoid membranes but is more abundant in the stroma similar to ATLFNR1 (LEAF FNR 1), NADPH dehydrogenase/ oxidoreductase [Arabidopsis thaliana] (TAIR:AT5G66190.1); similar to chloroplast ferredoxin-NADP+ oxidoreductase precursor [Capsicum…	T
a_84_p20031	1.1.5.3	PS.lightreaction.other electron carrier (ox/red).ferredoxin reductase	PS	ATLFNR2 (LEAF FNR 2); NADPH dehydrogenase/ oxidoreductase Encodes a leaf-type ferredoxin:NADP(H) oxidoreductase. It is present in both chloroplast stroma and thylakoid membranes but is more abundant in the stroma similar to ATLFNR1 (LEAF FNR 1), NADPH dehydrogenase/ oxidoreductase [Arabidopsis thaliana] (TAIR:AT5G66190.1); similar to chloroplast ferredoxin-NADP+ oxidoreductase precursor [Capsicum…	T
a_84_p23331	1.1.5.3	PS.lightreaction.other electron carrier (ox/red).ferredoxin reductase	PS	NADP adrenodoxin-like ferredoxin reductase similar to GLT1 (NADH-dependent glutamate synthase 1 gene) [Arabidopsis thaliana] (TAIR:AT5G53460.1); similar to NADPH:adrenodoxin oxidoreductase, mitochondrial precursor (Adrenodoxin reductase) (AR) (Ferredoxin reductase) (Ferredoxin--NADP(+) reductase) (GB:P82861); similar to Os02g0277600 [Oryza sativa (japonica cultivar-group)] (GB:NP_001046547.1); co…	T
a_84_p17896	1.1.5.3	PS.lightreaction.other electron carrier (ox/red).ferredoxin reductase	PS	ATLFNR1 (LEAF FNR 1); NADPH dehydrogenase/ oxidoreductase Encodes a leaf-type ferredoxin:NADP(H) oxidoreductase. It is present in both chloroplast stroma and thylakoid membranes but is more abundant in the thylakoid. The affinity of this enzyme for ferredoxin is slightly, but significantly, higher than AtLFNR2, an isoform of the same enzyme. similar to ATLFNR2 (LEAF FNR 2), NADPH dehydrogenase/ o…	T
a_84_p861344	1.1.5.3	PS.lightreaction.other electron carrier (ox/red).ferredoxin reductase	PS	ATLFNR1 (LEAF FNR 1); NADPH dehydrogenase/ oxidoreductase Encodes a leaf-type ferredoxin:NADP(H) oxidoreductase. It is present in both chloroplast stroma and thylakoid membranes but is more abundant in the thylakoid. The affinity of this enzyme for ferredoxin is slightly, but significantly, higher than AtLFNR2, an isoform of the same enzyme. similar to ATLFNR2 (LEAF FNR 2), NADPH dehydrogenase/ o…	T
a_84_p796027	1.1.5.3	PS.lightreaction.other electron carrier (ox/red).ferredoxin reductase	PS	ATLFNR1 (LEAF FNR 1); NADPH dehydrogenase/ oxidoreductase Encodes a leaf-type ferredoxin:NADP(H) oxidoreductase. It is present in both chloroplast stroma and thylakoid membranes but is more abundant in the thylakoid. The affinity of this enzyme for ferredoxin is slightly, but significantly, higher than AtLFNR2, an isoform of the same enzyme. similar to ATLFNR2 (LEAF FNR 2), NADPH dehydrogenase/ o…	T
a_84_p812767	1.1.5.3	PS.lightreaction.other electron carrier (ox/red).ferredoxin reductase	PS	ATLFNR1 (LEAF FNR 1); NADPH dehydrogenase/ oxidoreductase Encodes a leaf-type ferredoxin:NADP(H) oxidoreductase. It is present in both chloroplast stroma and thylakoid membranes but is more abundant in the thylakoid. The affinity of this enzyme for ferredoxin is slightly, but significantly, higher than AtLFNR2, an isoform of the same enzyme. similar to ATLFNR2 (LEAF FNR 2), NADPH dehydrogenase/ o…	T
a_84_p812760	1.1.5.3	PS.lightreaction.other electron carrier (ox/red).ferredoxin reductase	PS	ATLFNR1 (LEAF FNR 1); NADPH dehydrogenase/ oxidoreductase Encodes a leaf-type ferredoxin:NADP(H) oxidoreductase. It is present in both chloroplast stroma and thylakoid membranes but is more abundant in the thylakoid. The affinity of this enzyme for ferredoxin is slightly, but significantly, higher than AtLFNR2, an isoform of the same enzyme. similar to ATLFNR2 (LEAF FNR 2), NADPH dehydrogenase/ o…	T
a_84_p14526	1.1.5.4	PS.lightreaction.other electron carrier (ox/red).ferredoxin oxireductase	PS	HY2 (ELONGATED HYPOCOTYL 2); phytochromobilin:ferredoxin oxidoreductase Required for biosynthesis of the tetrapyrrole phytochrome chromophore phytochromobilin. Encodes phytochromobilin synthase, a ferredoxin-dependent biliverdin reductase. It is necessary for coupling the expression of some nuclear genes to the functional state of the chloroplast. Identical to Phytochromobilin:ferredoxin oxidored…	T
a_84_p151108	1.1.6	PS.lightreaction.NADH DH	PS	NDH-O (NAD(P)H:PLASTOQUINONE DEHYDROGENASE COMPLEX SUBUNIT O) Encodes subunit NDH-O of NAD(P)H:plastoquinone dehydrogenase complex (Ndh complex) present in the thylakoid membrane of chloroplasts. This subunit is thought to be required for Ndh complex assembly. similar to Os01g0959900 [Oryza sativa (japonica cultivar-group)] (GB:NP_001045462.1)	T
a_84_p812143	1.1.6	PS.lightreaction.NADH DH	PS	NDH-O (NAD(P)H:PLASTOQUINONE DEHYDROGENASE COMPLEX SUBUNIT O) Encodes subunit NDH-O of NAD(P)H:plastoquinone dehydrogenase complex (Ndh complex) present in the thylakoid membrane of chloroplasts. This subunit is thought to be required for Ndh complex assembly. similar to Os01g0959900 [Oryza sativa (japonica cultivar-group)] (GB:NP_001045462.1)	T
a_84_p74654	1.1.6	PS.lightreaction.NADH DH	PS	similar to unknown protein [Arabidopsis thaliana] (TAIR:AT1G36320.1); similar to conserved hypothetical protein [Medicago truncatula] (GB:ABE84185.1)	T
a_84_p211188	1.1.6	PS.lightreaction.NADH DH	PS	Encodes subunit NDH-N of NAD(P)H:plastoquinone dehydrogenase complex (Ndh complex) present in the thylakoid membrane of chloroplasts. This subunit is thought to be required for Ndh complex assembly. similar to Os01g0882500 [Oryza sativa (japonica cultivar-group)] (GB:NP_001045009.1); similar to hypothetical protein [Oryza sativa (japonica cultivar-group)] (GB:BAD82572.1)	T
a_84_p769808	1.1.6	PS.lightreaction.NADH DH	PS	Represents a plastid-encoded subunit of a NAD(P)H dehydrogenase complex. Its mRNA is edited at four positions. Translation data is not available for this gene. Identical to NAD(P)H-quinone oxidoreductase chain 4, chloroplast (EC 1.6.5.-) (NAD(P)H dehydrogenase, chain 4) (NADH-plastoquinone oxidoreductase chain 4) (ndhD) [Arabidopsis Thaliana] (GB:P26288;GB:Q9MRT9); similar to NADH-plastoquinone o…	T
a_84_p756752	1.1.6	PS.lightreaction.NADH DH	PS	Chloroplast encoded NADH dehydrogenase unit. Identical to NAD(P)H-quinone oxidoreductase chain 5, chloroplast (EC 1.6.5.-) (NAD(P)H dehydrogenase, chain 5) (NADH-plastoquinone oxidoreductase chain 5) (ndhF) [Arabidopsis Thaliana] (GB:P56752;GB:Q9MS93); similar to NADH dehydrogenase subunit F [Catolobus pendulus] (GB:ABC65933.1); similar to NADH dehydrogenase subunit F [Turritis glabra] (GB:ABC660…	T
a_84_p832601	1.1.6	PS.lightreaction.NADH DH	PS	Chloroplast encoded NADH dehydrogenase unit. Identical to NAD(P)H-quinone oxidoreductase chain 5, chloroplast (EC 1.6.5.-) (NAD(P)H dehydrogenase, chain 5) (NADH-plastoquinone oxidoreductase chain 5) (ndhF) [Arabidopsis Thaliana] (GB:P56752;GB:Q9MS93); similar to NADH dehydrogenase subunit F [Catolobus pendulus] (GB:ABC65933.1); similar to NADH dehydrogenase subunit F [Turritis glabra] (GB:ABC660…	T
a_84_p769700	1.1.6	PS.lightreaction.NADH DH	PS	Encodes NADH dehydrogenase subunit J. Its transcription is increased upon sulfur depletion. Identical to NAD(P)H-quinone oxidoreductase chain J, chloroplast (EC 1.6.5.-) (NAD(P)H dehydrogenase, chain J) (NADH-plastoquinone oxidoreductase subunit J) (ndhJ) [Arabidopsis Thaliana] (GB:P56754); similar to NADH dehydrogenase subunit J [Raphanus raphanistrum] (GB:BAE46913.1); contains InterPro domain N…	T
a_84_p769852	1.1.6	PS.lightreaction.NADH DH	PS	Encodes NADH dehydrogenase D3 subunit of the chloroplast NAD(P)H dehydrogenase complex Identical to NAD(P)H-quinone oxidoreductase chain 3, chloroplast (EC 1.6.5.-) (NAD(P)H dehydrogenase, chain 3) (NADH-plastoquinone oxidoreductase chain 3) (ndhC) [Arabidopsis Thaliana] (GB:P56751); similar to NADH-ubiquinone oxidoreductase chain 3, putative [Arabidopsis thaliana] (TAIR:AT2G07751.1); similar to …	T
a_84_p855719	1.1.6	PS.lightreaction.NADH DH	PS	Encodes NADH dehydrogenase D3 subunit of the chloroplast NAD(P)H dehydrogenase complex Identical to NAD(P)H-quinone oxidoreductase chain 3, chloroplast (EC 1.6.5.-) (NAD(P)H dehydrogenase, chain 3) (NADH-plastoquinone oxidoreductase chain 3) (ndhC) [Arabidopsis Thaliana] (GB:P56751); similar to NADH-ubiquinone oxidoreductase chain 3, putative [Arabidopsis thaliana] (TAIR:AT2G07751.1); similar to …	T
a_84_p769892	1.1.6	PS.lightreaction.NADH DH	PS	NADH dehydrogenase ND6 Identical to NAD(P)H-quinone oxidoreductase chain 6, chloroplast (EC 1.6.5.-) (NAD(P)H dehydrogenase, chain 6) (NADH-plastoquinone oxidoreductase chain 6) (ndhG) [Arabidopsis Thaliana] (GB:Q95695); similar to NADH-plastoquinone oxidoreductase subunit 6 [Gossypium hirsutum] (GB:YP_538987.1); contains InterPro domain NADH-ubiquinone/plastoquinone oxidoreductase, chain 6; (Int…	T
a_84_p769845	1.1.6	PS.lightreaction.NADH DH	PS	Encodes a protein which was originally thought to be part of photosystem II but its wheat homolog was later shown to encode for subunit K of NADH dehydrogenase. Identical to NAD(P)H-quinone oxidoreductase chain K, chloroplast (EC 1.6.5.-) (NAD(P)H dehydrogenase, chain K) (NADH-plastoquinone oxidoreductase subunit K) (ndhK) [Arabidopsis Thaliana] (GB:P56756); similar to NADH-ubiquinone oxidoreduct…	T
a_84_p23774	1.1.30	PS.lightreaction.state transition	PS	STN7 (STT7 HOMOLOG STN7); kinase/ protein kinase STN7 protein kinase; required for state transitions, phosphorylation of the major antenna complex (LHCII) between PSII and PSI, and light adaptation Identical to Serine/threonine-protein kinase SNT7, chloroplast precursor (SNT7) [Arabidopsis Thaliana] (GB:Q9S713); similar to STN8 (state transition 8), kinase [Arabidopsis thaliana] (TAIR:AT5G01920.1…	T
a_84_p817921	1.1.30	PS.lightreaction.state transition	PS	STN7 (STT7 HOMOLOG STN7); kinase/ protein kinase STN7 protein kinase; required for state transitions, phosphorylation of the major antenna complex (LHCII) between PSII and PSI, and light adaptation Identical to Serine/threonine-protein kinase SNT7, chloroplast precursor (SNT7) [Arabidopsis Thaliana] (GB:Q9S713); similar to STN8 (state transition 8), kinase [Arabidopsis thaliana] (TAIR:AT5G01920.1…	T
a_84_p23234	1.1.30	PS.lightreaction.state transition	PS	protein kinase family protein similar to protein kinase family protein [Arabidopsis thaliana] (TAIR:AT1G01540.2); similar to Protein kinase [Medicago truncatula] (GB:ABE93550.1); contains InterPro domain Protein kinase-like; (InterPro:IPR011009); contains InterPro domain Protein kinase; (InterPro:IPR000719); contains InterPro domain Serine/threonine protein kinase, active site; (InterPro:IPR00827…	T
a_84_p573310	1.1.30	PS.lightreaction.state transition	PS	protein kinase family protein similar to protein kinase family protein [Arabidopsis thaliana] (TAIR:AT1G01540.2); similar to Protein kinase [Medicago truncatula] (GB:ABE93550.1); similar to Os03g0125600 [Oryza sativa (japonica cultivar-group)] (GB:NP_001048818.1); contains InterPro domain Serine/threonine protein kinase; (InterPro:IPR002290); contains InterPro domain Protein kinase-like; (InterPr…	T
a_84_p63864	1.1.40	PS.lightreaction.cyclic electron flow-chlororespiration	PS	PGR5 (PROTON GRADIENT REGULATION 5) Involved in electron flow in Photosystem I. Essential for photoprotection. similar to PGR5 [Amaranthus hybridus] (GB:BAE00072.1)	T
a_84_p818774	1.1.40	PS.lightreaction.cyclic electron flow-chlororespiration	PS	PGR5 (PROTON GRADIENT REGULATION 5) Involved in electron flow in Photosystem I. Essential for photoprotection. similar to PGR5 [Amaranthus hybridus] (GB:BAE00072.1)	T
a_84_p846927	1.1.40	PS.lightreaction.cyclic electron flow-chlororespiration	PS	| Symbols: PIFI | PIFI (POST-ILLUMINATION CHLOROPHYLL FLUORESCENCE INCREASE) | chr3:5356789-5358077 REVERSEmoderately similar to ( 440)AT3G15840| Symbols: | similar to Os03g0586500 [Oryza sativa (japonica cultivar-group)] (GB:NP_001050569.1); similar to expressed protein [Oryza sativa (japonica cultivar-group)] (GB:ABF97352.1) | chr3:5356789-5358425 REVERSE	T
a_84_p71404	1.1.40	PS.lightreaction.cyclic electron flow-chlororespiration	PS	| Symbols: PIFI | PIFI (POST-ILLUMINATION CHLOROPHYLL FLUORESCENCE INCREASE) | chr3:5356789-5358077 REVERSEmoderately similar to ( 440)AT3G15840| Symbols: | similar to Os03g0586500 [Oryza sativa (japonica cultivar-group)] (GB:NP_001050569.1); similar to expressed protein [Oryza sativa (japonica cultivar-group)] (GB:ABF97352.1) | chr3:5356789-5358425 REVERSE	T
a_84_p808019	1.1.40	PS.lightreaction.cyclic electron flow-chlororespiration	PS	| Symbols: PIFI | PIFI (POST-ILLUMINATION CHLOROPHYLL FLUORESCENCE INCREASE) | chr3:5356789-5358077 REVERSEmoderately similar to ( 440)AT3G15840| Symbols: | similar to Os03g0586500 [Oryza sativa (japonica cultivar-group)] (GB:NP_001050569.1); similar to expressed protein [Oryza sativa (japonica cultivar-group)] (GB:ABF97352.1) | chr3:5356789-5358425 REVERSE	T
a_84_p10047	1.1.40	PS.lightreaction.cyclic electron flow-chlororespiration	PS	IM (IMMUTANS) Similar to mitochondrial alternative oxidase. im mutants have a variegated phenotype and fail to differentiate chloroplasts in the majority of their cells under high light intensity continuous illumination. The white tissues of immutans accumulate phytoene, a non-colored C40 carotenoid intermediate. This suggests that immutans controls, either directly or indirectly, the activity of…	T
a_84_p769774	1.1.40	PS.lightreaction.cyclic electron flow-chlororespiration	PS	Encodes the 49KDa plastid NAD(P)H dehydrogenase subunit H protein. Its transcription is regulated by an ndhF-specific plastid sigma factor, SIG4. Identical to NAD(P)H-quinone oxidoreductase chain H, chloroplast (EC 1.6.5.-) (NAD(P)H dehydrogenase, chain H) (NADH-plastoquinone oxidoreductase 49 kDa subunit) (ndhH) [Arabidopsis Thaliana] (GB:P56753); similar to NADH dehydrogenase subunit VII [Cucum…	T
a_84_p769994	1.1.40	PS.lightreaction.cyclic electron flow-chlororespiration	PS	NADH dehydrogenase ND2 similar to NADH-plastoquinone oxidoreductase subunit 2 [Fragaria x ananassa] (GB:ABG76914.1); similar to NAD(P)H-quinone oxidoreductase chain 2, chloroplast (NAD(P)H dehydrogenase, chain 2) (NADH-plastoquinone oxidoreductase chain 2) (GB:Q9T3G4); similar to NADH dehydrogenase ND2 subunit [Eucalyptus globulus subsp. globulus] (GB:YP_636343.1); contains InterPro domain NADH/U…	T
a_84_p769879	1.1.40	PS.lightreaction.cyclic electron flow-chlororespiration	PS	NADH dehydrogenase ND1 Identical to NAD(P)H-quinone oxidoreductase subunit 1, chloroplast (EC 1.6.5.-) (NAD(P)H dehydrogenase subunit 1) (NDH subunit 1) (NADH-plastoquinone oxidoreductase subunit 1) (ndhA) [Arabidopsis Thaliana] (GB:Q37165); similar to NADH-plastoquinone oxidoreductase subunit 1 [Gossypium hirsutum] (GB:YP_538985.1); contains InterPro domain Respiratory-chain NADH dehydrogenase, …	T
a_84_p770015	1.1.40	PS.lightreaction.cyclic electron flow-chlororespiration	PS	Encodes subunit of the chloroplast NAD(P)H dehydrogenase complex Identical to NAD(P)H-quinone oxidoreductase subunit I, chloroplast (EC 1.6.5.-) (NAD(P)H dehydrogenase subunit I) (NDH subunit I) (NADH-plastoquinone oxidoreductase subunit I) (ndhI) [Arabidopsis Thaliana] (GB:P56755); similar to ATMLO14 (ARABIDOPSIS THALIANA MILDEW RESISTANCE LOCUS O 14), NADH dehydrogenase (ubiquinone) [Arabidopsi…	T
a_84_p769994	1.1.40	PS.lightreaction.cyclic electron flow-chlororespiration	PS	NADH dehydrogenase ND2 similar to NADH-plastoquinone oxidoreductase subunit 2 [Fragaria x ananassa] (GB:ABG76914.1); similar to NAD(P)H-quinone oxidoreductase chain 2, chloroplast (NAD(P)H dehydrogenase, chain 2) (NADH-plastoquinone oxidoreductase chain 2) (GB:Q9T3G4); similar to NADH dehydrogenase ND2 subunit [Eucalyptus globulus subsp. globulus] (GB:YP_636343.1); contains InterPro domain NADH/U…	T
a_84_p770026	1.1.40	PS.lightreaction.cyclic electron flow-chlororespiration	PS	NADH dehydrogenase ND4L Identical to NAD(P)H-quinone oxidoreductase chain 4L, chloroplast (EC 1.6.5.-) (NAD(P)H dehydrogenase, chain 4L) (NADH-plastoquinone oxidoreductase chain 4L) (ndhE) [Arabidopsis Thaliana] (GB:P26289); similar to NADH dehydrogenase subunit 4L [Oenothera elata subsp. hookeri] (GB:NP_084753.1); contains InterPro domain NADH-ubiquinone oxidoreductase, chain 4L; (InterPro:IPR00…	T
	1.1.99	PS.lightreaction.unspecific
	1.2	PS.photorespiration
a_84_p22514	1.2.1	PS.photorespiration.phosphoglycolate phosphatase	PS	phosphoglycolate phosphatase, putative similar to phosphoglycolate phosphatase, putative [Arabidopsis thaliana] (TAIR:AT5G36790.1); similar to HAD-superfamily hydrolase, subfamily IIA [Medicago truncatula] (GB:ABE78003.1); similar to OSIGBa0130B08.3 [Oryza sativa (indica cultivar-group)] (GB:CAH67343.1); similar to Os04g0490800 [Oryza sativa (japonica cultivar-group)] (GB:NP_001053167.1); contain…	T
a_84_p799655	1.2.1	PS.photorespiration.phosphoglycolate phosphatase	PS	phosphoglycolate phosphatase, putative similar to phosphoglycolate phosphatase, putative [Arabidopsis thaliana] (TAIR:AT5G36790.1); similar to HAD-superfamily hydrolase, subfamily IIA [Medicago truncatula] (GB:ABE78003.1); similar to OSIGBa0130B08.3 [Oryza sativa (indica cultivar-group)] (GB:CAH67343.1); similar to Os04g0490800 [Oryza sativa (japonica cultivar-group)] (GB:NP_001053167.1); contain…	T
a_84_p22514	1.2.1	PS.photorespiration.phosphoglycolate phosphatase	PS	phosphoglycolate phosphatase, putative similar to phosphoglycolate phosphatase, putative [Arabidopsis thaliana] (TAIR:AT5G36700.1); similar to HAD-superfamily hydrolase, subfamily IIA [Medicago truncatula] (GB:ABE78003.1); similar to OSIGBa0130B08.3 [Oryza sativa (indica cultivar-group)] (GB:CAH67343.1); similar to Os04g0490800 [Oryza sativa (japonica cultivar-group)] (GB:NP_001053167.1); contain…	T
a_84_p799655	1.2.1	PS.photorespiration.phosphoglycolate phosphatase	PS	phosphoglycolate phosphatase, putative similar to phosphoglycolate phosphatase, putative [Arabidopsis thaliana] (TAIR:AT5G36700.1); similar to HAD-superfamily hydrolase, subfamily IIA [Medicago truncatula] (GB:ABE78003.1); similar to OSIGBa0130B08.3 [Oryza sativa (indica cultivar-group)] (GB:CAH67343.1); similar to Os04g0490800 [Oryza sativa (japonica cultivar-group)] (GB:NP_001053167.1); contain…	T
a_84_p822269	1.2.2	PS.photorespiration.glycolate oxydase	PS	(S)-2-hydroxy-acid oxidase, peroxisomal, putative / glycolate oxidase, putative / short chain alpha-hydroxy acid oxidase, putative similar to (S)-2-hydroxy-acid oxidase, peroxisomal, putative / glycolate oxidase, putative / short chain alpha-hydroxy acid oxidase, putative [Arabidopsis thaliana] (TAIR:AT3G14150.2); similar to glycolate oxidase [Brassica napus] (GB:AAV28535.1); similar to Os07g0616…	T
a_84_p10819	1.2.2	PS.photorespiration.glycolate oxydase	PS	(S)-2-hydroxy-acid oxidase, peroxisomal, putative / glycolate oxidase, putative / short chain alpha-hydroxy acid oxidase, putative similar to (S)-2-hydroxy-acid oxidase, peroxisomal, putative / glycolate oxidase, putative / short chain alpha-hydroxy acid oxidase, putative [Arabidopsis thaliana] (TAIR:AT3G14150.2); similar to glycolate oxidase [Brassica napus] (GB:AAV28535.1); similar to Os07g0616…	T
a_84_p810869	1.2.2	PS.photorespiration.glycolate oxydase	PS	(S)-2-hydroxy-acid oxidase, peroxisomal, putative / glycolate oxidase, putative / short chain alpha-hydroxy acid oxidase, putative Identical to Probable peroxisomal (S)-2-hydroxy-acid oxidase 2 (EC 1.1.3.15) (Glycolate oxidase 2) (GOX 2) (Short chain alpha-hydroxy acid oxidase 2) [Arabidopsis Thaliana] (GB:Q9LRR9;GB:Q8VZA4;GB:Q944K6); similar to (S)-2-hydroxy-acid oxidase, peroxisomal, putative /…	T
a_84_p810875	1.2.2	PS.photorespiration.glycolate oxydase	PS	(S)-2-hydroxy-acid oxidase, peroxisomal, putative / glycolate oxidase, putative / short chain alpha-hydroxy acid oxidase, putative Identical to Probable peroxisomal (S)-2-hydroxy-acid oxidase 2 (EC 1.1.3.15) (Glycolate oxidase 2) (GOX 2) (Short chain alpha-hydroxy acid oxidase 2) [Arabidopsis Thaliana] (GB:Q9LRR9;GB:Q8VZA4;GB:Q944K6); similar to (S)-2-hydroxy-acid oxidase, peroxisomal, putative /…	T
a_84_p167863	1.2.2	PS.photorespiration.glycolate oxydase	PS	(S)-2-hydroxy-acid oxidase, peroxisomal, putative / glycolate oxidase, putative / short chain alpha-hydroxy acid oxidase, putative Identical to Probable peroxisomal (S)-2-hydroxy-acid oxidase 2 (EC 1.1.3.15) (Glycolate oxidase 2) (GOX 2) (Short chain alpha-hydroxy acid oxidase 2) [Arabidopsis Thaliana] (GB:Q9LRR9;GB:Q8VZA4;GB:Q944K6); similar to (S)-2-hydroxy-acid oxidase, peroxisomal, putative /…	T
a_84_p810878	1.2.2	PS.photorespiration.glycolate oxydase	PS	(S)-2-hydroxy-acid oxidase, peroxisomal, putative / glycolate oxidase, putative / short chain alpha-hydroxy acid oxidase, putative Identical to Probable peroxisomal (S)-2-hydroxy-acid oxidase 2 (EC 1.1.3.15) (Glycolate oxidase 2) (GOX 2) (Short chain alpha-hydroxy acid oxidase 2) [Arabidopsis Thaliana] (GB:Q9LRR9;GB:Q8VZA4;GB:Q944K6); similar to (S)-2-hydroxy-acid oxidase, peroxisomal, putative /…	T
a_84_p860874	1.2.2	PS.photorespiration.glycolate oxydase	PS	(S)-2-hydroxy-acid oxidase, peroxisomal, putative / glycolate oxidase, putative / short chain alpha-hydroxy acid oxidase, putative Identical to Probable peroxisomal (S)-2-hydroxy-acid oxidase 1 (EC 1.1.3.15) (Glycolate oxidase 1) (GOX 1) (Short chain alpha-hydroxy acid oxidase 1) [Arabidopsis Thaliana] (GB:Q9LRS0); similar to (S)-2-hydroxy-acid oxidase, peroxisomal, putative / glycolate oxidase, …	T
a_84_p734711	1.2.2	PS.photorespiration.glycolate oxydase	PS	(S)-2-hydroxy-acid oxidase, peroxisomal, putative / glycolate oxidase, putative / short chain alpha-hydroxy acid oxidase, putative Identical to Probable peroxisomal (S)-2-hydroxy-acid oxidase 1 (EC 1.1.3.15) (Glycolate oxidase 1) (GOX 1) (Short chain alpha-hydroxy acid oxidase 1) [Arabidopsis Thaliana] (GB:Q9LRS0); similar to (S)-2-hydroxy-acid oxidase, peroxisomal, putative / glycolate oxidase, …	T
a_84_p17007	1.2.2	PS.photorespiration.glycolate oxydase	PS	(S)-2-hydroxy-acid oxidase, peroxisomal, putative / glycolate oxidase, putative / short chain alpha-hydroxy acid oxidase, putative Identical to Probable peroxisomal (S)-2-hydroxy-acid oxidase 1 (EC 1.1.3.15) (Glycolate oxidase 1) (GOX 1) (Short chain alpha-hydroxy acid oxidase 1) [Arabidopsis Thaliana] (GB:Q9LRS0); similar to (S)-2-hydroxy-acid oxidase, peroxisomal, putative / glycolate oxidase, …	T
a_84_p307300	1.2.2	PS.photorespiration.glycolate oxydase	PS	(S)-2-hydroxy-acid oxidase, peroxisomal, putative / glycolate oxidase, putative / short chain alpha-hydroxy acid oxidase, putative similar to (S)-2-hydroxy-acid oxidase, peroxisomal, putative / glycolate oxidase, putative / short chain alpha-hydroxy acid oxidase, putative [Arabidopsis thaliana] (TAIR:AT3G14130.1); similar to glycolate oxidase [Brassica napus] (GB:AAV28535.1); similar to Os07g0616…	T
a_84_p822269	1.2.2	PS.photorespiration.glycolate oxydase	PS	(S)-2-hydroxy-acid oxidase, peroxisomal, putative / glycolate oxidase, putative / short chain alpha-hydroxy acid oxidase, putative similar to (S)-2-hydroxy-acid oxidase, peroxisomal, putative / glycolate oxidase, putative / short chain alpha-hydroxy acid oxidase, putative [Arabidopsis thaliana] (TAIR:AT3G14130.1); similar to glycolate oxidase [Brassica napus] (GB:AAV28535.1); similar to Os07g0616…	T
a_84_p18541	1.2.2	PS.photorespiration.glycolate oxydase	PS	(S)-2-hydroxy-acid oxidase, peroxisomal, putative / glycolate oxidase, putative / short chain alpha-hydroxy acid oxidase, putative similar to (S)-2-hydroxy-acid oxidase, peroxisomal, putative / glycolate oxidase, putative / short chain alpha-hydroxy acid oxidase, putative [Arabidopsis thaliana] (TAIR:AT3G14420.2); similar to glycolate oxidase [Brassica napus] (GB:AAV28535.1); contains InterPro do…	T
a_84_p517703	1.2.2	PS.photorespiration.glycolate oxydase	PS	(S)-2-hydroxy-acid oxidase, peroxisomal, putative / glycolate oxidase, putative / short chain alpha-hydroxy acid oxidase, putative similar to zinc finger (C3HC4-type RING finger) family protein [Arabidopsis thaliana] (TAIR:AT1G18760.1); similar to hypothetical protein [Trypanosoma cruzi strain CL Brener] (GB:XP_802258.1); contains InterPro domain Zinc finger, RING-type; (InterPro:IPR001841)	T
	1.2.3	PS.aminotransferases peroxisomal
	1.2.4	PS.photorespiration.glycine cleavage
a_84_p11949	1.2.4.4	PS.photorespiration.glycine cleavage.H protein	PS	glycine cleavage system H protein, mitochondrial, putative Identical to Probable glycine cleavage system H protein 2, mitochondrial precursor [Arabidopsis Thaliana] (GB:Q9LQL0); similar to GDCH (Glycine decarboxylase complex H) [Arabidopsis thaliana] (TAIR:AT2G35370.1); similar to Glycine cleavage system H protein, mitochondrial precursor (GB:P16048); contains InterPro domain 2-oxo acid dehydroge…	T
a_84_p13465	1.2.4.4	PS.photorespiration.glycine cleavage.H protein	PS	glycine cleavage system H protein, mitochondrial, putative similar to glycine cleavage system H protein, mitochondrial, putative [Arabidopsis thaliana] (TAIR:AT1G32470.1); similar to 2-oxo acid dehydrogenase, lipoyl-binding site [Medicago truncatula] (GB:ABC75361.1); contains InterPro domain 2-oxo acid dehydrogenase, lipoyl-binding site; (InterPro:IPR003016); contains InterPro domain Glycine clea…	T
a_84_p23855	1.2.4.4	PS.photorespiration.glycine cleavage.H protein	PS	GDCH (Glycine decarboxylase complex H) Encodes glycine decarboxylase complex H protein. Involved in photorespiration. Identical to Glycine cleavage system H protein 1, mitochondrial precursor (GDCSH) [Arabidopsis Thaliana] (GB:P25855); similar to glycine cleavage system H protein, mitochondrial, putative [Arabidopsis thaliana] (TAIR:AT1G32470.1); similar to Glycine cleavage system H protein, mito…	T
a_84_p20494	1.2.5	PS.photorespiration.serine hydroxymethyltransferase	PS	| Symbols: SHM3 | SHM3 (SERINE HYDROXYMETHYLTRANSFERASE 3) | chr4:15689648-15692340 REVERSEnearly identical (1071)AT4G32520| Symbols: SHM3 | SHM3 (SERINE HYDROXYMETHYLTRANSFERASE 3); glycine hydroxymethyltransferase | chr4:15689648-15692340 REVERSEhighly similar to ( 584)GLYM_SOLTUSerine hydroxymethyltransferase, mitochondrial precursor - Solanum tuberosum (Potato)not assigned SHMT GlyA glyA csdA	T
a_84_p854905	1.2.6	PS.photorespiration.hydroxypyruvate reductase	PS	HPR (Hydroxypyruvate reductase); NAD binding / cofactor binding / oxidoreductase, acting on the CH-OH group of donors, NAD or NADP as acceptor Encodes hydroxypyruvate reductase. similar to EDA9 (embryo sac development arrest 9), NAD binding / amino acid binding / cofactor binding / oxidoreductase, acting on the CH-OH group of donors, NAD or NADP as acceptor / phosphoglycerate dehydrogenase [Arabi…	T
a_84_p15273	1.2.6	PS.photorespiration.hydroxypyruvate reductase	PS	HPR (Hydroxypyruvate reductase); NAD binding / cofactor binding / oxidoreductase, acting on the CH-OH group of donors, NAD or NADP as acceptor Encodes hydroxypyruvate reductase. similar to EDA9 (embryo sac development arrest 9), NAD binding / amino acid binding / cofactor binding / oxidoreductase, acting on the CH-OH group of donors, NAD or NADP as acceptor / phosphoglycerate dehydrogenase [Arabi…	T
a_84_p851176	1.2.6	PS.photorespiration.hydroxypyruvate reductase	PS	oxidoreductase family protein similar to FDH (FORMATE DEHYDROGENASE), NAD binding / cofactor binding / oxidoreductase, acting on the CH-OH group of donors, NAD or NADP as acceptor [Arabidopsis thaliana] (TAIR:AT5G14780.1); similar to Os07g0264100 [Oryza sativa (japonica cultivar-group)] (GB:NP_001059330.1); similar to phosphoglycerate dehydrogenase-like protein [Oryza sativa (japonica cultivar-gr…	T
a_84_p19692	1.2.6	PS.photorespiration.hydroxypyruvate reductase	PS	oxidoreductase family protein similar to FDH (FORMATE DEHYDROGENASE), NAD binding / cofactor binding / oxidoreductase, acting on the CH-OH group of donors, NAD or NADP as acceptor [Arabidopsis thaliana] (TAIR:AT5G14780.1); similar to Os07g0264100 [Oryza sativa (japonica cultivar-group)] (GB:NP_001059330.1); similar to phosphoglycerate dehydrogenase-like protein [Oryza sativa (japonica cultivar-gr…	T
a_84_p19171	1.2.6	PS.photorespiration.hydroxypyruvate reductase	PS	oxidoreductase family protein similar to oxidoreductase family protein [Arabidopsis thaliana] (TAIR:AT1G12550.1); similar to B0616E02-H0507E05.10 [Oryza sativa (indica cultivar-group)] (GB:CAH67834.1); similar to Os04g0106400 [Oryza sativa (japonica cultivar-group)] (GB:NP_001052014.1); contains InterPro domain D-isomer specific 2-hydroxyacid dehydrogenase, catalytic region; (InterPro:IPR006139)	T
a_84_p814035	1.2.7	PS.photorespiration.glycerate kinase	PS	phosphoribulokinase/uridine kinase-related encodes a glycerate kinase which catalyzes the last step of photorespiration C2 cycle. Identical to D-glycerate 3-kinase, chloroplast precursor (EC 2.7.1.31) (AtGLYK) (GLYK) [Arabidopsis Thaliana] (GB:Q944I4;GB:Q8LFL2;GB:Q9C5L9;GB:Q9C967); similar to Predicted kinase (ISS) [Ostreococcus tauri] (GB:CAL53463.1); similar to Os01g0682500 [Oryza sativa (japon…	T
a_84_p814037	1.2.7	PS.photorespiration.glycerate kinase	PS	phosphoribulokinase/uridine kinase-related encodes a glycerate kinase which catalyzes the last step of photorespiration C2 cycle. Identical to D-glycerate 3-kinase, chloroplast precursor (EC 2.7.1.31) (AtGLYK) (GLYK) [Arabidopsis Thaliana] (GB:Q944I4;GB:Q8LFL2;GB:Q9C5L9;GB:Q9C967); similar to Predicted kinase (ISS) [Ostreococcus tauri] (GB:CAL53463.1); similar to Os01g0682500 [Oryza sativa (japon…	T
a_84_p97076	1.2.7	PS.photorespiration.glycerate kinase	PS	phosphoribulokinase/uridine kinase-related encodes a glycerate kinase which catalyzes the last step of photorespiration C2 cycle. Identical to D-glycerate 3-kinase, chloroplast precursor (EC 2.7.1.31) (AtGLYK) (GLYK) [Arabidopsis Thaliana] (GB:Q944I4;GB:Q8LFL2;GB:Q9C5L9;GB:Q9C967); similar to Predicted kinase (ISS) [Ostreococcus tauri] (GB:CAL53463.1); similar to Os01g0682500 [Oryza sativa (japon…	T
	1.3	PS.calvin cyle
a_84_p770151	1.3.1	PS.calvin cyle.rubisco large subunit	PS	large subunit of RUBISCO. Identical to Ribulose bisphosphate carboxylase large chain precursor (EC 4.1.1.39) (RuBisCO large subunit) (rbcL) [Arabidopsis Thaliana] (GB:O03042); similar to ribulose-1,5-bisphosphate carboxylase/oxygenase large subunit [Tersonia cyathiflora] (GB:AAA34203.2); similar to Ribulose bisphosphate carboxylase large chain precursor (RuBisCO large subunit) (GB:P48686); simila…	T
a_84_p756916	1.3.1	PS.calvin cyle.rubisco large subunit	PS	large subunit of RUBISCO. Identical to Ribulose bisphosphate carboxylase large chain precursor (EC 4.1.1.39) (RuBisCO large subunit) (rbcL) [Arabidopsis Thaliana] (GB:O03042); similar to ribulose-1,5-bisphosphate carboxylase/oxygenase large subunit [Tersonia cyathiflora] (GB:AAA34203.2); similar to Ribulose bisphosphate carboxylase large chain precursor (RuBisCO large subunit) (GB:P48686); simila…	T
a_84_p769719	1.3.1	PS.calvin cyle.rubisco large subunit	PS	large subunit of RUBISCO. Identical to Ribulose bisphosphate carboxylase large chain precursor (EC 4.1.1.39) (RuBisCO large subunit) (rbcL) [Arabidopsis Thaliana] (GB:O03042); similar to ribulose-1,5-bisphosphate carboxylase/oxygenase large subunit [Tersonia cyathiflora] (GB:AAA34203.2); similar to Ribulose bisphosphate carboxylase large chain precursor (RuBisCO large subunit) (GB:P48686); simila…	T
a_84_p805476	1.3.2	PS.calvin cyle.rubisco small subunit	PS	ribulose bisphosphate carboxylase small chain 1A / RuBisCO small subunit 1A (RBCS-1A) (ATS1A) Identical to Ribulose bisphosphate carboxylase small chain 1A, chloroplast precursor (EC 4.1.1.39) (RuBisCO small subunit 1A) (RBCS-1A) [Arabidopsis Thaliana] (GB:P10795;GB:Q94JW2;GB:Q9FPI6;GB:Q9SAV4); similar to ribulose bisphosphate carboxylase small chain 1B / RuBisCO small subunit 1B (RBCS-1B) (ATS1B…	T
a_84_p806197	1.3.2	PS.calvin cyle.rubisco small subunit	PS	ribulose bisphosphate carboxylase small chain 1A / RuBisCO small subunit 1A (RBCS-1A) (ATS1A) Identical to Ribulose bisphosphate carboxylase small chain 1A, chloroplast precursor (EC 4.1.1.39) (RuBisCO small subunit 1A) (RBCS-1A) [Arabidopsis Thaliana] (GB:P10795;GB:Q94JW2;GB:Q9FPI6;GB:Q9SAV4); similar to ribulose bisphosphate carboxylase small chain 1B / RuBisCO small subunit 1B (RBCS-1B) (ATS1B…	T
a_84_p806205	1.3.2	PS.calvin cyle.rubisco small subunit	PS	ribulose bisphosphate carboxylase small chain 1A / RuBisCO small subunit 1A (RBCS-1A) (ATS1A) Identical to Ribulose bisphosphate carboxylase small chain 1A, chloroplast precursor (EC 4.1.1.39) (RuBisCO small subunit 1A) (RBCS-1A) [Arabidopsis Thaliana] (GB:P10795;GB:Q94JW2;GB:Q9FPI6;GB:Q9SAV4); similar to ribulose bisphosphate carboxylase small chain 1B / RuBisCO small subunit 1B (RBCS-1B) (ATS1B…	T
a_84_p806140	1.3.2	PS.calvin cyle.rubisco small subunit	PS	ribulose bisphosphate carboxylase small chain 1A / RuBisCO small subunit 1A (RBCS-1A) (ATS1A) Identical to Ribulose bisphosphate carboxylase small chain 1A, chloroplast precursor (EC 4.1.1.39) (RuBisCO small subunit 1A) (RBCS-1A) [Arabidopsis Thaliana] (GB:P10795;GB:Q94JW2;GB:Q9FPI6;GB:Q9SAV4); similar to ribulose bisphosphate carboxylase small chain 1B / RuBisCO small subunit 1B (RBCS-1B) (ATS1B…	T
a_84_p858571	1.3.2	PS.calvin cyle.rubisco small subunit	PS	ribulose bisphosphate carboxylase small chain 1A / RuBisCO small subunit 1A (RBCS-1A) (ATS1A) Identical to Ribulose bisphosphate carboxylase small chain 1A, chloroplast precursor (EC 4.1.1.39) (RuBisCO small subunit 1A) (RBCS-1A) [Arabidopsis Thaliana] (GB:P10795;GB:Q94JW2;GB:Q9FPI6;GB:Q9SAV4); similar to ribulose bisphosphate carboxylase small chain 1B / RuBisCO small subunit 1B (RBCS-1B) (ATS1B…	T
a_84_p806129	1.3.2	PS.calvin cyle.rubisco small subunit	PS	ribulose bisphosphate carboxylase small chain 1A / RuBisCO small subunit 1A (RBCS-1A) (ATS1A) Identical to Ribulose bisphosphate carboxylase small chain 1A, chloroplast precursor (EC 4.1.1.39) (RuBisCO small subunit 1A) (RBCS-1A) [Arabidopsis Thaliana] (GB:P10795;GB:Q94JW2;GB:Q9FPI6;GB:Q9SAV4); similar to ribulose bisphosphate carboxylase small chain 1B / RuBisCO small subunit 1B (RBCS-1B) (ATS1B…	T
a_84_p855149	1.3.2	PS.calvin cyle.rubisco small subunit	PS	ribulose bisphosphate carboxylase small chain 1A / RuBisCO small subunit 1A (RBCS-1A) (ATS1A) Identical to Ribulose bisphosphate carboxylase small chain 1A, chloroplast precursor (EC 4.1.1.39) (RuBisCO small subunit 1A) (RBCS-1A) [Arabidopsis Thaliana] (GB:P10795;GB:Q94JW2;GB:Q9FPI6;GB:Q9SAV4); similar to ribulose bisphosphate carboxylase small chain 1B / RuBisCO small subunit 1B (RBCS-1B) (ATS1B…	T
a_84_p806186	1.3.2	PS.calvin cyle.rubisco small subunit	PS	ribulose bisphosphate carboxylase small chain 1A / RuBisCO small subunit 1A (RBCS-1A) (ATS1A) Identical to Ribulose bisphosphate carboxylase small chain 1A, chloroplast precursor (EC 4.1.1.39) (RuBisCO small subunit 1A) (RBCS-1A) [Arabidopsis Thaliana] (GB:P10795;GB:Q94JW2;GB:Q9FPI6;GB:Q9SAV4); similar to ribulose bisphosphate carboxylase small chain 1B / RuBisCO small subunit 1B (RBCS-1B) (ATS1B…	T
a_84_p805443	1.3.2	PS.calvin cyle.rubisco small subunit	PS	ribulose bisphosphate carboxylase small chain 1A / RuBisCO small subunit 1A (RBCS-1A) (ATS1A) Identical to Ribulose bisphosphate carboxylase small chain 1A, chloroplast precursor (EC 4.1.1.39) (RuBisCO small subunit 1A) (RBCS-1A) [Arabidopsis Thaliana] (GB:P10795;GB:Q94JW2;GB:Q9FPI6;GB:Q9SAV4); similar to ribulose bisphosphate carboxylase small chain 1B / RuBisCO small subunit 1B (RBCS-1B) (ATS1B…	T
a_84_p805465	1.3.2	PS.calvin cyle.rubisco small subunit	PS	ribulose bisphosphate carboxylase small chain 1A / RuBisCO small subunit 1A (RBCS-1A) (ATS1A) Identical to Ribulose bisphosphate carboxylase small chain 1A, chloroplast precursor (EC 4.1.1.39) (RuBisCO small subunit 1A) (RBCS-1A) [Arabidopsis Thaliana] (GB:P10795;GB:Q94JW2;GB:Q9FPI6;GB:Q9SAV4); similar to ribulose bisphosphate carboxylase small chain 1B / RuBisCO small subunit 1B (RBCS-1B) (ATS1B…	T
a_84_p267340	1.3.2	PS.calvin cyle.rubisco small subunit	PS	ribulose bisphosphate carboxylase small chain 1A / RuBisCO small subunit 1A (RBCS-1A) (ATS1A) Identical to Ribulose bisphosphate carboxylase small chain 1A, chloroplast precursor (EC 4.1.1.39) (RuBisCO small subunit 1A) (RBCS-1A) [Arabidopsis Thaliana] (GB:P10795;GB:Q94JW2;GB:Q9FPI6;GB:Q9SAV4); similar to ribulose bisphosphate carboxylase small chain 1B / RuBisCO small subunit 1B (RBCS-1B) (ATS1B…	T
a_84_p806180	1.3.2	PS.calvin cyle.rubisco small subunit	PS	ribulose bisphosphate carboxylase small chain 1A / RuBisCO small subunit 1A (RBCS-1A) (ATS1A) Identical to Ribulose bisphosphate carboxylase small chain 1A, chloroplast precursor (EC 4.1.1.39) (RuBisCO small subunit 1A) (RBCS-1A) [Arabidopsis Thaliana] (GB:P10795;GB:Q94JW2;GB:Q9FPI6;GB:Q9SAV4); similar to ribulose bisphosphate carboxylase small chain 1B / RuBisCO small subunit 1B (RBCS-1B) (ATS1B…	T
a_84_p806219	1.3.2	PS.calvin cyle.rubisco small subunit	PS	ribulose bisphosphate carboxylase small chain 1A / RuBisCO small subunit 1A (RBCS-1A) (ATS1A) Identical to Ribulose bisphosphate carboxylase small chain 1A, chloroplast precursor (EC 4.1.1.39) (RuBisCO small subunit 1A) (RBCS-1A) [Arabidopsis Thaliana] (GB:P10795;GB:Q94JW2;GB:Q9FPI6;GB:Q9SAV4); similar to ribulose bisphosphate carboxylase small chain 1B / RuBisCO small subunit 1B (RBCS-1B) (ATS1B…	T
a_84_p806095	1.3.2	PS.calvin cyle.rubisco small subunit	PS	ribulose bisphosphate carboxylase small chain 1A / RuBisCO small subunit 1A (RBCS-1A) (ATS1A) Identical to Ribulose bisphosphate carboxylase small chain 1A, chloroplast precursor (EC 4.1.1.39) (RuBisCO small subunit 1A) (RBCS-1A) [Arabidopsis Thaliana] (GB:P10795;GB:Q94JW2;GB:Q9FPI6;GB:Q9SAV4); similar to ribulose bisphosphate carboxylase small chain 1B / RuBisCO small subunit 1B (RBCS-1B) (ATS1B…	T
a_84_p848694	1.3.2	PS.calvin cyle.rubisco small subunit	PS	ribulose bisphosphate carboxylase small chain 1A / RuBisCO small subunit 1A (RBCS-1A) (ATS1A) Identical to Ribulose bisphosphate carboxylase small chain 1A, chloroplast precursor (EC 4.1.1.39) (RuBisCO small subunit 1A) (RBCS-1A) [Arabidopsis Thaliana] (GB:P10795;GB:Q94JW2;GB:Q9FPI6;GB:Q9SAV4); similar to ribulose bisphosphate carboxylase small chain 1B / RuBisCO small subunit 1B (RBCS-1B) (ATS1B…	T
a_84_p853975	1.3.2	PS.calvin cyle.rubisco small subunit	PS	ribulose bisphosphate carboxylase small chain 2B / RuBisCO small subunit 2B (RBCS-2B) (ATS2B) Identical to Ribulose bisphosphate carboxylase small chain 2B, chloroplast precursor (EC 4.1.1.39) (RuBisCO small subunit 2B) (RBCS-2B) [Arabidopsis Thaliana] (GB:P10797;GB:Q9FF20); similar to ribulose bisphosphate carboxylase small chain 1B / RuBisCO small subunit 1B (RBCS-1B) (ATS1B) [Arabidopsis thali…	T
a_84_p858571	1.3.2	PS.calvin cyle.rubisco small subunit	PS	ribulose bisphosphate carboxylase small chain 2B / RuBisCO small subunit 2B (RBCS-2B) (ATS2B) Identical to Ribulose bisphosphate carboxylase small chain 2B, chloroplast precursor (EC 4.1.1.39) (RuBisCO small subunit 2B) (RBCS-2B) [Arabidopsis Thaliana] (GB:P10797;GB:Q9FF20); similar to ribulose bisphosphate carboxylase small chain 1B / RuBisCO small subunit 1B (RBCS-1B) (ATS1B) [Arabidopsis thali…	T
a_84_p96326	1.3.2	PS.calvin cyle.rubisco small subunit	PS	ribulose bisphosphate carboxylase small chain 2B / RuBisCO small subunit 2B (RBCS-2B) (ATS2B) Identical to Ribulose bisphosphate carboxylase small chain 2B, chloroplast precursor (EC 4.1.1.39) (RuBisCO small subunit 2B) (RBCS-2B) [Arabidopsis Thaliana] (GB:P10797;GB:Q9FF20); similar to ribulose bisphosphate carboxylase small chain 1B / RuBisCO small subunit 1B (RBCS-1B) (ATS1B) [Arabidopsis thali…	T
a_84_p806129	1.3.2	PS.calvin cyle.rubisco small subunit	PS	ribulose bisphosphate carboxylase small chain 2B / RuBisCO small subunit 2B (RBCS-2B) (ATS2B) Identical to Ribulose bisphosphate carboxylase small chain 2B, chloroplast precursor (EC 4.1.1.39) (RuBisCO small subunit 2B) (RBCS-2B) [Arabidopsis Thaliana] (GB:P10797;GB:Q9FF20); similar to ribulose bisphosphate carboxylase small chain 1B / RuBisCO small subunit 1B (RBCS-1B) (ATS1B) [Arabidopsis thali…	T
a_84_p805443	1.3.2	PS.calvin cyle.rubisco small subunit	PS	ribulose bisphosphate carboxylase small chain 2B / RuBisCO small subunit 2B (RBCS-2B) (ATS2B) Identical to Ribulose bisphosphate carboxylase small chain 2B, chloroplast precursor (EC 4.1.1.39) (RuBisCO small subunit 2B) (RBCS-2B) [Arabidopsis Thaliana] (GB:P10797;GB:Q9FF20); similar to ribulose bisphosphate carboxylase small chain 1B / RuBisCO small subunit 1B (RBCS-1B) (ATS1B) [Arabidopsis thali…	T
a_84_p805465	1.3.2	PS.calvin cyle.rubisco small subunit	PS	ribulose bisphosphate carboxylase small chain 2B / RuBisCO small subunit 2B (RBCS-2B) (ATS2B) Identical to Ribulose bisphosphate carboxylase small chain 2B, chloroplast precursor (EC 4.1.1.39) (RuBisCO small subunit 2B) (RBCS-2B) [Arabidopsis Thaliana] (GB:P10797;GB:Q9FF20); similar to ribulose bisphosphate carboxylase small chain 1B / RuBisCO small subunit 1B (RBCS-1B) (ATS1B) [Arabidopsis thali…	T
a_84_p848694	1.3.2	PS.calvin cyle.rubisco small subunit	PS	ribulose bisphosphate carboxylase small chain 2B / RuBisCO small subunit 2B (RBCS-2B) (ATS2B) Identical to Ribulose bisphosphate carboxylase small chain 2B, chloroplast precursor (EC 4.1.1.39) (RuBisCO small subunit 2B) (RBCS-2B) [Arabidopsis Thaliana] (GB:P10797;GB:Q9FF20); similar to ribulose bisphosphate carboxylase small chain 1B / RuBisCO small subunit 1B (RBCS-1B) (ATS1B) [Arabidopsis thali…	T
a_84_p858571	1.3.2	PS.calvin cyle.rubisco small subunit	PS	ribulose bisphosphate carboxylase small chain 3B / RuBisCO small subunit 3B (RBCS-3B) (ATS3B) Identical to Ribulose bisphosphate carboxylase small chain 3B, chloroplast precursor (EC 4.1.1.39) (RuBisCO small subunit 3B) (RBCS-3B) [Arabidopsis Thaliana] (GB:P10798;GB:Q9FF21); similar to ribulose bisphosphate carboxylase small chain 2B / RuBisCO small subunit 2B (RBCS-2B) (ATS2B) [Arabidopsis thali…	T
a_84_p806129	1.3.2	PS.calvin cyle.rubisco small subunit	PS	ribulose bisphosphate carboxylase small chain 3B / RuBisCO small subunit 3B (RBCS-3B) (ATS3B) Identical to Ribulose bisphosphate carboxylase small chain 3B, chloroplast precursor (EC 4.1.1.39) (RuBisCO small subunit 3B) (RBCS-3B) [Arabidopsis Thaliana] (GB:P10798;GB:Q9FF21); similar to ribulose bisphosphate carboxylase small chain 2B / RuBisCO small subunit 2B (RBCS-2B) (ATS2B) [Arabidopsis thali…	T
a_84_p286650	1.3.2	PS.calvin cyle.rubisco small subunit	PS	ribulose bisphosphate carboxylase small chain 3B / RuBisCO small subunit 3B (RBCS-3B) (ATS3B) Identical to Ribulose bisphosphate carboxylase small chain 3B, chloroplast precursor (EC 4.1.1.39) (RuBisCO small subunit 3B) (RBCS-3B) [Arabidopsis Thaliana] (GB:P10798;GB:Q9FF21); similar to ribulose bisphosphate carboxylase small chain 2B / RuBisCO small subunit 2B (RBCS-2B) (ATS2B) [Arabidopsis thali…	T
a_84_p805465	1.3.2	PS.calvin cyle.rubisco small subunit	PS	ribulose bisphosphate carboxylase small chain 3B / RuBisCO small subunit 3B (RBCS-3B) (ATS3B) Identical to Ribulose bisphosphate carboxylase small chain 3B, chloroplast precursor (EC 4.1.1.39) (RuBisCO small subunit 3B) (RBCS-3B) [Arabidopsis Thaliana] (GB:P10798;GB:Q9FF21); similar to ribulose bisphosphate carboxylase small chain 2B / RuBisCO small subunit 2B (RBCS-2B) (ATS2B) [Arabidopsis thali…	T
a_84_p856027	1.3.2	PS.calvin cyle.rubisco small subunit	PS	ribulose bisphosphate carboxylase small chain 3B / RuBisCO small subunit 3B (RBCS-3B) (ATS3B) Identical to Ribulose bisphosphate carboxylase small chain 3B, chloroplast precursor (EC 4.1.1.39) (RuBisCO small subunit 3B) (RBCS-3B) [Arabidopsis Thaliana] (GB:P10798;GB:Q9FF21); similar to ribulose bisphosphate carboxylase small chain 2B / RuBisCO small subunit 2B (RBCS-2B) (ATS2B) [Arabidopsis thali…	T
a_84_p848694	1.3.2	PS.calvin cyle.rubisco small subunit	PS	ribulose bisphosphate carboxylase small chain 3B / RuBisCO small subunit 3B (RBCS-3B) (ATS3B) Identical to Ribulose bisphosphate carboxylase small chain 3B, chloroplast precursor (EC 4.1.1.39) (RuBisCO small subunit 3B) (RBCS-3B) [Arabidopsis Thaliana] (GB:P10798;GB:Q9FF21); similar to ribulose bisphosphate carboxylase small chain 2B / RuBisCO small subunit 2B (RBCS-2B) (ATS2B) [Arabidopsis thali…	T
a_84_p805465	1.3.2	PS.calvin cyle.rubisco small subunit	PS	ribulose bisphosphate carboxylase small chain 1B / RuBisCO small subunit 1B (RBCS-1B) (ATS1B) Identical to Ribulose bisphosphate carboxylase small chain 1B, chloroplast precursor (EC 4.1.1.39) (RuBisCO small subunit 1B) (RBCS-1B) [Arabidopsis Thaliana] (GB:P10796); similar to ribulose bisphosphate carboxylase small chain 2B / RuBisCO small subunit 2B (RBCS-2B) (ATS2B) [Arabidopsis thaliana] (TAIR…	T
a_84_p167673	1.3.2	PS.calvin cyle.rubisco small subunit	PS	ribulose bisphosphate carboxylase small chain 1B / RuBisCO small subunit 1B (RBCS-1B) (ATS1B) Identical to Ribulose bisphosphate carboxylase small chain 1B, chloroplast precursor (EC 4.1.1.39) (RuBisCO small subunit 1B) (RBCS-1B) [Arabidopsis Thaliana] (GB:P10796); similar to ribulose bisphosphate carboxylase small chain 2B / RuBisCO small subunit 2B (RBCS-2B) (ATS2B) [Arabidopsis thaliana] (TAIR…	T
a_84_p848694	1.3.2	PS.calvin cyle.rubisco small subunit	PS	ribulose bisphosphate carboxylase small chain 1B / RuBisCO small subunit 1B (RBCS-1B) (ATS1B) Identical to Ribulose bisphosphate carboxylase small chain 1B, chloroplast precursor (EC 4.1.1.39) (RuBisCO small subunit 1B) (RBCS-1B) [Arabidopsis Thaliana] (GB:P10796); similar to ribulose bisphosphate carboxylase small chain 2B / RuBisCO small subunit 2B (RBCS-2B) (ATS2B) [Arabidopsis thaliana] (TAIR…	T
a_84_p810404	1.3.3	PS.calvin cyle.phosphoglycerate kinase	PS	phosphoglycerate kinase, putative similar to PGK (PHOSPHOGLYCERATE KINASE) [Arabidopsis thaliana] (TAIR:AT1G79550.2); similar to PGK1 (PHOSPHOGLYCERATE KINASE 1), phosphoglycerate kinase [Arabidopsis thaliana] (TAIR:AT3G12780.1); similar to chloroplast phosphoglycerate kinase [Populus nigra] (GB:BAA33803.1); similar to Phosphoglycerate kinase [Medicago truncatula] (GB:ABE80998.1); similar to Phos…	T
a_84_p10255	1.3.3	PS.calvin cyle.phosphoglycerate kinase	PS	phosphoglycerate kinase, putative similar to PGK (PHOSPHOGLYCERATE KINASE) [Arabidopsis thaliana] (TAIR:AT1G79550.2); similar to PGK1 (PHOSPHOGLYCERATE KINASE 1), phosphoglycerate kinase [Arabidopsis thaliana] (TAIR:AT3G12780.1); similar to chloroplast phosphoglycerate kinase [Populus nigra] (GB:BAA33803.1); similar to Phosphoglycerate kinase [Medicago truncatula] (GB:ABE80998.1); similar to Phos…	T
a_84_p847345	1.3.3	PS.calvin cyle.phosphoglycerate kinase	PS	phosphoglycerate kinase, putative similar to PGK (PHOSPHOGLYCERATE KINASE) [Arabidopsis thaliana] (TAIR:AT1G79550.2); similar to PGK1 (PHOSPHOGLYCERATE KINASE 1), phosphoglycerate kinase [Arabidopsis thaliana] (TAIR:AT3G12780.1); similar to chloroplast phosphoglycerate kinase [Populus nigra] (GB:BAA33803.1); similar to Phosphoglycerate kinase [Medicago truncatula] (GB:ABE80998.1); similar to Phos…	T
a_84_p15540	1.3.4	PS.calvin cyle.GAP	PS	GAPA-2; glyceraldehyde-3-phosphate dehydrogenase similar to GAPA (GLYCERALDEHYDE 3-PHOSPHATE DEHYDROGENASE A SUBUNIT), glyceraldehyde-3-phosphate dehydrogenase [Arabidopsis thaliana] (TAIR:AT3G26650.1); similar to glyceraldehyde-3-phosphate dehydrogenase A subunit [Glycine max] (GB:ABA86963.1); similar to Glyceraldehyde-3-phosphate dehydrogenase A, chloroplast precursor (NADP-dependent glyceralde…	T
a_84_p21687	1.3.4	PS.calvin cyle.GAP	PS	GAPB (GLYCERALDEHYDE-3-PHOSPHATE DEHYDROGENASE B SUBUNIT); glyceraldehyde-3-phosphate dehydrogenase Encodes chloroplast localized glyceraldehyde-3-phosphate dehydrogenase. Identical to Glyceraldehyde-3-phosphate dehydrogenase B, chloroplast precursor (EC 1.2.1.13) (NADP-dependent glyceraldehydephosphate dehydrogenase subunit B) (GAPB) [Arabidopsis Thaliana] (GB:P25857;GB:Q9C7S2); similar to GAPA …	T
a_84_p811396	1.3.4	PS.calvin cyle.GAP	PS	GAPB (GLYCERALDEHYDE-3-PHOSPHATE DEHYDROGENASE B SUBUNIT); glyceraldehyde-3-phosphate dehydrogenase Encodes chloroplast localized glyceraldehyde-3-phosphate dehydrogenase. Identical to Glyceraldehyde-3-phosphate dehydrogenase B, chloroplast precursor (EC 1.2.1.13) (NADP-dependent glyceraldehydephosphate dehydrogenase subunit B) (GAPB) [Arabidopsis Thaliana] (GB:P25857;GB:Q9C7S2); similar to GAPA …	T
a_84_p811397	1.3.4	PS.calvin cyle.GAP	PS	GAPB (GLYCERALDEHYDE-3-PHOSPHATE DEHYDROGENASE B SUBUNIT); glyceraldehyde-3-phosphate dehydrogenase Encodes chloroplast localized glyceraldehyde-3-phosphate dehydrogenase. Identical to Glyceraldehyde-3-phosphate dehydrogenase B, chloroplast precursor (EC 1.2.1.13) (NADP-dependent glyceraldehydephosphate dehydrogenase subunit B) (GAPB) [Arabidopsis Thaliana] (GB:P25857;GB:Q9C7S2); similar to GAPA …	T
a_84_p861214	1.3.4	PS.calvin cyle.GAP	PS	ALDH11A3 (Aldehyde dehydrogenase 11A3); 3-chloroallyl aldehyde dehydrogenase/ glyceraldehyde-3-phosphate dehydrogenase (NADP+) Encodes a protein with non-phosphorylating NADP-dependent glyceraldehyde-3-phosphate dehydrogenase activity. The activity of the enzyme was determined from leaf extracts; the enzyme has not been purified to confirm activity. Identical to NADP-dependent glyceraldehyde-3-ph…	T
a_84_p808831	1.3.4	PS.calvin cyle.GAP	PS	ALDH11A3 (Aldehyde dehydrogenase 11A3); 3-chloroallyl aldehyde dehydrogenase/ glyceraldehyde-3-phosphate dehydrogenase (NADP+) Encodes a protein with non-phosphorylating NADP-dependent glyceraldehyde-3-phosphate dehydrogenase activity. The activity of the enzyme was determined from leaf extracts; the enzyme has not been purified to confirm activity. Identical to NADP-dependent glyceraldehyde-3-ph…	T
a_84_p808808	1.3.4	PS.calvin cyle.GAP	PS	ALDH11A3 (Aldehyde dehydrogenase 11A3); 3-chloroallyl aldehyde dehydrogenase/ glyceraldehyde-3-phosphate dehydrogenase (NADP+) Encodes a protein with non-phosphorylating NADP-dependent glyceraldehyde-3-phosphate dehydrogenase activity. The activity of the enzyme was determined from leaf extracts; the enzyme has not been purified to confirm activity. Identical to NADP-dependent glyceraldehyde-3-ph…	T
a_84_p22988	1.3.4	PS.calvin cyle.GAP	PS	ALDH11A3 (Aldehyde dehydrogenase 11A3); 3-chloroallyl aldehyde dehydrogenase/ glyceraldehyde-3-phosphate dehydrogenase (NADP+) Encodes a protein with non-phosphorylating NADP-dependent glyceraldehyde-3-phosphate dehydrogenase activity. The activity of the enzyme was determined from leaf extracts; the enzyme has not been purified to confirm activity. Identical to NADP-dependent glyceraldehyde-3-ph…	T
a_84_p808823	1.3.4	PS.calvin cyle.GAP	PS	ALDH11A3 (Aldehyde dehydrogenase 11A3); 3-chloroallyl aldehyde dehydrogenase/ glyceraldehyde-3-phosphate dehydrogenase (NADP+) Encodes a protein with non-phosphorylating NADP-dependent glyceraldehyde-3-phosphate dehydrogenase activity. The activity of the enzyme was determined from leaf extracts; the enzyme has not been purified to confirm activity. Identical to NADP-dependent glyceraldehyde-3-ph…	T
a_84_p868550	1.3.4	PS.calvin cyle.GAP	PS	GAPA (GLYCERALDEHYDE 3-PHOSPHATE DEHYDROGENASE A SUBUNIT); glyceraldehyde-3-phosphate dehydrogenase Encodes one of the two subunits forming the photosynthetic glyceraldehyde-3-phosphate dehydrogenase (GAPDH) and as such a constituent of the supramolecular complex with phosphoribulokinase (PRK) thought to be linked by a small peptide encoded by CP12-2. GapA-1 is coordinately expressed by light wit…	T
a_84_p19306	1.3.4	PS.calvin cyle.GAP	PS	GAPA (GLYCERALDEHYDE 3-PHOSPHATE DEHYDROGENASE A SUBUNIT); glyceraldehyde-3-phosphate dehydrogenase Encodes one of the two subunits forming the photosynthetic glyceraldehyde-3-phosphate dehydrogenase (GAPDH) and as such a constituent of the supramolecular complex with phosphoribulokinase (PRK) thought to be linked by a small peptide encoded by CP12-2. GapA-1 is coordinately expressed by light wit…	T
a_84_p808747	1.3.4	PS.calvin cyle.GAP	PS	GAPA (GLYCERALDEHYDE 3-PHOSPHATE DEHYDROGENASE A SUBUNIT); glyceraldehyde-3-phosphate dehydrogenase Encodes one of the two subunits forming the photosynthetic glyceraldehyde-3-phosphate dehydrogenase (GAPDH) and as such a constituent of the supramolecular complex with phosphoribulokinase (PRK) thought to be linked by a small peptide encoded by CP12-2. GapA-1 is coordinately expressed by light wit…	T
a_84_p808741	1.3.4	PS.calvin cyle.GAP	PS	GAPA (GLYCERALDEHYDE 3-PHOSPHATE DEHYDROGENASE A SUBUNIT); glyceraldehyde-3-phosphate dehydrogenase Encodes one of the two subunits forming the photosynthetic glyceraldehyde-3-phosphate dehydrogenase (GAPDH) and as such a constituent of the supramolecular complex with phosphoribulokinase (PRK) thought to be linked by a small peptide encoded by CP12-2. GapA-1 is coordinately expressed by light wit…	T
a_84_p22970	1.3.5	PS.calvin cycle.TPIf	PS	TIM (TRIOSEPHOSPHATE ISOMERASE); triose-phosphate isomerase Encodes a nuclear triosephosphate isomerase. Identical to Triosephosphate isomerase, chloroplast precursor (EC 5.3.1.1) (TIM) (Triose-phosphate isomerase) (TIM) [Arabidopsis Thaliana] (GB:Q9SKP6); similar to ATCTIMC (CYTOSOLIC TRIOSE PHOSPHATE ISOMERASE), triose-phosphate isomerase [Arabidopsis thaliana] (TAIR:AT3G55440.1); similar to Tr…	T
a_84_p850921	1.3.6	PS.calvin cyle.aldolase	PS	fructose-bisphosphate aldolase, putative similar to fructose-bisphosphate aldolase, putative [Arabidopsis thaliana] (TAIR:AT4G38970.1); similar to plastidic aldolase NPALDP1 [Nicotiana paniculata] (GB:BAA77604.1); similar to latex plastidic aldolase-like protein [Hevea brasiliensis] (GB:AAM46780.1); similar to plastidic aldolase [Nicotiana paniculata] (GB:BAA77603.1); contains InterPro domain Fru…	T
a_84_p19216	1.3.6	PS.calvin cyle.aldolase	PS	fructose-bisphosphate aldolase, putative similar to fructose-bisphosphate aldolase, putative [Arabidopsis thaliana] (TAIR:AT4G38970.1); similar to plastidic aldolase NPALDP1 [Nicotiana paniculata] (GB:BAA77604.1); similar to latex plastidic aldolase-like protein [Hevea brasiliensis] (GB:AAM46780.1); similar to plastidic aldolase [Nicotiana paniculata] (GB:BAA77603.1); contains InterPro domain Fru…	T
a_84_p11665	1.3.6	PS.calvin cyle.aldolase	PS	fructose-bisphosphate aldolase, putative similar to fructose-bisphosphate aldolase, putative [Arabidopsis thaliana] (TAIR:AT4G38970.1); similar to plastidic aldolase NPALDP1 [Nicotiana paniculata] (GB:BAA77604.1); similar to Os01g0118000 [Oryza sativa (japonica cultivar-group)] (GB:NP_001041857.1); contains InterPro domain Fructose-bisphosphate aldolase, class-I; (InterPro:IPR000741)	T
a_84_p808645	1.3.6	PS.calvin cyle.aldolase	PS	fructose-bisphosphate aldolase, putative similar to fructose-bisphosphate aldolase, putative [Arabidopsis thaliana] (TAIR:AT2G21330.1); similar to plastidic aldolase NPALDP1 [Nicotiana paniculata] (GB:BAA77604.1); similar to latex plastidic aldolase-like protein [Hevea brasiliensis] (GB:AAM46780.1); similar to plastidic aldolase [Nicotiana paniculata] (GB:BAA77603.1); contains InterPro domain Fru…	T
a_84_p853858	1.3.6	PS.calvin cyle.aldolase	PS	fructose-bisphosphate aldolase, putative similar to fructose-bisphosphate aldolase, putative [Arabidopsis thaliana] (TAIR:AT2G21330.1); similar to plastidic aldolase NPALDP1 [Nicotiana paniculata] (GB:BAA77604.1); similar to latex plastidic aldolase-like protein [Hevea brasiliensis] (GB:AAM46780.1); similar to plastidic aldolase [Nicotiana paniculata] (GB:BAA77603.1); contains InterPro domain Fru…	T
a_84_p808639	1.3.6	PS.calvin cyle.aldolase	PS	fructose-bisphosphate aldolase, putative similar to fructose-bisphosphate aldolase, putative [Arabidopsis thaliana] (TAIR:AT2G21330.1); similar to plastidic aldolase NPALDP1 [Nicotiana paniculata] (GB:BAA77604.1); similar to latex plastidic aldolase-like protein [Hevea brasiliensis] (GB:AAM46780.1); similar to plastidic aldolase [Nicotiana paniculata] (GB:BAA77603.1); contains InterPro domain Fru…	T
a_84_p219118	1.3.6	PS.calvin cyle.aldolase	PS	fructose-bisphosphate aldolase, putative similar to fructose-bisphosphate aldolase, putative [Arabidopsis thaliana] (TAIR:AT2G21330.1); similar to plastidic aldolase NPALDP1 [Nicotiana paniculata] (GB:BAA77604.1); similar to latex plastidic aldolase-like protein [Hevea brasiliensis] (GB:AAM46780.1); similar to plastidic aldolase [Nicotiana paniculata] (GB:BAA77603.1); contains InterPro domain Fru…	T
a_84_p813598	1.3.7	PS.calvin cyle.FBPase	PS	fructose-1,6-bisphosphatase, putative / D-fructose-1,6-bisphosphate 1-phosphohydrolase, putative / FBPase, putative Identical to Fructose-1,6-bisphosphatase, chloroplast precursor (EC 3.1.3.11) (D- fructose-1,6-bisphosphate 1-phosphohydrolase) (FBPase) (FBP) [Arabidopsis Thaliana] (GB:P25851;GB:Q9M398); similar to fructose-1,6-bisphosphatase, putative / D-fructose-1,6-bisphosphate 1-phosphohydrol…	T
a_84_p13724	1.3.7	PS.calvin cyle.FBPase	PS	fructose-1,6-bisphosphatase, putative / D-fructose-1,6-bisphosphate 1-phosphohydrolase, putative / FBPase, putative Identical to Fructose-1,6-bisphosphatase, chloroplast precursor (EC 3.1.3.11) (D- fructose-1,6-bisphosphate 1-phosphohydrolase) (FBPase) (FBP) [Arabidopsis Thaliana] (GB:P25851;GB:Q9M398); similar to fructose-1,6-bisphosphatase, putative / D-fructose-1,6-bisphosphate 1-phosphohydrol…	T
a_84_p18835	1.3.7	PS.calvin cyle.FBPase	PS	fructose-1,6-bisphosphatase family protein similar to fructose-1,6-bisphosphatase, putative / D-fructose-1,6-bisphosphate 1-phosphohydrolase, putative / FBPase, putative [Arabidopsis thaliana] (TAIR:AT3G54050.1); similar to fructose-1,6 bisphosphatase [Bigelowiella natans] (GB:AAP79192.1); similar to Os06g0664200 [Oryza sativa (japonica cultivar-group)] (GB:NP_001058297.1); contains InterPro doma…	T
a_84_p20090	1.3.8	PS.calvin cyle.transketolase	PS	transketolase, putative similar to transketolase, putative [Arabidopsis thaliana] (TAIR:AT3G60750.1); similar to transketolase 1 [Capsicum annuum] (GB:CAA75777.1); similar to Transketolase, chloroplast precursor (TK) (GB:Q43848); similar to Transketolase, C-terminal-like [Medicago truncatula] (GB:ABE91345.1); contains InterPro domain Transketolase, C-terminal; (InterPro:IPR005476); contains Inter…	T
a_84_p795978	1.3.8	PS.calvin cyle.transketolase	PS	transketolase, putative similar to transketolase, putative [Arabidopsis thaliana] (TAIR:AT2G45290.1); similar to transketolase 1 [Capsicum annuum] (GB:CAA75777.1); similar to Transketolase, chloroplast precursor (TK) (GB:Q43848); similar to Transketolase, C-terminal-like [Medicago truncatula] (GB:ABE91345.1); contains InterPro domain Transketolase, C-terminal; (InterPro:IPR005476); contains Inter…	T
a_84_p809561	1.3.8	PS.calvin cyle.transketolase	PS	transketolase, putative similar to transketolase, putative [Arabidopsis thaliana] (TAIR:AT2G45290.1); similar to transketolase 1 [Capsicum annuum] (GB:CAA75777.1); similar to Transketolase, chloroplast precursor (TK) (GB:Q43848); similar to Transketolase, C-terminal-like [Medicago truncatula] (GB:ABE91345.1); contains InterPro domain Transketolase, C-terminal; (InterPro:IPR005476); contains Inter…	T
a_84_p809573	1.3.8	PS.calvin cyle.transketolase	PS	transketolase, putative similar to transketolase, putative [Arabidopsis thaliana] (TAIR:AT2G45290.1); similar to transketolase 1 [Capsicum annuum] (GB:CAA75777.1); similar to Transketolase, chloroplast precursor (TK) (GB:Q43848); similar to Transketolase, C-terminal-like [Medicago truncatula] (GB:ABE91345.1); contains InterPro domain Transketolase, C-terminal; (InterPro:IPR005476); contains Inter…	T
a_84_p15642	1.3.8	PS.calvin cyle.transketolase	PS	transketolase, putative similar to transketolase, putative [Arabidopsis thaliana] (TAIR:AT2G45290.1); similar to transketolase 1 [Capsicum annuum] (GB:CAA75777.1); similar to Transketolase, chloroplast precursor (TK) (GB:Q43848); similar to Transketolase, C-terminal-like [Medicago truncatula] (GB:ABE91345.1); contains InterPro domain Transketolase, C-terminal; (InterPro:IPR005476); contains Inter…	T
a_84_p14677	1.3.9	PS.calvin cyle.seduheptulose bisphosphatase	PS	SBPASE (sedoheptulose-bisphosphatase); phosphoric ester hydrolase Encodes the chloroplast enzyme sedoheptulose-1,7-bisphosphatase (SBPase), involved in the carbon reduction of the Calvin cycle. Increase in SBPase activity in transgenic lines accumulate up to 50% more sucrose and starch than wild-type. Identical to Sedoheptulose-1,7-bisphosphatase, chloroplast precursor (EC 3.1.3.37) (Sedoheptulos…	T
a_84_p813537	1.3.9	PS.calvin cyle.seduheptulose bisphosphatase	PS	SBPASE (sedoheptulose-bisphosphatase); phosphoric ester hydrolase Encodes the chloroplast enzyme sedoheptulose-1,7-bisphosphatase (SBPase), involved in the carbon reduction of the Calvin cycle. Increase in SBPase activity in transgenic lines accumulate up to 50% more sucrose and starch than wild-type. Identical to Sedoheptulose-1,7-bisphosphatase, chloroplast precursor (EC 3.1.3.37) (Sedoheptulos…	T
a_84_p795468	1.3.10	PS.calvin cyle.Rib5P Isomerase	PS	RSW10 (RADIAL SWELLING 10); ribose-5-phosphate isomerase Encodes a ribose 5-phosphate isomerase involved in the formation of uridine used for the synthesis of UDP-sugars. Mutants of this gene are affected in cellulose biosynthesis. similar to ribose-5-phosphate isomerase [Arabidopsis thaliana] (TAIR:AT2G01290.1); similar to chloroplast ribose-5-phosphate isomerase [Spinacia oleracea] (GB:AAL77589…	T
a_84_p16225	1.3.10	PS.calvin cyle.Rib5P Isomerase	PS	RSW10 (RADIAL SWELLING 10); ribose-5-phosphate isomerase Encodes a ribose 5-phosphate isomerase involved in the formation of uridine used for the synthesis of UDP-sugars. Mutants of this gene are affected in cellulose biosynthesis. similar to ribose-5-phosphate isomerase [Arabidopsis thaliana] (TAIR:AT2G01290.1); similar to chloroplast ribose-5-phosphate isomerase [Spinacia oleracea] (GB:AAL77589…	T
a_84_p804094	1.3.10	PS.calvin cyle.Rib5P Isomerase	PS	ribose 5-phosphate isomerase-related similar to ribose-5-phosphate isomerase [Arabidopsis thaliana] (TAIR:AT2G01290.1); similar to putative ribose-5-phosphate isomerase [Oryza sativa (japonica cultivar-group)] (GB:BAC83440.1); similar to Os07g0176900 [Oryza sativa (japonica cultivar-group)] (GB:NP_001059023.1); contains InterPro domain Ribose 5-phosphate isomerase; (InterPro:IPR004788)	T
a_84_p23982	1.3.10	PS.calvin cyle.Rib5P Isomerase	PS	ribose 5-phosphate isomerase-related similar to ribose-5-phosphate isomerase [Arabidopsis thaliana] (TAIR:AT2G01290.1); similar to putative ribose-5-phosphate isomerase [Oryza sativa (japonica cultivar-group)] (GB:BAC83440.1); similar to Os07g0176900 [Oryza sativa (japonica cultivar-group)] (GB:NP_001059023.1); contains InterPro domain Ribose 5-phosphate isomerase; (InterPro:IPR004788)	T
a_84_p11703	1.3.10	PS.calvin cyle.Rib5P Isomerase	PS	ribose 5-phosphate isomerase-related similar to ribose-5-phosphate isomerase [Arabidopsis thaliana] (TAIR:AT2G01290.1); similar to putative ribose-5-phosphate isomerase [Oryza sativa (japonica cultivar-group)] (GB:BAC83440.1); similar to Os07g0176900 [Oryza sativa (japonica cultivar-group)] (GB:NP_001059023.1); contains InterPro domain Ribose 5-phosphate isomerase; (InterPro:IPR004788)	T
a_84_p18758	1.3.10	PS.calvin cyle.Rib5P Isomerase	PS	ribose 5-phosphate isomerase-related similar to ribose 5-phosphate isomerase-related [Arabidopsis thaliana] (TAIR:AT3G04790.1); similar to Os03g0781400 [Oryza sativa (japonica cultivar-group)] (GB:NP_001051457.1); similar to ribose 5-phosphate isomerase-like [Saussurea involucrata] (GB:ABC68263.1); contains InterPro domain Ribose 5-phosphate isomerase; (InterPro:IPR004788)	T
a_84_p812794	1.3.11	PS.calvin cyle.RPE	PS	RPE (EMBRYO DEFECTIVE 2728); ribulose-phosphate 3-epimerase Arabidopsis thaliana ribulose-5-phosphate-3-epimerase mRNA similar to ribulose-phosphate 3-epimerase, cytosolic, putative / pentose-5-phosphate 3-epimerase, putative [Arabidopsis thaliana] (TAIR:AT3G01850.2); similar to Ribulose-phosphate 3-epimerase, chloroplast precursor (Pentose-5-phosphate 3-epimerase) (PPE) (RPE) (R5P3E) (GB:Q43157)…	T
a_84_p16930	1.3.11	PS.calvin cyle.RPE	PS	RPE (EMBRYO DEFECTIVE 2728); ribulose-phosphate 3-epimerase Arabidopsis thaliana ribulose-5-phosphate-3-epimerase mRNA similar to ribulose-phosphate 3-epimerase, cytosolic, putative / pentose-5-phosphate 3-epimerase, putative [Arabidopsis thaliana] (TAIR:AT3G01850.2); similar to Ribulose-phosphate 3-epimerase, chloroplast precursor (Pentose-5-phosphate 3-epimerase) (PPE) (RPE) (R5P3E) (GB:Q43157)…	T
a_84_p848652	1.3.12	PS.calvin cyle.PRK	PS	PRK (PHOSPHORIBULOKINASE); ATP binding / phosphoribulokinase/ protein binding Identical to Phosphoribulokinase, chloroplast precursor (EC 2.7.1.19) (Phosphopentokinase) (PRKase) (PRK) [Arabidopsis Thaliana] (GB:P25697); similar to uracil phosphoribosyltransferase, putative / UMP pyrophosphorylase, putative / UPRTase, putative [Arabidopsis thaliana] (TAIR:AT3G27440.1); similar to Phosphoribulokina…	T
a_84_p857032	1.3.12	PS.calvin cyle.PRK	PS	PRK (PHOSPHORIBULOKINASE); ATP binding / phosphoribulokinase/ protein binding Identical to Phosphoribulokinase, chloroplast precursor (EC 2.7.1.19) (Phosphopentokinase) (PRKase) (PRK) [Arabidopsis Thaliana] (GB:P25697); similar to uracil phosphoribosyltransferase, putative / UMP pyrophosphorylase, putative / UPRTase, putative [Arabidopsis thaliana] (TAIR:AT3G27440.1); similar to Phosphoribulokina…	T
a_84_p861375	1.3.12	PS.calvin cyle.PRK	PS	PRK (PHOSPHORIBULOKINASE); ATP binding / phosphoribulokinase/ protein binding Identical to Phosphoribulokinase, chloroplast precursor (EC 2.7.1.19) (Phosphopentokinase) (PRKase) (PRK) [Arabidopsis Thaliana] (GB:P25697); similar to uracil phosphoribosyltransferase, putative / UMP pyrophosphorylase, putative / UPRTase, putative [Arabidopsis thaliana] (TAIR:AT3G27440.1); similar to Phosphoribulokina…	T
a_84_p18150	1.3.12	PS.calvin cyle.PRK	PS	PRK (PHOSPHORIBULOKINASE); ATP binding / phosphoribulokinase/ protein binding Identical to Phosphoribulokinase, chloroplast precursor (EC 2.7.1.19) (Phosphopentokinase) (PRKase) (PRK) [Arabidopsis Thaliana] (GB:P25697); similar to uracil phosphoribosyltransferase, putative / UMP pyrophosphorylase, putative / UPRTase, putative [Arabidopsis thaliana] (TAIR:AT3G27440.1); similar to Phosphoribulokina…	T
a_84_p23720	1.3.13	PS.calvin cyle.rubisco interacting	PS	ribulose-1,5 bisphosphate carboxylase oxygenase large subunit N-methyltransferase, putative Identical to Probable ribulose-1,5 bisphosphate carboxylase/oxygenase large subunit N-methyltransferase, chloroplast precursor (EC 2.1.1.127) ([Ribulose- bisphosphate carboxylase]-lysine N-methyltransferase) (RuBisCO methyltransferase) (RuBisCO LSMT) (rbcMT) (RBCMT) [Arabidopsis Thaliana] (GB:Q9XI84); simi…	T
a_84_p16083	1.3.13	PS.calvin cyle.rubisco interacting	PS	CPN60B (CHAPERONIN 60 BETA); ATP binding / protein binding / unfolded protein binding encodes the beta subunit of the chloroplast chaperonin 60, a homologue of bacterial GroEL. Mutants in this gene develops lesions on its leaves, expresses systemic acquired resistance (SAR) and develops accelerated cell death to heat shock stress. The protein has molecular chaperone activity for suppressing prote…	T
a_84_p849175	1.3.13	PS.calvin cyle.rubisco interacting	PS	CPN60B (CHAPERONIN 60 BETA); ATP binding / protein binding / unfolded protein binding encodes the beta subunit of the chloroplast chaperonin 60, a homologue of bacterial GroEL. Mutants in this gene develops lesions on its leaves, expresses systemic acquired resistance (SAR) and develops accelerated cell death to heat shock stress. The protein has molecular chaperone activity for suppressing prote…	T
a_84_p819855	1.3.13	PS.calvin cyle.rubisco interacting	PS	ribulose bisphosphate carboxylase/oxygenase activase, putative / RuBisCO activase, putative similar to RCA (RUBISCO ACTIVASE) [Arabidopsis thaliana] (TAIR:AT2G39730.3); similar to Os04g0658300 [Oryza sativa (japonica cultivar-group)] (GB:NP_001054128.1); similar to Rubisco activase 2 [Mesembryanthemum crystallinum] (GB:AAZ41846.1); similar to OSIGBa0132E09-OSIGBa0108L24.4 [Oryza sativa (indica cu…	T
a_84_p19098	1.3.13	PS.calvin cyle.rubisco interacting	PS	ribulose bisphosphate carboxylase/oxygenase activase, putative / RuBisCO activase, putative similar to RCA (RUBISCO ACTIVASE) [Arabidopsis thaliana] (TAIR:AT2G39730.3); similar to Os04g0658300 [Oryza sativa (japonica cultivar-group)] (GB:NP_001054128.1); similar to Rubisco activase 2 [Mesembryanthemum crystallinum] (GB:AAZ41846.1); similar to OSIGBa0132E09-OSIGBa0108L24.4 [Oryza sativa (indica cu…	T
a_84_p807315	1.3.13	PS.calvin cyle.rubisco interacting	PS	RCA (RUBISCO ACTIVASE) Rubisco activase, a nuclear-encoded chloroplast protein that consists of two isoforms arising from alternative splicing in most plants. Required for the light activation of rubisco. Identical to Ribulose bisphosphate carboxylase/oxygenase activase, chloroplast precursor (RuBisCO activase) (RA) (RCA) [Arabidopsis Thaliana] (GB:P10896;GB:Q39197;GB:Q39198;GB:Q940T8); similar t…	T
a_84_p270930	1.3.13	PS.calvin cyle.rubisco interacting	PS	RCA (RUBISCO ACTIVASE) Rubisco activase, a nuclear-encoded chloroplast protein that consists of two isoforms arising from alternative splicing in most plants. Required for the light activation of rubisco. Identical to Ribulose bisphosphate carboxylase/oxygenase activase, chloroplast precursor (RuBisCO activase) (RA) (RCA) [Arabidopsis Thaliana] (GB:P10896;GB:Q39197;GB:Q39198;GB:Q940T8); similar t…	T
a_84_p807334	1.3.13	PS.calvin cyle.rubisco interacting	PS	RCA (RUBISCO ACTIVASE) Rubisco activase, a nuclear-encoded chloroplast protein that consists of two isoforms arising from alternative splicing in most plants. Required for the light activation of rubisco. Identical to Ribulose bisphosphate carboxylase/oxygenase activase, chloroplast precursor (RuBisCO activase) (RA) (RCA) [Arabidopsis Thaliana] (GB:P10896;GB:Q39197;GB:Q39198;GB:Q940T8); similar t…	T
a_84_p807322	1.3.13	PS.calvin cyle.rubisco interacting	PS	RCA (RUBISCO ACTIVASE) Rubisco activase, a nuclear-encoded chloroplast protein that consists of two isoforms arising from alternative splicing in most plants. Required for the light activation of rubisco. Identical to Ribulose bisphosphate carboxylase/oxygenase activase, chloroplast precursor (RuBisCO activase) (RA) (RCA) [Arabidopsis Thaliana] (GB:P10896;GB:Q39197;GB:Q39198;GB:Q940T8); similar t…	T
a_84_p807331	1.3.13	PS.calvin cyle.rubisco interacting	PS	RCA (RUBISCO ACTIVASE) Rubisco activase, a nuclear-encoded chloroplast protein that consists of two isoforms arising from alternative splicing in most plants. Required for the light activation of rubisco. Identical to Ribulose bisphosphate carboxylase/oxygenase activase, chloroplast precursor (RuBisCO activase) (RA) (RCA) [Arabidopsis Thaliana] (GB:P10896;GB:Q39197;GB:Q39198;GB:Q940T8); similar t…	T
a_84_p807274	1.3.13	PS.calvin cyle.rubisco interacting	PS	RCA (RUBISCO ACTIVASE) Rubisco activase, a nuclear-encoded chloroplast protein that consists of two isoforms arising from alternative splicing in most plants. Required for the light activation of rubisco. Identical to Ribulose bisphosphate carboxylase/oxygenase activase, chloroplast precursor (RuBisCO activase) (RA) (RCA) [Arabidopsis Thaliana] (GB:P10896;GB:Q39197;GB:Q39198;GB:Q940T8); similar t…	T
a_84_p847363	1.3.13	PS.calvin cyle.rubisco interacting	PS	RCA (RUBISCO ACTIVASE) Rubisco activase, a nuclear-encoded chloroplast protein that consists of two isoforms arising from alternative splicing in most plants. Required for the light activation of rubisco. Identical to Ribulose bisphosphate carboxylase/oxygenase activase, chloroplast precursor (RuBisCO activase) (RA) (RCA) [Arabidopsis Thaliana] (GB:P10896;GB:Q39197;GB:Q39198;GB:Q940T8); similar t…	T
a_84_p807280	1.3.13	PS.calvin cyle.rubisco interacting	PS	RCA (RUBISCO ACTIVASE) Rubisco activase, a nuclear-encoded chloroplast protein that consists of two isoforms arising from alternative splicing in most plants. Required for the light activation of rubisco. Identical to Ribulose bisphosphate carboxylase/oxygenase activase, chloroplast precursor (RuBisCO activase) (RA) (RCA) [Arabidopsis Thaliana] (GB:P10896;GB:Q39197;GB:Q39198;GB:Q940T8); similar t…	T
a_84_p807303	1.3.13	PS.calvin cyle.rubisco interacting	PS	RCA (RUBISCO ACTIVASE) Rubisco activase, a nuclear-encoded chloroplast protein that consists of two isoforms arising from alternative splicing in most plants. Required for the light activation of rubisco. Identical to Ribulose bisphosphate carboxylase/oxygenase activase, chloroplast precursor (RuBisCO activase) (RA) (RCA) [Arabidopsis Thaliana] (GB:P10896;GB:Q39197;GB:Q39198;GB:Q940T8); similar t…	T
a_84_p812497	1.3.13	PS.calvin cyle.rubisco interacting	PS	CPN60A (chloroplast / 60 kDa chaperonin alpha subunit); ATP binding / protein binding / unfolded protein binding Encodes chaperonin-60 alpha, a molecular chaperone involved in Rubisco folding. Mutants display aberrant chloroplast and embryo development. Identical to RuBisCO large subunit-binding protein subunit alpha, chloroplast precursor (60 kDa chaperonin subunit alpha) (CPN-60 alpha) [Arabido…	T
a_84_p22960	1.3.13	PS.calvin cyle.rubisco interacting	PS	CPN60A (chloroplast / 60 kDa chaperonin alpha subunit); ATP binding / protein binding / unfolded protein binding Encodes chaperonin-60 alpha, a molecular chaperone involved in Rubisco folding. Mutants display aberrant chloroplast and embryo development. Identical to RuBisCO large subunit-binding protein subunit alpha, chloroplast precursor (60 kDa chaperonin subunit alpha) (CPN-60 alpha) [Arabido…	T
a_84_p812506	1.3.13	PS.calvin cyle.rubisco interacting	PS	CPN60A (chloroplast / 60 kDa chaperonin alpha subunit); ATP binding / protein binding / unfolded protein binding Encodes chaperonin-60 alpha, a molecular chaperone involved in Rubisco folding. Mutants display aberrant chloroplast and embryo development. Identical to RuBisCO large subunit-binding protein subunit alpha, chloroplast precursor (60 kDa chaperonin subunit alpha) (CPN-60 alpha) [Arabido…	T
a_84_p793950	1.3.13	PS.calvin cyle.rubisco interacting	PS	CPN60A (chloroplast / 60 kDa chaperonin alpha subunit); ATP binding / protein binding / unfolded protein binding Encodes chaperonin-60 alpha, a molecular chaperone involved in Rubisco folding. Mutants display aberrant chloroplast and embryo development. Identical to RuBisCO large subunit-binding protein subunit alpha, chloroplast precursor (60 kDa chaperonin subunit alpha) (CPN-60 alpha) [Arabido…	T
a_84_p504172	1.3.13	PS.calvin cyle.rubisco interacting	PS	PTAC14 (PLASTID TRANSCRIPTIONALLY ACTIVE14) similar to SET domain-containing protein [Arabidopsis thaliana] (TAIR:AT1G24610.1); similar to Os05g0587200 [Oryza sativa (japonica cultivar-group)] (GB:NP_001056468.1); similar to Ribulose-1,5 bisphosphate carboxylase/oxygenase large subunit N-methyltransferase, chloroplast precursor ([Ribulose-bisphosphate carboxylase]-lysine N-methyltransferase) (RuB…	T
	1.4	PS.reductive PP
	2	major CHO metabolism
	2.1	major CHO metabolism.synthesis
	2.1.1	major CHO metabolism.synthesis.sucrose
a_84_p12538	2.1.1.1	major CHO metabolism.synthesis.sucrose.SPS	major CHO	ATSPS3F (sucrose phosphate synthase 3F); sucrose-phosphate synthase/ transferase, transferring glycosyl groups Encodes a protein with putative sucrose-phosphate synthase activity. similar to ATSPS1F (sucrose phosphate synthase 1F), sucrose-phosphate synthase/ transferase, transferring glycosyl groups [Arabidopsis thaliana] (TAIR:AT5G20280.1); similar to ATSPS2F (sucrose phosphate synthase 2F), su…	T
a_84_p21361	2.1.1.1	major CHO metabolism.synthesis.sucrose.SPS	major CHO	ATSPS4F; sucrose-phosphate synthase/ transferase, transferring glycosyl groups Encodes a protein with putative sucrose-phosphate synthase activity. similar to ATSPS3F (sucrose phosphate synthase 3F), sucrose-phosphate synthase/ transferase, transferring glycosyl groups [Arabidopsis thaliana] (TAIR:AT1G04920.1); similar to ATSPS1F (sucrose phosphate synthase 1F), sucrose-phosphate synthase/ transf…	T
a_84_p827254	2.1.1.1	major CHO metabolism.synthesis.sucrose.SPS	major CHO	ATSPS2F (sucrose phosphate synthase 2F); sucrose-phosphate synthase Encodes a protein with putative sucrose-phosphate synthase activity. similar to ATSPS3F (sucrose phosphate synthase 3F), sucrose-phosphate synthase/ transferase, transferring glycosyl groups [Arabidopsis thaliana] (TAIR:AT1G04920.1); similar to ATSPS1F (sucrose phosphate synthase 1F), sucrose-phosphate synthase/ transferase, tran…	T
a_84_p21709	2.1.1.1	major CHO metabolism.synthesis.sucrose.SPS	major CHO	ATSPS2F (sucrose phosphate synthase 2F); sucrose-phosphate synthase Encodes a protein with putative sucrose-phosphate synthase activity. similar to ATSPS3F (sucrose phosphate synthase 3F), sucrose-phosphate synthase/ transferase, transferring glycosyl groups [Arabidopsis thaliana] (TAIR:AT1G04920.1); similar to ATSPS1F (sucrose phosphate synthase 1F), sucrose-phosphate synthase/ transferase, tran…	T
a_84_p16022	2.1.1.1	major CHO metabolism.synthesis.sucrose.SPS	major CHO	ATSPS1F (sucrose phosphate synthase 1F); sucrose-phosphate synthase/ transferase, transferring glycosyl groups Encodes a protein with putative sucrose-phosphate synthase activity. similar to ATSPS3F (sucrose phosphate synthase 3F), sucrose-phosphate synthase/ transferase, transferring glycosyl groups [Arabidopsis thaliana] (TAIR:AT1G04920.1); similar to ATSPS2F (sucrose phosphate synthase 2F), su…	T
a_84_p22718	2.1.1.2	major CHO metabolism.synthesis.sucrose.SPP	major CHO	sucrose-phosphatase, putative similar to sucrose-phosphatase 1 (SPP1) [Arabidopsis thaliana] (TAIR:AT2G35840.2); similar to sucrose phosphate phosphatase [Malus x domestica] (GB:AAS79792.1); contains InterPro domain HAD-superfamily hydrolase subfamily IIB; (InterPro:IPR006379); contains InterPro domain Sucrose phosphatase, plant and cyanobacteria; (InterPro:IPR012847); contains InterPro domain Su…	T
a_84_p855287	2.1.1.2	major CHO metabolism.synthesis.sucrose.SPP	major CHO	sucrose-phosphatase 1 (SPP1) similar to sucrose-phosphatase, putative [Arabidopsis thaliana] (TAIR:AT1G51420.1); similar to sucrose phosphate phosphatase [Malus x domestica] (GB:AAS79792.1); contains InterPro domain HAD-superfamily hydrolase subfamily IIB; (InterPro:IPR006379); contains InterPro domain Sucrose phosphatase, plant and cyanobacteria; (InterPro:IPR012847); contains InterPro domain Su…	T
a_84_p146548	2.1.1.2	major CHO metabolism.synthesis.sucrose.SPP	major CHO	sucrose-phosphatase 1 (SPP1) similar to sucrose-phosphatase, putative [Arabidopsis thaliana] (TAIR:AT1G51420.1); similar to sucrose phosphate phosphatase [Malus x domestica] (GB:AAS79792.1); contains InterPro domain HAD-superfamily hydrolase subfamily IIB; (InterPro:IPR006379); contains InterPro domain Sucrose phosphatase, plant and cyanobacteria; (InterPro:IPR012847); contains InterPro domain Su…	T
a_84_p573276	2.1.1.2	major CHO metabolism.synthesis.sucrose.SPP	major CHO	sucrose-phosphatase 3 (SPP3) similar to sucrose-phosphatase 1 (SPP1) [Arabidopsis thaliana] (TAIR:AT2G35840.2); similar to sucrose phosphate phosphatase [Malus x domestica] (GB:AAS79793.1); contains InterPro domain HAD-superfamily hydrolase subfamily IIB; (InterPro:IPR006379); contains InterPro domain Sucrose phosphatase, plant and cyanobacteria; (InterPro:IPR012847); contains InterPro domain Suc…	T
a_84_p830282	2.1.1.2	major CHO metabolism.synthesis.sucrose.SPP	major CHO	sucrose-phosphatase 3 (SPP3) similar to sucrose-phosphatase 1 (SPP1) [Arabidopsis thaliana] (TAIR:AT2G35840.2); similar to sucrose phosphate phosphatase [Malus x domestica] (GB:AAS79793.1); contains InterPro domain HAD-superfamily hydrolase subfamily IIB; (InterPro:IPR006379); contains InterPro domain Sucrose phosphatase, plant and cyanobacteria; (InterPro:IPR012847); contains InterPro domain Suc…	T
a_84_p569682	2.1.1.2	major CHO metabolism.synthesis.sucrose.SPP	major CHO	SPP2 (SPP2); sucrose-phosphatase sucrose-phosphatase (SPP2) similar to sucrose-phosphatase 1 (SPP1) [Arabidopsis thaliana] (TAIR:AT2G35840.2); similar to sucrose phosphate phosphatase [Malus x domestica] (GB:AAS79792.1); contains InterPro domain HAD-superfamily hydrolase subfamily IIB; (InterPro:IPR006379); contains InterPro domain Sucrose phosphatase, plant and cyanobacteria; (InterPro:IPR012847…	T
a_84_p785574	2.1.1.2	major CHO metabolism.synthesis.sucrose.SPP	major CHO	SPP2 (SPP2); sucrose-phosphatase sucrose-phosphatase (SPP2) similar to sucrose-phosphatase 1 (SPP1) [Arabidopsis thaliana] (TAIR:AT2G35840.2); similar to sucrose phosphate phosphatase [Malus x domestica] (GB:AAS79792.1); contains InterPro domain HAD-superfamily hydrolase subfamily IIB; (InterPro:IPR006379); contains InterPro domain Sucrose phosphatase, plant and cyanobacteria; (InterPro:IPR012847…	T
a_84_p14615	2.1.1.3	major CHO metabolism.synthesis.sucrose.FBPase	major CHO	fructose-1,6-bisphosphatase, putative / D-fructose-1,6-bisphosphate 1-phosphohydrolase, putative / FBPase, putative Identical to Fructose-1,6-bisphosphatase, cytosolic (EC 3.1.3.11) (D-fructose-1,6- bisphosphate 1-phosphohydrolase) (FBPase) [Arabidopsis Thaliana] (GB:Q9MA79); similar to fructose-1,6-bisphosphatase, putative / D-fructose-1,6-bisphosphate 1-phosphohydrolase, putative / FBPase, puta…	T
	2.1.2	major CHO metabolism.synthesis.starch
a_84_p23707	2.1.2.1	major CHO metabolism.synthesis.starch.AGPase	major CHO	APS2 (ADP-GLUCOSE PYROPHOSHORYLASE SMALL SUBUNIT 2); glucose-1-phosphate adenylyltransferase Encodes the small subunit of ADP-glucose pyrophosphorylase. The small subunit is the catalytic isoform responsible for ADP-glucose pyrophosphorylase activity. The presence of the small subunit is required for large subunit stability. Two isoforms of the small subunit (ApS1 and ApS2) have been described. A…	T
a_84_p18089	2.1.2.1	major CHO metabolism.synthesis.starch.AGPase	major CHO	APL2 (large subunit of AGP 2) ADP-glucose pyrophosphorylase catalyzes the first, rate limiting step in starch biosynthesis. The large subunit plays a regulatory role whereas the small subunit (ApS) is the catalytic isoform. Four isoforms of the large subunit (ApL1-4) have been described. Identical to Glucose-1-phosphate adenylyltransferase large subunit 2, chloroplast precursor (EC 2.7.7.27) (ADP…	T
a_84_p21013	2.1.2.1	major CHO metabolism.synthesis.starch.AGPase	major CHO	APL4 (large subunit of AGP 4); glucose-1-phosphate adenylyltransferase Encodes the large subunit of ADP-glucose pyrophosphorylase, the enzyme which catalyzes the first and limiting step in starch biosynthesis. The large subunit plays a regulatory role whereas the small subunit (ApS) is the catalytic isoform. Four isoforms of the large subunit (ApL1-4) have been described. Identical to Probable gl…	T
a_84_p12954	2.1.2.1	major CHO metabolism.synthesis.starch.AGPase	major CHO	APL3 (large subunit of AGP 3) Encodes the large subunit of ADP-Glucose Pyrophosphorylase which catalyzes the first, rate limiting step in starch biosynthesis. The large subunit plays a regulatory role whereas the small subunit (ApS) is the catalytic isoform. Four isoforms (ApL1-4) have been identified. ApL3 is the major large subunit isoform present in inflorescences, fruits and roots. Identical …	T
a_84_p20665	2.1.2.1	major CHO metabolism.synthesis.starch.AGPase	major CHO	ADG1 (ADP GLUCOSE PYROPHOSPHORYLASE SMALL SUBUNIT 1); glucose-1-phosphate adenylyltransferase Encodes the small subunit of ADP-glucose pyrophosphorylase. The small subunit is the catalytic isoform responsible for ADP-glucose pyrophosphorylase activity. The presence of the small subunit is required for large subunit stability. Two isoforms of the small subunit (ApS1 and ApS2) have been described. …	T
a_84_p21543	2.1.2.1	major CHO metabolism.synthesis.starch.AGPase	major CHO	ADG2 (ADPG PYROPHOSPHORYLASE 2); glucose-1-phosphate adenylyltransferase Encodes the large subunit of ADP-glucose pyrophosphorylase which catalyzes the first, rate limiting step in starch biosynthesis. The large subunit plays a regulatory role whereas the small subunit (ApS) is the catalytic isoform. Four isoforms (ApL1-4) have been identified. ApL1 is the major large subunit isoform present in l…	T
a_84_p769622	2.1.2.1	major CHO metabolism.synthesis.starch.AGPase	major CHO	ADG2 (ADPG PYROPHOSPHORYLASE 2); glucose-1-phosphate adenylyltransferase Encodes the large subunit of ADP-glucose pyrophosphorylase which catalyzes the first, rate limiting step in starch biosynthesis. The large subunit plays a regulatory role whereas the small subunit (ApS) is the catalytic isoform. Four isoforms (ApL1-4) have been identified. ApL1 is the major large subunit isoform present in l…	T
a_84_p20877	2.1.2.2	major CHO metabolism.synthesis.starch.starch synthase	major CHO	ATSS3 (STARCH SYNTHASE 3); starch synthase/ transferase, transferring glycosyl groups Encodes a starch synthase that in addition to its role in starch biosynthesis also has a negative regulatory function in the biosynthesis of transient starch. The protein apparently contains a starch-binding domain (SBD). similar to starch synthase-related protein [Arabidopsis thaliana] (TAIR:AT4G18240.1); simil…	T
a_84_p12395	2.1.2.2	major CHO metabolism.synthesis.starch.starch synthase	major CHO	starch synthase, putative Identical to Probable granule-bound starch synthase 1, chloroplast precursor (EC 2.4.1.242) (Granule-bound starch synthase I) (GBSS-I) (WAXY) [Arabidopsis Thaliana] (GB:Q9MAQ0); similar to glycogen synthase, putative [Arabidopsis thaliana] (TAIR:AT3G01180.1); similar to Granule-bound starch synthase 1, chloroplast precursor (Granule-bound starch synthase I) (GBSS-I) (GB:…	T
a_84_p18299	2.1.2.2	major CHO metabolism.synthesis.starch.starch synthase	major CHO	glycogen synthase, putative similar to SSI (STARCH SYNTHASE I), transferase, transferring glycosyl groups [Arabidopsis thaliana] (TAIR:AT5G24300.1); similar to starch synthase II [Amaranthus cruentus] (GB:ABA64552.1); similar to granule bound starch synthase II precursor [Manihot esculenta] (GB:AAF13168.1); similar to Granule-bound starch synthase 2, chloroplast precursor (Granule-bound starch sy…	T
a_84_p22324	2.1.2.2	major CHO metabolism.synthesis.starch.starch synthase	major CHO	starch synthase-related protein similar to ATSS3 (STARCH SYNTHASE 3), starch synthase/ transferase, transferring glycosyl groups [Arabidopsis thaliana] (TAIR:AT1G11720.1); similar to starch synthase IV [Triticum aestivum] (GB:ABD64538.1); similar to starch synthase isoform IV [Triticum aestivum] (GB:AAK97773.1); similar to starch synthase, isoform V [Vigna unguiculata] (GB:CAB40375.1); contains I…	T
a_84_p538138	2.1.2.2	major CHO metabolism.synthesis.starch.starch synthase	major CHO	soluble glycogen synthase-related similar to starch synthase-related protein [Arabidopsis thaliana] (TAIR:AT4G18240.1); similar to Putative starch synthase [Oryza sativa] (GB:AAK98690.1); contains InterPro domain Starch synthase catalytic region; (InterPro:IPR013534)	T
a_84_p22496	2.1.2.2	major CHO metabolism.synthesis.starch.starch synthase	major CHO	SSI (STARCH SYNTHASE I); transferase, transferring glycosyl groups SSI is a plastidial enzyme and crucial for the synthesis of normal amylopectin in the leaves of Arabidopsis. The absence of SSI results in a deficiency in the number of shorter glucans which in turn affect the formation and connection of the amylopectin clusters in starch. Identical to Soluble starch synthase, chloroplast precurso…	T
a_84_p858807	2.1.2.2	major CHO metabolism.synthesis.starch.starch synthase	major CHO	SSI (STARCH SYNTHASE I); transferase, transferring glycosyl groups SSI is a plastidial enzyme and crucial for the synthesis of normal amylopectin in the leaves of Arabidopsis. The absence of SSI results in a deficiency in the number of shorter glucans which in turn affect the formation and connection of the amylopectin clusters in starch. Identical to Soluble starch synthase, chloroplast precurso…	T
a_84_p793801	2.1.2.3	major CHO metabolism.synthesis.starch.starch branching	major CHO	SBE2.1 (STARCH BRANCHING ENZYME 2.1); 1,4-alpha-glucan branching enzyme Encodes a starch branching enzyme (EC.2.4.1.18) similar to SBE2 from maize and rice. Expressed throughout plant tissues. similar to SBE2.2 (STARCH BRANCHING ENZYME 2.2) [Arabidopsis thaliana] (TAIR:AT5G03650.1); similar to starch branching enzyme I [Pisum sativum] (GB:CAA56319.1); similar to starch branching enzyme class II (…	T
a_84_p18249	2.1.2.3	major CHO metabolism.synthesis.starch.starch branching	major CHO	SBE2.1 (STARCH BRANCHING ENZYME 2.1); 1,4-alpha-glucan branching enzyme Encodes a starch branching enzyme (EC.2.4.1.18) similar to SBE2 from maize and rice. Expressed throughout plant tissues. similar to SBE2.2 (STARCH BRANCHING ENZYME 2.2) [Arabidopsis thaliana] (TAIR:AT5G03650.1); similar to starch branching enzyme I [Pisum sativum] (GB:CAA56319.1); similar to starch branching enzyme class II (…	T
a_84_p15528	2.1.2.3	major CHO metabolism.synthesis.starch.starch branching	major CHO	BE1/EMB2729 (BRANCHING ENZYME 1, EMBRYO DEFECTIVE 2729); alpha-amylase similar to SBE2.1 (STARCH BRANCHING ENZYME 2.1), 1,4-alpha-glucan branching enzyme [Arabidopsis thaliana] (TAIR:AT2G36390.1); similar to glucan (1,4-alpha-), branching enzyme 1 [Mus musculus] (GB:NP_083079.1); similar to Os06g0367100 [Oryza sativa (japonica cultivar-group)] (GB:NP_001057611.1); contains InterPro domain Alpha a…	T
a_84_p788257	2.1.2.3	major CHO metabolism.synthesis.starch.starch branching	major CHO	BE1/EMB2729 (BRANCHING ENZYME 1, EMBRYO DEFECTIVE 2729); alpha-amylase similar to SBE2.1 (STARCH BRANCHING ENZYME 2.1), 1,4-alpha-glucan branching enzyme [Arabidopsis thaliana] (TAIR:AT2G36390.1); similar to glucan (1,4-alpha-), branching enzyme 1 [Mus musculus] (GB:NP_083079.1); similar to Os06g0367100 [Oryza sativa (japonica cultivar-group)] (GB:NP_001057611.1); contains InterPro domain Alpha a…	T
a_84_p17712	2.1.2.3	major CHO metabolism.synthesis.starch.starch branching	major CHO	SBE2.2 (STARCH BRANCHING ENZYME 2.2); 1,4-alpha-glucan branching enzyme Encodes starch branching enzyme (E.C.2.4.1.18) similar to SBE2 from maize and rice. Expressed throughout the plant and highest in seedlings and cauline leaves. similar to SBE2.1 (STARCH BRANCHING ENZYME 2.1), 1,4-alpha-glucan branching enzyme [Arabidopsis thaliana] (TAIR:AT2G36390.1); similar to starch branching enzyme II [Vi…	T
a_84_p15178	2.1.2.4	major CHO metabolism.synthesis.starch.debranching	major CHO	ATISA2/BE2/DBE1/ISA2 (DEBRANCHING ENZYME 1); 1,4-alpha-glucan branching enzyme/ alpha-amylase/ isoamylase Encodes a protein with strong similarity to isoamylase (EC:3.2.1.68) however lacks critical residues known to be important for activity. Appears to co localize with ISA1 in the chloroplast isoamylase complex. Mutations in this gene cause the loss of detectable isoamylase activity and the disr…	T
a_84_p848702	2.1.2.4	major CHO metabolism.synthesis.starch.debranching	major CHO	ATISA2/BE2/DBE1/ISA2 (DEBRANCHING ENZYME 1); 1,4-alpha-glucan branching enzyme/ alpha-amylase/ isoamylase Encodes a protein with strong similarity to isoamylase (EC:3.2.1.68) however lacks critical residues known to be important for activity. Appears to co localize with ISA1 in the chloroplast isoamylase complex. Mutations in this gene cause the loss of detectable isoamylase activity and the disr…	T
a_84_p22897	2.1.2.4	major CHO metabolism.synthesis.starch.debranching	major CHO	ATISA1/ISA1 (ISOAMYLASE 1); alpha-amylase/ isoamylase Encodes an isoamylase-type debranching enzyme. Mutations in this gene cause the loss of detectable isoamylase activity and the disruption of normal starch structure. Mutants have reduced starch content and abnormally structured amylopectins and phytoglycogens. It has been postulated that AtISA1 interacts with AtISA2 to form the Iso1 complex. s…	T
a_84_p21357	2.1.2.4	major CHO metabolism.synthesis.starch.debranching	major CHO	ATISA3/ISA3 (ISOAMYLASE 3); alpha-amylase Encodes an isoamylase-like protein. Mutant studies show that the gene is strongly involved in starch breakdown. A GUS-protein fusion product was shown to localize to the surface of chloroplastic structures reminiscent of starch granules. In the mutants, the chloroplastic &#945;-amylase AMY3 is upregulated. similar to ATISA1/ISA1 (ISOAMYLASE 1), alpha-amyl…	T
a_84_p19826	2.1.2.4	major CHO metabolism.synthesis.starch.debranching	major CHO	ATPU1 (PULLULANASE 1); alpha-amylase/ limit dextrinase Encodes an enzyme thought to be involved in the hydrolysis of the &#945;-1,6 linkages during starch degradation in seed endosperm. However, a knockout mutant of Arabidopsis lacking limit dextrinase has normal rates of starch degradation in the leaf at night, indicating that more than one isoamylases might be involved in this process. similar …	T
	2.1.2.5	major CHO metabolism.synthesis.starch.transporter
	2.2	major CHO metabolism.degradation
	2.2.1	major CHO metabolism.degradation.sucrose
a_84_p23518	2.2.1.1	major CHO metabolism.degradation.sucrose.fructokinase	major CHO	fructokinase-related similar to pfkB-type carbohydrate kinase family protein [Arabidopsis thaliana] (TAIR:AT1G06030.1); similar to putative fructokinase 2; S2 self-incompatibility locus-linked 3.16 protein [Petunia integrifolia subsp. inflata] (GB:AAQ10000.1); similar to putative fructokinase 2; S1 self-incompatibility locus-linked 3.16 protein [Petunia integrifolia subsp. inflata] (GB:AAQ09999.1…	T
a_84_p22836	2.2.1.1	major CHO metabolism.degradation.sucrose.fructokinase	major CHO	pfkB-type carbohydrate kinase family protein similar to pfkB-type carbohydrate kinase family protein [Arabidopsis thaliana] (TAIR:AT5G51830.1); similar to fructokinase 3 [Lycopersicon esculentum] (GB:AAR24912.1); contains InterPro domain PfkB; (InterPro:IPR011611); contains InterPro domain Carbohydrate kinase, PfkB; (InterPro:IPR002173); contains InterPro domain Ribokinase; (InterPro:IPR002139)	T
a_84_p18516	2.2.1.1	major CHO metabolism.degradation.sucrose.fructokinase	major CHO	pfkB-type carbohydrate kinase family protein Identical to Probable fructokinase-2 (EC 2.7.1.4) [Arabidopsis Thaliana] (GB:Q9LNE3); similar to pfkB-type carbohydrate kinase family protein [Arabidopsis thaliana] (TAIR:AT1G06020.1); similar to putative fructokinase 2; S2 self-incompatibility locus-linked 3.16 protein [Petunia integrifolia subsp. inflata] (GB:AAQ10000.1); contains InterPro domain Pfk…	T
a_84_p23245	2.2.1.1	major CHO metabolism.degradation.sucrose.fructokinase	major CHO	pfkB-type carbohydrate kinase family protein Identical to Probable fructokinase-3 (EC 2.7.1.4) [Arabidopsis Thaliana] (GB:Q9LNE4); similar to pfkB-type carbohydrate kinase family protein [Arabidopsis thaliana] (TAIR:AT1G06030.1); similar to putative fructokinase 2; S2 self-incompatibility locus-linked 3.16 protein [Petunia integrifolia subsp. inflata] (GB:AAQ10000.1); similar to putative fructoki…	T
a_84_p707317	2.2.1.1	major CHO metabolism.degradation.sucrose.fructokinase	major CHO	kinase similar to pfkB-type carbohydrate kinase family protein [Arabidopsis thaliana] (TAIR:AT3G54090.1); similar to unnamed protein product [Vitis vinifera] (GB:CAO41846.1); contains InterPro domain Carbohydrate/purine kinase (InterPro:IPR011611)	T
a_84_p19966	2.2.1.1	major CHO metabolism.degradation.sucrose.fructokinase	major CHO	kinase similar to pfkB-type carbohydrate kinase family protein [Arabidopsis thaliana] (TAIR:AT3G54090.1); similar to unnamed protein product [Vitis vinifera] (GB:CAO41846.1); contains InterPro domain Carbohydrate/purine kinase (InterPro:IPR011611)	T
a_84_p10669	2.2.1.1	major CHO metabolism.degradation.sucrose.fructokinase	major CHO	pfkB-type carbohydrate kinase family protein Identical to Probable fructokinase-1 (EC 2.7.1.4) [Arabidopsis Thaliana] (GB:Q9SID0;GB:Q94F01); similar to pfkB-type carbohydrate kinase family protein [Arabidopsis thaliana] (TAIR:AT1G06030.1); similar to putative fructokinase 2; S2 self-incompatibility locus-linked 3.16 protein [Petunia integrifolia subsp. inflata] (GB:AAQ10000.1); similar to putativ…	T
a_84_p812320	2.2.1.1	major CHO metabolism.degradation.sucrose.fructokinase	major CHO	pfkB-type carbohydrate kinase family protein Identical to Probable fructokinase-1 (EC 2.7.1.4) [Arabidopsis Thaliana] (GB:Q9SID0;GB:Q94F01); similar to pfkB-type carbohydrate kinase family protein [Arabidopsis thaliana] (TAIR:AT1G06030.1); similar to putative fructokinase 2; S2 self-incompatibility locus-linked 3.16 protein [Petunia integrifolia subsp. inflata] (GB:AAQ10000.1); similar to putativ…	T
a_84_p23204	2.2.1.1	major CHO metabolism.degradation.sucrose.fructokinase	major CHO	pfkB-type carbohydrate kinase family protein Identical to Probable fructokinase-4 (EC 2.7.1.4) [Arabidopsis Thaliana] (GB:Q9M1B9;GB:Q8LCW0); similar to pfkB-type carbohydrate kinase family protein [Arabidopsis thaliana] (TAIR:AT2G31390.1); similar to putative fructokinase 2; S2 self-incompatibility locus-linked 3.16 protein [Petunia integrifolia subsp. inflata] (GB:AAQ10000.1); similar to putativ…	T
a_84_p18452	2.2.1.1	major CHO metabolism.degradation.sucrose.fructokinase	major CHO	pfkB-type carbohydrate kinase family protein similar to pfkB-type carbohydrate kinase family protein [Arabidopsis thaliana] (TAIR:AT1G69200.1); similar to Os01g0851000 [Oryza sativa (japonica cultivar-group)] (GB:NP_001044818.1); similar to putative kinase [Oryza sativa (japonica cultivar-group)] (GB:AAT81682.1); contains InterPro domain PfkB; (InterPro:IPR011611); contains InterPro domain Carboh…	T
a_84_p16632	2.2.1.1	major CHO metabolism.degradation.sucrose.fructokinase	major CHO	pfkB-type carbohydrate kinase family protein Identical to Putative fructokinase-5 (EC 2.7.1.4) [Arabidopsis Thaliana] (GB:O82616); similar to pfkB-type carbohydrate kinase family protein [Arabidopsis thaliana] (TAIR:AT3G59480.1); similar to Fructokinase-2 (ZmFRK2) (GB:Q6XZ78); similar to Os08g0113100 [Oryza sativa (japonica cultivar-group)] (GB:NP_001060837.1); contains InterPro domain PfkB; (Int…	T
a_84_p12167	2.2.1.1	major CHO metabolism.degradation.sucrose.fructokinase	major CHO	pfkB-type carbohydrate kinase family protein similar to pfkB-type carbohydrate kinase family protein [Arabidopsis thaliana] (TAIR:AT1G66430.1); similar to fructokinase (GB:AAB57733.1); contains InterPro domain PfkB; (InterPro:IPR011611); contains InterPro domain Carbohydrate kinase, PfkB; (InterPro:IPR002173); contains InterPro domain Ribokinase; (InterPro:IPR002139)	T
	2.2.1.3	major CHO metabolism.degradation.sucrose.invertases
a_84_p752600	2.2.1.3.1	major CHO metabolism.degradation.sucrose.invertases.neutral	major CHO	CINV1 (CYTOSOLIC INVERTASE 1); beta-fructofuranosidase Encodes a protein with cytosolic (alkaline/neutral) invertase activity. The protein was shown to interact with PIP5K9. similar to beta-fructofuranosidase, putative / invertase, putative / saccharase, putative / beta-fructosidase, putative [Arabidopsis thaliana] (TAIR:AT4G09510.1); similar to beta-fructofuranosidase [Arabidopsis thaliana] (TAI…	T
a_84_p17937	2.2.1.3.1	major CHO metabolism.degradation.sucrose.invertases.neutral	major CHO	CINV1 (CYTOSOLIC INVERTASE 1); beta-fructofuranosidase Encodes a protein with cytosolic (alkaline/neutral) invertase activity. The protein was shown to interact with PIP5K9. similar to beta-fructofuranosidase, putative / invertase, putative / saccharase, putative / beta-fructosidase, putative [Arabidopsis thaliana] (TAIR:AT4G09510.1); similar to beta-fructofuranosidase [Arabidopsis thaliana] (TAI…	T
a_84_p18078	2.2.1.3.1	major CHO metabolism.degradation.sucrose.invertases.neutral	major CHO	beta-fructofuranosidase, putative / invertase, putative / saccharase, putative / beta-fructosidase, putative similar to beta-fructofuranosidase, putative / invertase, putative / saccharase, putative / beta-fructosidase, putative [Arabidopsis thaliana] (TAIR:AT4G09510.1); similar to CINV1 (CYTOSOLIC INVERTASE 1), beta-fructofuranosidase [Arabidopsis thaliana] (TAIR:AT1G35580.2); similar to beta-fr…	T
a_84_p831020	2.2.1.3.1	major CHO metabolism.degradation.sucrose.invertases.neutral	major CHO	beta-fructofuranosidase, putative / invertase, putative / saccharase, putative / beta-fructosidase, putative similar to beta-fructofuranosidase, putative / invertase, putative / saccharase, putative / beta-fructosidase, putative [Arabidopsis thaliana] (TAIR:AT4G09510.1); similar to beta-fructofuranosidase, putative / invertase, putative / saccharase, putative / beta-fructosidase, putative [Arabid…	T
a_84_p13295	2.2.1.3.1	major CHO metabolism.degradation.sucrose.invertases.neutral	major CHO	beta-fructofuranosidase, putative / invertase, putative / saccharase, putative / beta-fructosidase, putative similar to beta-fructofuranosidase, putative / invertase, putative / saccharase, putative / beta-fructosidase, putative [Arabidopsis thaliana] (TAIR:AT4G09510.1); similar to beta-fructofuranosidase, putative / invertase, putative / saccharase, putative / beta-fructosidase, putative [Arabid…	T
a_84_p21713	2.2.1.3.1	major CHO metabolism.degradation.sucrose.invertases.neutral	major CHO	beta-fructofuranosidase, putative / invertase, putative / saccharase, putative / beta-fructosidase, putative similar to beta-fructofuranosidase, putative / invertase, putative / saccharase, putative / beta-fructosidase, putative [Arabidopsis thaliana] (TAIR:AT5G22510.1); similar to beta-fructofuranosidase, putative / invertase, putative / saccharase, putative / beta-fructosidase, putative [Arabid…	T
a_84_p17388	2.2.1.3.1	major CHO metabolism.degradation.sucrose.invertases.neutral	major CHO	beta-fructofuranosidase, putative / invertase, putative / saccharase, putative / beta-fructosidase, putative similar to beta-fructofuranosidase, putative / invertase, putative / saccharase, putative / beta-fructosidase, putative [Arabidopsis thaliana] (TAIR:AT1G56560.1); similar to beta-fructofuranosidase, putative / invertase, putative / saccharase, putative / beta-fructosidase, putative [Arabid…	T
a_84_p10760	2.2.1.3.1	major CHO metabolism.degradation.sucrose.invertases.neutral	major CHO	beta-fructofuranosidase, putative / invertase, putative / saccharase, putative / beta-fructosidase, putative similar to beta-fructofuranosidase, putative / invertase, putative / saccharase, putative / beta-fructosidase, putative [Arabidopsis thaliana] (TAIR:AT1G56560.1); similar to beta-fructofuranosidase, putative / invertase, putative / saccharase, putative / beta-fructosidase, putative [Arabid…	T
a_84_p19467	2.2.1.3.1	major CHO metabolism.degradation.sucrose.invertases.neutral	major CHO	beta-fructofuranosidase, putative / invertase, putative / saccharase, putative / beta-fructosidase, putative similar to CINV1 (CYTOSOLIC INVERTASE 1), beta-fructofuranosidase [Arabidopsis thaliana] (TAIR:AT1G35580.2); similar to beta-fructofuranosidase [Arabidopsis thaliana] (TAIR:AT4G34860.2); similar to beta-fructofuranosidase, putative / invertase, putative / saccharase, putative / beta-fructo…	T
a_84_p14828	2.2.1.3.1	major CHO metabolism.degradation.sucrose.invertases.neutral	major CHO	beta-fructofuranosidase, putative / invertase, putative / saccharase, putative / beta-fructosidase, putative similar to beta-fructofuranosidase, putative / invertase, putative / saccharase, putative / beta-fructosidase, putative [Arabidopsis thaliana] (TAIR:AT4G09510.1); similar to CINV1 (CYTOSOLIC INVERTASE 1), beta-fructofuranosidase [Arabidopsis thaliana] (TAIR:AT1G35580.2); similar to beta-fr…	T
a_84_p10197	2.2.1.3.1	major CHO metabolism.degradation.sucrose.invertases.neutral	major CHO	beta-fructofuranosidase, putative / invertase, putative / saccharase, putative / beta-fructosidase, putative similar to beta-fructofuranosidase, putative / invertase, putative / saccharase, putative / beta-fructosidase, putative [Arabidopsis thaliana] (TAIR:AT1G56560.1); similar to beta-fructofuranosidase, putative / invertase, putative / saccharase, putative / beta-fructosidase, putative [Arabid…	T
a_84_p22825	2.2.1.3.2	major CHO metabolism.degradation.sucrose.invertases.cell wall	major CHO	| Symbols: ATCWINV3, ATFRUCT5 | ATFRUCT5 (BETA-FRUCTOFURANOSIDASE 5) | chr1:20570650-20572832 FORWARDnearly identical (1108)AT1G55120| Symbols: ATCWINV3, ATFRUCT5 | ATFRUCT5 (BETA-FRUCTOFURANOSIDASE 5); hydrolase, hydrolyzing O-glycosyl compounds / levanase | chr1:20570284-20572832 FORWARDhighly similar to ( 601)INV1_PEABeta-fructofuranosidase, cell wall isozyme precursor - Pisum sativum (Garden …	T
a_84_p15409	2.2.1.3.2	major CHO metabolism.degradation.sucrose.invertases.cell wall	major CHO	ATCWINV4 (ARABIDOPSIS THALIANA CELL WALL INVERTASE 4); hydrolase, hydrolyzing O-glycosyl compounds similar to ATCWINV2 (ARABIDOPSIS THALIANA CELL WALL INVERTASE 2), hydrolase, hydrolyzing O-glycosyl compounds [Arabidopsis thaliana] (TAIR:AT3G52600.1); similar to Beta-fructofuranosidase, insoluble isoenzyme 1 precursor (Sucrose hydrolase 1) (Invertase 1) (Cell wall beta-fructosidase 1) (GB:P26792)…	T
a_84_p17447	2.2.1.3.2	major CHO metabolism.degradation.sucrose.invertases.cell wall	major CHO	ATBFRUCT1/ATCWINV1 (ARABIDOPSIS THALIANA CELL WALL INVERTASE 1); beta-fructofuranosidase/ hydrolase, hydrolyzing O-glycosyl compounds Encodes a protein with invertase activity. similar to ATCWINV5 (ARABIDOPSIS THALIANA CELL WALL INVERTASE 5), hydrolase, hydrolyzing O-glycosyl compounds [Arabidopsis thaliana] (TAIR:AT3G13784.1); similar to ATFRUCT5 (BETA-FRUCTOFURANOSIDASE 5), hydrolase, hydrolyzi…	T
a_84_p16552	2.2.1.3.2	major CHO metabolism.degradation.sucrose.invertases.cell wall	major CHO	ATCWINV2 (ARABIDOPSIS THALIANA CELL WALL INVERTASE 2); hydrolase, hydrolyzing O-glycosyl compounds similar to ATCWINV4 (ARABIDOPSIS THALIANA CELL WALL INVERTASE 4), hydrolase, hydrolyzing O-glycosyl compounds [Arabidopsis thaliana] (TAIR:AT2G36190.1); similar to Beta-fructofuranosidase, insoluble isoenzyme 1 precursor (Sucrose hydrolase 1) (Invertase 1) (Cell wall beta-fructosidase 1) (GB:P26792)…	T
a_84_p16501	2.2.1.3.2	major CHO metabolism.degradation.sucrose.invertases.cell wall	major CHO	ATCWINV5 (ARABIDOPSIS THALIANA CELL WALL INVERTASE 5); hydrolase, hydrolyzing O-glycosyl compounds similar to ATFRUCT5 (BETA-FRUCTOFURANOSIDASE 5), hydrolase, hydrolyzing O-glycosyl compounds / levanase [Arabidopsis thaliana] (TAIR:AT1G55120.1); similar to ATBFRUCT1/ATCWINV1 (ARABIDOPSIS THALIANA CELL WALL INVERTASE 1), beta-fructofuranosidase/ hydrolase, hydrolyzing O-glycosyl compounds [Arabido…	T
a_84_p800885	2.2.1.3.3	major CHO metabolism.degradation.sucrose.invertases.vacuolar	major CHO	ATBETAFRUCT4/VAC-INV (VACUOLAR INVERTASE); beta-fructofuranosidase/ hydrolase, hydrolyzing O-glycosyl compounds similar to beta-fructosidase (BFRUCT3) / beta-fructofuranosidase / invertase, vacuolar [Arabidopsis thaliana] (TAIR:AT1G62660.1); similar to acid invertase [Brassica oleracea] (GB:AAG36943.1); similar to acid invertase [Brassica oleracea] (GB:AAG36942.1); similar to soluble acid inverta…	T
a_84_p68904	2.2.1.3.3	major CHO metabolism.degradation.sucrose.invertases.vacuolar	major CHO	ATBETAFRUCT4/VAC-INV (VACUOLAR INVERTASE); beta-fructofuranosidase/ hydrolase, hydrolyzing O-glycosyl compounds similar to beta-fructosidase (BFRUCT3) / beta-fructofuranosidase / invertase, vacuolar [Arabidopsis thaliana] (TAIR:AT1G62660.1); similar to acid invertase [Brassica oleracea] (GB:AAG36943.1); similar to acid invertase [Brassica oleracea] (GB:AAG36942.1); similar to soluble acid inverta…	T
a_84_p815621	2.2.1.3.3	major CHO metabolism.degradation.sucrose.invertases.vacuolar	major CHO	ATBETAFRUCT4/VAC-INV (VACUOLAR INVERTASE); beta-fructofuranosidase/ hydrolase, hydrolyzing O-glycosyl compounds similar to beta-fructosidase (BFRUCT3) / beta-fructofuranosidase / invertase, vacuolar [Arabidopsis thaliana] (TAIR:AT1G62660.1); similar to acid invertase [Brassica oleracea] (GB:AAG36943.1); similar to acid invertase [Brassica oleracea] (GB:AAG36942.1); similar to soluble acid inverta…	T
a_84_p804822	2.2.1.3.3	major CHO metabolism.degradation.sucrose.invertases.vacuolar	major CHO	beta-fructosidase (BFRUCT3) / beta-fructofuranosidase / invertase, vacuolar similar to ATBETAFRUCT4/VAC-INV (VACUOLAR INVERTASE), beta-fructofuranosidase/ hydrolase, hydrolyzing O-glycosyl compounds [Arabidopsis thaliana] (TAIR:AT1G12240.1); similar to acid invertase [Brassica oleracea] (GB:AAG36943.1); similar to acid invertase [Brassica oleracea] (GB:AAG36942.1); similar to soluble acid inverta…	T
a_84_p23381	2.2.1.3.3	major CHO metabolism.degradation.sucrose.invertases.vacuolar	major CHO	beta-fructosidase (BFRUCT3) / beta-fructofuranosidase / invertase, vacuolar similar to ATBETAFRUCT4/VAC-INV (VACUOLAR INVERTASE), beta-fructofuranosidase/ hydrolase, hydrolyzing O-glycosyl compounds [Arabidopsis thaliana] (TAIR:AT1G12240.1); similar to acid invertase [Brassica oleracea] (GB:AAG36943.1); similar to acid invertase [Brassica oleracea] (GB:AAG36942.1); similar to soluble acid inverta…	T
a_84_p793132	2.2.1.3.3	major CHO metabolism.degradation.sucrose.invertases.vacuolar	major CHO	beta-fructosidase (BFRUCT3) / beta-fructofuranosidase / invertase, vacuolar similar to ATBETAFRUCT4/VAC-INV (VACUOLAR INVERTASE), beta-fructofuranosidase/ hydrolase, hydrolyzing O-glycosyl compounds [Arabidopsis thaliana] (TAIR:AT1G12240.1); similar to acid invertase [Brassica oleracea] (GB:AAG36943.1); similar to acid invertase [Brassica oleracea] (GB:AAG36942.1); similar to soluble acid inverta…	T
a_84_p552747	2.2.1.3.30	major CHO metabolism.degradation.sucrose.invertases.inhibitors	major CHO	invertase inhibitor-related similar to C/VIF1 (CELL WALL / VACUOLAR INHIBITOR OF FRUCTOSIDASE 1), pectinesterase inhibitor [Arabidopsis thaliana] (TAIR:AT1G47960.1); similar to invertase inhibitor homologue [Nicotiana tabacum] (GB:CAA73334.1)	T
a_84_p20492	2.2.1.4	major CHO metabolism.degradation.sucrose.hexokinase	major CHO	hexokinase, putative Identical to Hexokinase-3 (EC 2.7.1.1) [Arabidopsis Thaliana] (GB:Q9LPS1); similar to ATP binding / hexokinase [Arabidopsis thaliana] (TAIR:AT3G20040.1); similar to hexokinase 6 [Nicotiana tabacum] (GB:AAS60198.1); contains InterPro domain Hexokinase; (InterPro:IPR001312)	T
a_84_p11310	2.2.1.4	major CHO metabolism.degradation.sucrose.hexokinase	major CHO	hexokinase, putative Encodes a putative hexokinase. Identical to Probable hexokinase-like 1 protein (EC 2.7.1.1) [Arabidopsis Thaliana] (GB:Q9FZG4); similar to ATHXK1 (GLUCOSE INSENSITIVE 2), ATP binding / hexokinase [Arabidopsis thaliana] (TAIR:AT4G29130.1); similar to plastidic hexokinase [Solanum lycopersicum] (GB:AAY60842.1); contains InterPro domain Hexokinase; (InterPro:IPR001312)	T
a_84_p824327	2.2.1.4	major CHO metabolism.degradation.sucrose.hexokinase	major CHO	ATHXK2 (HEXOKINASE 2); ATP binding / hexokinase Encodes a protein with hexokinase activity (AtHXK2) and acts as a sensor for plant sugar responses. Identical to Hexokinase-2 (EC 2.7.1.1) (HXK2) [Arabidopsis Thaliana] (GB:P93834;GB:Q84WJ5); similar to ATHXK1 (GLUCOSE INSENSITIVE 2), ATP binding / hexokinase [Arabidopsis thaliana] (TAIR:AT4G29130.1); similar to hexokinase [Brassica oleracea] (GB:AA…	T
a_84_p11552	2.2.1.4	major CHO metabolism.degradation.sucrose.hexokinase	major CHO	ATHXK2 (HEXOKINASE 2); ATP binding / hexokinase Encodes a protein with hexokinase activity (AtHXK2) and acts as a sensor for plant sugar responses. Identical to Hexokinase-2 (EC 2.7.1.1) (HXK2) [Arabidopsis Thaliana] (GB:P93834;GB:Q84WJ5); similar to ATHXK1 (GLUCOSE INSENSITIVE 2), ATP binding / hexokinase [Arabidopsis thaliana] (TAIR:AT4G29130.1); similar to hexokinase [Brassica oleracea] (GB:AA…	T
a_84_p14596	2.2.1.4	major CHO metabolism.degradation.sucrose.hexokinase	major CHO	ATP binding / hexokinase Identical to Hexokinase-4 (EC 2.7.1.1) [Arabidopsis Thaliana] (GB:Q56XE8;GB:Q9LJZ7); similar to hexokinase, putative [Arabidopsis thaliana] (TAIR:AT1G50460.1); similar to hexokinase 6 [Nicotiana tabacum] (GB:AAS60198.1); contains InterPro domain Hexokinase; (InterPro:IPR001312)	T
a_84_p23317	2.2.1.4	major CHO metabolism.degradation.sucrose.hexokinase	major CHO	ATHXK1 (GLUCOSE INSENSITIVE 2); ATP binding / hexokinase Encodes a hexokinase (HXK1) in the plant glucose-signaling network. Functions as a glucose sensor to interrelate nutrient, light, and hormone signaling networks for controlling growth and development in response to the changing environment. Identical to Hexokinase-1 (EC 2.7.1.1) (Protein GLUCOSE INSENSITIVE 2) (HXK1) [Arabidopsis Thaliana] …	T
a_84_p21459	2.2.1.4	major CHO metabolism.degradation.sucrose.hexokinase	major CHO	hexokinase, putative Encodes a putative hexokinase. Identical to Probable hexokinase-like 2 protein (EC 2.7.1.1) [Arabidopsis Thaliana] (GB:Q9T071); similar to ATHXK1 (GLUCOSE INSENSITIVE 2), ATP binding / hexokinase [Arabidopsis thaliana] (TAIR:AT4G29130.1); similar to hexokinase [Citrus sinensis] (GB:AAG28503.1); contains InterPro domain Hexokinase; (InterPro:IPR001312)	T
a_84_p13435	2.2.1.5	major CHO metabolism.degradation.sucrose.Susy	major CHO	SUS6; UDP-glycosyltransferase/ sucrose synthase Encodes a protein with sucrose synthase activity (SUS6). similar to SUS1 (SUCROSE SYNTHASE 1), UDP-glycosyltransferase/ sucrose synthase [Arabidopsis thaliana] (TAIR:AT5G20830.2); similar to SUS3, UDP-glycosyltransferase/ sucrose synthase/ transferase, transferring glycosyl groups [Arabidopsis thaliana] (TAIR:AT4G02280.1); similar to SUS5, UDP-glyco…	T
a_84_p836756	2.2.1.5	major CHO metabolism.degradation.sucrose.Susy	major CHO	SUS4; UDP-glycosyltransferase/ sucrose synthase/ transferase, transferring glycosyl groups Encodes a protein with sucrose synthase activity (SUS4). similar to SUS1 (SUCROSE SYNTHASE 1), UDP-glycosyltransferase/ sucrose synthase [Arabidopsis thaliana] (TAIR:AT5G20830.2); similar to SUS2 (SUCROSE SYNTHASE 2), UDP-glycosyltransferase/ sucrose synthase/ transferase, transferring glycosyl groups [Arab…	T
a_84_p833642	2.2.1.5	major CHO metabolism.degradation.sucrose.Susy	major CHO	SUS4; UDP-glycosyltransferase/ sucrose synthase/ transferase, transferring glycosyl groups Encodes a protein with sucrose synthase activity (SUS4). similar to SUS1 (SUCROSE SYNTHASE 1), UDP-glycosyltransferase/ sucrose synthase [Arabidopsis thaliana] (TAIR:AT5G20830.2); similar to SUS2 (SUCROSE SYNTHASE 2), UDP-glycosyltransferase/ sucrose synthase/ transferase, transferring glycosyl groups [Arab…	T
a_84_p20298	2.2.1.5	major CHO metabolism.degradation.sucrose.Susy	major CHO	SUS4; UDP-glycosyltransferase/ sucrose synthase/ transferase, transferring glycosyl groups Encodes a protein with sucrose synthase activity (SUS4). similar to SUS1 (SUCROSE SYNTHASE 1), UDP-glycosyltransferase/ sucrose synthase [Arabidopsis thaliana] (TAIR:AT5G20830.2); similar to SUS2 (SUCROSE SYNTHASE 2), UDP-glycosyltransferase/ sucrose synthase/ transferase, transferring glycosyl groups [Arab…	T
a_84_p828509	2.2.1.5	major CHO metabolism.degradation.sucrose.Susy	major CHO	SUS4; UDP-glycosyltransferase/ sucrose synthase/ transferase, transferring glycosyl groups Encodes a protein with sucrose synthase activity (SUS4). similar to SUS1 (SUCROSE SYNTHASE 1), UDP-glycosyltransferase/ sucrose synthase [Arabidopsis thaliana] (TAIR:AT5G20830.2); similar to SUS2 (SUCROSE SYNTHASE 2), UDP-glycosyltransferase/ sucrose synthase/ transferase, transferring glycosyl groups [Arab…	T
a_84_p16611	2.2.1.5	major CHO metabolism.degradation.sucrose.Susy	major CHO	SUS3; UDP-glycosyltransferase/ sucrose synthase/ transferase, transferring glycosyl groups Encodes a protein with sucrose synthase activity (SUS3). similar to SUS1 (SUCROSE SYNTHASE 1), UDP-glycosyltransferase/ sucrose synthase [Arabidopsis thaliana] (TAIR:AT5G20830.2); similar to SUS2 (SUCROSE SYNTHASE 2), UDP-glycosyltransferase/ sucrose synthase/ transferase, transferring glycosyl groups [Arab…	T
a_84_p822209	2.2.1.5	major CHO metabolism.degradation.sucrose.Susy	major CHO	SUS3; UDP-glycosyltransferase/ sucrose synthase/ transferase, transferring glycosyl groups Encodes a protein with sucrose synthase activity (SUS3). similar to SUS1 (SUCROSE SYNTHASE 1), UDP-glycosyltransferase/ sucrose synthase [Arabidopsis thaliana] (TAIR:AT5G20830.2); similar to SUS2 (SUCROSE SYNTHASE 2), UDP-glycosyltransferase/ sucrose synthase/ transferase, transferring glycosyl groups [Arab…	T
a_84_p10267	2.2.1.5	major CHO metabolism.degradation.sucrose.Susy	major CHO	SUS2 (SUCROSE SYNTHASE 2); UDP-glycosyltransferase/ sucrose synthase/ transferase, transferring glycosyl groups Encodes a putative sucrose synthase (SUS2). The activity of the enzyme could not be assayed as proved to be insoluble (PMID 17257168). Induced specifically by O(2) deficiency. Identical to Sucrose synthase (EC 2.4.1.13) (Sucrose-UDP glucosyltransferase) [Arabidopsis Thaliana] (GB:Q00917…	T
a_84_p830821	2.2.1.5	major CHO metabolism.degradation.sucrose.Susy	major CHO	SUS2 (SUCROSE SYNTHASE 2); UDP-glycosyltransferase/ sucrose synthase/ transferase, transferring glycosyl groups Encodes a putative sucrose synthase (SUS2). The activity of the enzyme could not be assayed as proved to be insoluble (PMID 17257168). Induced specifically by O(2) deficiency. Identical to Sucrose synthase (EC 2.4.1.13) (Sucrose-UDP glucosyltransferase) [Arabidopsis Thaliana] (GB:Q00917…	T
a_84_p13058	2.2.1.5	major CHO metabolism.degradation.sucrose.Susy	major CHO	SUS5; UDP-glycosyltransferase/ sucrose synthase Encodes a protein with sucrose synthase activity (SUS5). similar to SUS1 (SUCROSE SYNTHASE 1), UDP-glycosyltransferase/ sucrose synthase [Arabidopsis thaliana] (TAIR:AT5G20830.2); similar to SUS6, UDP-glycosyltransferase/ sucrose synthase [Arabidopsis thaliana] (TAIR:AT1G73370.1); similar to SUS3, UDP-glycosyltransferase/ sucrose synthase/ transfera…	T
a_84_p842382	2.2.1.5	major CHO metabolism.degradation.sucrose.Susy	major CHO	SUS5; UDP-glycosyltransferase/ sucrose synthase Encodes a protein with sucrose synthase activity (SUS5). similar to SUS1 (SUCROSE SYNTHASE 1), UDP-glycosyltransferase/ sucrose synthase [Arabidopsis thaliana] (TAIR:AT5G20830.2); similar to SUS6, UDP-glycosyltransferase/ sucrose synthase [Arabidopsis thaliana] (TAIR:AT1G73370.1); similar to SUS3, UDP-glycosyltransferase/ sucrose synthase/ transfera…	T
a_84_p816558	2.2.1.5	major CHO metabolism.degradation.sucrose.Susy	major CHO	SUS1 (SUCROSE SYNTHASE 1); UDP-glycosyltransferase/ sucrose synthase Encodes a protein with sucrose synthase activity (SUS1). Identical to Sucrose synthase (EC 2.4.1.13) (Sucrose-UDP glucosyltransferase) (SUS1) [Arabidopsis Thaliana] (GB:P49040); similar to SUS2 (SUCROSE SYNTHASE 2), UDP-glycosyltransferase/ sucrose synthase/ transferase, transferring glycosyl groups [Arabidopsis thaliana] (TAIR:…	T
a_84_p11303	2.2.1.5	major CHO metabolism.degradation.sucrose.Susy	major CHO	SUS1 (SUCROSE SYNTHASE 1); UDP-glycosyltransferase/ sucrose synthase Encodes a protein with sucrose synthase activity (SUS1). Identical to Sucrose synthase (EC 2.4.1.13) (Sucrose-UDP glucosyltransferase) (SUS1) [Arabidopsis Thaliana] (GB:P49040); similar to SUS2 (SUCROSE SYNTHASE 2), UDP-glycosyltransferase/ sucrose synthase/ transferase, transferring glycosyl groups [Arabidopsis thaliana] (TAIR:…	T
a_84_p17630	2.2.1.99	major CHO metabolism.degradation.sucrose.misc	major CHO	sucrase-related similar to sucrase-related [Arabidopsis thaliana] (TAIR:AT5G55900.1); similar to Clostridium pasteurianum ferredoxin homolog [Solanum tuberosum] (GB:AAB33256.1); similar to Os02g0725100 [Oryza sativa (japonica cultivar-group)] (GB:NP_001047981.1); contains InterPro domain Thioredoxin-like fold; (InterPro:IPR012336); contains InterPro domain Sucraseferredoxin-like; (InterPro:IPR009…	T
a_84_p20691	2.2.1.99	major CHO metabolism.degradation.sucrose.misc	major CHO	sucrase-related similar to sucrase-related [Arabidopsis thaliana] (TAIR:AT4G26620.1); similar to Clostridium pasteurianum ferredoxin homolog [Solanum tuberosum] (GB:AAB33256.1); similar to Os02g0725100 [Oryza sativa (japonica cultivar-group)] (GB:NP_001047981.1); contains InterPro domain Thioredoxin-like fold; (InterPro:IPR012336); contains InterPro domain Sucraseferredoxin-like; (InterPro:IPR009…	T
a_84_p109442	2.2.2	major CHO metabolism.degradation.starch	major CHO	SEX4 (STARCH-EXCESS 4); oxidoreductase/ polysaccharide binding / protein tyrosine/serine/threonine phosphatase Encodes a plant-specific protein phosphatase that contains a protein tyrosine phosphatase (PTP) catalytic domain and a kinase interaction sequence (KIS) domain. This protein interacts with the plant SnRK AKIN11. Binds starch. Localized in the chloroplast. similar to protein phosphatase-r…	T
a_84_p862359	2.2.2	major CHO metabolism.degradation.starch	major CHO	SEX4 (STARCH-EXCESS 4); oxidoreductase/ polysaccharide binding / protein tyrosine/serine/threonine phosphatase Encodes a plant-specific protein phosphatase that contains a protein tyrosine phosphatase (PTP) catalytic domain and a kinase interaction sequence (KIS) domain. This protein interacts with the plant SnRK AKIN11. Binds starch. Localized in the chloroplast. similar to protein phosphatase-r…	T
a_84_p11528	2.2.2.1	major CHO metabolism.degradation.starch.starch cleavage	major CHO	AMY2/ATAMY2 (ALPHA-AMYLASE-LIKE 2); alpha-amylase alpha-amylase, putative / 1,4-alpha-D-glucan glucanohydrolase, putative, strong similarity to alpha-amylase GI:7532799 from (Malus x domestica);contains Pfam profile PF00128: Alpha amylase, catalytic domain. Predicted to be secreted based on SignalP analysis. similar to AMY3/ATAMY3 (ALPHA-AMYLASE-LIKE 3), alpha-amylase [Arabidopsis thaliana] (TAIR…	T
a_84_p14317	2.2.2.1	major CHO metabolism.degradation.starch.starch cleavage	major CHO	AMY3/ATAMY3 (ALPHA-AMYLASE-LIKE 3); alpha-amylase Encodes a plastid-localized &#945;-amylase. Expression is reduced in the SEX4 mutant. Loss of function mutations show normal diurnal pattern of starch accumulation/degradation. Expression follows circadian rhythms. similar to AMY2/ATAMY2 (ALPHA-AMYLASE-LIKE 2), alpha-amylase [Arabidopsis thaliana] (TAIR:AT1G76130.1); similar to Os01g0715400 [Oryza…	T
a_84_p18215	2.2.2.1	major CHO metabolism.degradation.starch.starch cleavage	major CHO	BMY5 (beta-amylase 5); beta-amylase similar to ATBETA-AMY (BETA-AMYLASE), beta-amylase [Arabidopsis thaliana] (TAIR:AT4G15210.1); similar to beta-amylase [Glycine max] (GB:AAY40266.1); similar to Chain A, Crystal Structure Of Soybean Beta-Amylase Mutant Substituted At Surface Re (GB:1UKO); similar to beta-amylase [Castanea crenata] (GB:AAK30294.1); contains InterPro domain Glycoside hydrolase, fa…	T
a_84_p837147	2.2.2.1	major CHO metabolism.degradation.starch.starch cleavage	major CHO	BMY4 (beta-amylase 4); beta-amylase similar to BMY9 (beta-amylase 9), beta-amylase [Arabidopsis thaliana] (TAIR:AT4G00490.1); similar to Os09g0569200 [Oryza sativa (japonica cultivar-group)] (GB:NP_001063976.1); similar to beta-amylase [Castanea crenata] (GB:AAK30294.1); contains InterPro domain Glycoside hydrolase, family 14B, plant; (InterPro:IPR001371); contains InterPro domain Glycoside hydro…	T
a_84_p609619	2.2.2.1	major CHO metabolism.degradation.starch.starch cleavage	major CHO	BMY4 (beta-amylase 4); beta-amylase similar to BMY9 (beta-amylase 9), beta-amylase [Arabidopsis thaliana] (TAIR:AT4G00490.1); similar to Os09g0569200 [Oryza sativa (japonica cultivar-group)] (GB:NP_001063976.1); similar to beta-amylase [Castanea crenata] (GB:AAK30294.1); contains InterPro domain Glycoside hydrolase, family 14B, plant; (InterPro:IPR001371); contains InterPro domain Glycoside hydro…	T
a_84_p24062	2.2.2.1	major CHO metabolism.degradation.starch.starch cleavage	major CHO	BMY7/TR-BAMY (beta-amylase 7); beta-amylase similar to CT-BMY (BETA-AMYLASE 8), beta-amylase [Arabidopsis thaliana] (TAIR:AT4G17090.1); similar to beta-amylase 1 [Nicotiana langsdorffii x Nicotiana sanderae] (GB:AAY89374.1); similar to putative chloroplast-targeted beta-amylase [Brassica napus] (GB:AAL37169.1); similar to Os03g0141200 [Oryza sativa (japonica cultivar-group)] (GB:NP_001048926.1); …	T
a_84_p821880	2.2.2.1	major CHO metabolism.degradation.starch.starch cleavage	major CHO	| Symbols: HGL1 | HGL1 (HETEROGLYCAN GLUCOSIDASE 1) | chr3:8502362-8509365 FORWARDnearly identical (2024)AT3G23640| Symbols: HGL1 | HGL1 (HETEROGLYCAN GLUCOSIDASE 1); hydrolase, hydrolyzing O-glycosyl compounds | chr3:8502362-8509365 FORWARDmoderately similar to ( 296)AGLU_ORYSAnot assigned not assigned Glyco_hydro_31 COG1501 PRK10658 PRK10426	T
a_84_p65514	2.2.2.1	major CHO metabolism.degradation.starch.starch cleavage	major CHO	| Symbols: HGL1 | HGL1 (HETEROGLYCAN GLUCOSIDASE 1) | chr3:8502362-8509365 FORWARDnearly identical (2024)AT3G23640| Symbols: HGL1 | HGL1 (HETEROGLYCAN GLUCOSIDASE 1); hydrolase, hydrolyzing O-glycosyl compounds | chr3:8502362-8509365 FORWARDmoderately similar to ( 296)AGLU_ORYSAnot assigned not assigned Glyco_hydro_31 COG1501 PRK10658 PRK10426	T
a_84_p16676	2.2.2.1	major CHO metabolism.degradation.starch.starch cleavage	major CHO	AMY1 (ALPHA-AMYLASE-LIKE); alpha-amylase Predicted to be secreted protein based on signalP prediction. Involved in starch mobilization. Mutants are defective in alpha-amylase activity. (Note: AMY1 has been found in the literature to be referred to as AMY3, which is not to be confused with AMY3/At1g69830). similar to AMY2/ATAMY2 (ALPHA-AMYLASE-LIKE 2), alpha-amylase [Arabidopsis thaliana] (TAIR:AT…	T
a_84_p21480	2.2.2.1	major CHO metabolism.degradation.starch.starch cleavage	major CHO	CT-BMY (BETA-AMYLASE 8); beta-amylase Encodes a beta-amylase targeted to the chloroplast. Transgenic BMY8 RNAi lines fail to accumulate maltose during cold shock suggesting that maltose accumulation coincides with BMY8 expression. Apart from maltose, the sugar content of the RNAi lines were similar to wildtype (glucose and sucrose unaffected). similar to BMY7/TR-BAMY (beta-amylase 7), beta-amylas…	T
a_84_p795614	2.2.2.1	major CHO metabolism.degradation.starch.starch cleavage	major CHO	CT-BMY (BETA-AMYLASE 8); beta-amylase Encodes a beta-amylase targeted to the chloroplast. Transgenic BMY8 RNAi lines fail to accumulate maltose during cold shock suggesting that maltose accumulation coincides with BMY8 expression. Apart from maltose, the sugar content of the RNAi lines were similar to wildtype (glucose and sucrose unaffected). similar to BMY7/TR-BAMY (beta-amylase 7), beta-amylas…	T
a_84_p12823	2.2.2.1	major CHO metabolism.degradation.starch.starch cleavage	major CHO	BMY9 (beta-amylase 9); beta-amylase similar to BMY4 (beta-amylase 4), beta-amylase [Arabidopsis thaliana] (TAIR:AT2G45880.1); similar to Os09g0569200 [Oryza sativa (japonica cultivar-group)] (GB:NP_001063976.1); similar to Beta-amylase (1,4-alpha-D-glucan maltohydrolase) (GB:O64407); contains InterPro domain Glycoside hydrolase, family 14B, plant; (InterPro:IPR001371); contains InterPro domain Gl…	T
a_84_p853131	2.2.2.1	major CHO metabolism.degradation.starch.starch cleavage	major CHO	BMY9 (beta-amylase 9); beta-amylase similar to BMY4 (beta-amylase 4), beta-amylase [Arabidopsis thaliana] (TAIR:AT2G45880.1); similar to Os09g0569200 [Oryza sativa (japonica cultivar-group)] (GB:NP_001063976.1); similar to Beta-amylase (1,4-alpha-D-glucan maltohydrolase) (GB:O64407); contains InterPro domain Glycoside hydrolase, family 14B, plant; (InterPro:IPR001371); contains InterPro domain Gl…	T
a_84_p21473	2.2.2.1	major CHO metabolism.degradation.starch.starch cleavage	major CHO	ATBETA-AMY (BETA-AMYLASE); beta-amylase cytosolic beta-amylase expressed in rosette leaves and inducible by sugar. RAM1 mutants have reduced beta amylase in leaves and stems. Identical to Beta-amylase (EC 3.2.1.2) (1,4-alpha-D-glucan maltohydrolase) (BMY1) [Arabidopsis Thaliana] (GB:P25853;GB:O23375); similar to BMY5 (beta-amylase 5), beta-amylase [Arabidopsis thaliana] (TAIR:AT2G32290.1); simila…	T
a_84_p567982	2.2.2.1	major CHO metabolism.degradation.starch.starch cleavage	major CHO	ATBETA-AMY (BETA-AMYLASE); beta-amylase cytosolic beta-amylase expressed in rosette leaves and inducible by sugar. RAM1 mutants have reduced beta amylase in leaves and stems. Identical to Beta-amylase (EC 3.2.1.2) (1,4-alpha-D-glucan maltohydrolase) (BMY1) [Arabidopsis Thaliana] (GB:P25853;GB:O23375); similar to BMY5 (beta-amylase 5), beta-amylase [Arabidopsis thaliana] (TAIR:AT2G32290.1); simila…	T
a_84_p852269	2.2.2.1	major CHO metabolism.degradation.starch.starch cleavage	major CHO	BMY6 (beta-amylase 6); beta-amylase similar to CT-BMY (BETA-AMYLASE 8), beta-amylase [Arabidopsis thaliana] (TAIR:AT4G17090.1); similar to beta-amylase PCT-BMYI [Solanum tuberosum] (GB:AAK84008.1); contains InterPro domain Glycoside hydrolase, family 14B, plant; (InterPro:IPR001371); contains InterPro domain Glycoside hydrolase, family 14; (InterPro:IPR001554)	T
a_84_p23528	2.2.2.1	major CHO metabolism.degradation.starch.starch cleavage	major CHO	BMY6 (beta-amylase 6); beta-amylase similar to CT-BMY (BETA-AMYLASE 8), beta-amylase [Arabidopsis thaliana] (TAIR:AT4G17090.1); similar to beta-amylase PCT-BMYI [Solanum tuberosum] (GB:AAK84008.1); contains InterPro domain Glycoside hydrolase, family 14B, plant; (InterPro:IPR001371); contains InterPro domain Glycoside hydrolase, family 14; (InterPro:IPR001554)	T
a_84_p17757	2.2.2.1	major CHO metabolism.degradation.starch.starch cleavage	major CHO	BMY3 (beta-amylase 3); beta-amylase putative beta-amylase BMY3 (BMY3) similar to CT-BMY (BETA-AMYLASE 8), beta-amylase [Arabidopsis thaliana] (TAIR:AT4G17090.1); similar to beta-amylase [Glycine max] (GB:CAI39245.1); contains InterPro domain Glycoside hydrolase, family 14; (InterPro:IPR001554)	T
a_84_p11198	2.2.2.1	major CHO metabolism.degradation.starch.starch cleavage	major CHO	BMY2; beta-amylase similar to BMY4 (beta-amylase 4), beta-amylase [Arabidopsis thaliana] (TAIR:AT2G45880.1); similar to Os02g0129600 [Oryza sativa (japonica cultivar-group)] (GB:NP_001045777.1); similar to Os09g0569200 [Oryza sativa (japonica cultivar-group)] (GB:NP_001063976.1); similar to beta-amylase [Castanea crenata] (GB:AAK30294.1); contains InterPro domain Glycoside hydrolase, family 14; (…	T
a_84_p567407	2.2.2.2	major CHO metabolism.degradation.starch.starch phosphorylase	major CHO	glucan phosphorylase, putative Encodes a plastidic alpha-glucan phosphorylase. In vitro, the enzyme has a preference for maltooligosaccharides, such as maltoheptaose. similar to ATPHS2/PHS2 (ALPHA-GLUCAN PHOSPHORYLASE 2), phosphorylase/ transferase, transferring glycosyl groups [Arabidopsis thaliana] (TAIR:AT3G46970.1); similar to Alpha-1,4 glucan phosphorylase L isozyme, chloroplast precursor (S…	T
a_84_p14611	2.2.2.2	major CHO metabolism.degradation.starch.starch phosphorylase	major CHO	glucan phosphorylase, putative Encodes a plastidic alpha-glucan phosphorylase. In vitro, the enzyme has a preference for maltooligosaccharides, such as maltoheptaose. similar to ATPHS2/PHS2 (ALPHA-GLUCAN PHOSPHORYLASE 2), phosphorylase/ transferase, transferring glycosyl groups [Arabidopsis thaliana] (TAIR:AT3G46970.1); similar to Alpha-1,4 glucan phosphorylase L isozyme, chloroplast precursor (S…	T
a_84_p847330	2.2.2.2	major CHO metabolism.degradation.starch.starch phosphorylase	major CHO	ATPHS2/PHS2 (ALPHA-GLUCAN PHOSPHORYLASE 2); phosphorylase/ transferase, transferring glycosyl groups Encodes a cytosolic alpha-glucan phosphorylase. In vitro, the enzyme has a preference for branched polysaccharides, such as glycogen. Identical to Alpha-glucan phosphorylase, H isozyme (EC 2.4.1.1) (Starch phosphorylase H) [Arabidopsis Thaliana] (GB:Q9SD76); similar to glucan phosphorylase, putati…	T
a_84_p15583	2.2.2.2	major CHO metabolism.degradation.starch.starch phosphorylase	major CHO	ATPHS2/PHS2 (ALPHA-GLUCAN PHOSPHORYLASE 2); phosphorylase/ transferase, transferring glycosyl groups Encodes a cytosolic alpha-glucan phosphorylase. In vitro, the enzyme has a preference for branched polysaccharides, such as glycogen. Identical to Alpha-glucan phosphorylase, H isozyme (EC 2.4.1.1) (Starch phosphorylase H) [Arabidopsis Thaliana] (GB:Q9SD76); similar to glucan phosphorylase, putati…	T
a_84_p12369	2.2.2.3	major CHO metabolism.degradation.starch.glucan water dikinase	major CHO	SEX1 (STARCH EXCESS 1) Encodes an &#945;-glucan, water dikinase required for starch degradation. Involved in cold-induced freezing tolerance. Mutations that eliminate the GWD protein or affect the dikinase domain of the enzyme dramatically reduce both the amount of phosphate in the amylopectin and the rate of starch degradation. Mature leaves of these mutants accumulate amounts of starch up to se…	T
a_84_p828945	2.2.2.3	major CHO metabolism.degradation.starch.glucan water dikinase	major CHO	ATGWD2/GWD3/PWD (PHOSPHOGLUCAN, WATER DIKINASE) Identical to Alpha-glucan water dikinase 2 precursor (EC 2.7.9.4) (GWD2) [Arabidopsis Thaliana] (GB:Q9STV0;GB:Q84W86); similar to SEX1 (STARCH EXCESS 1) [Arabidopsis thaliana] (TAIR:AT1G10760.1); similar to starch associated protein R1 [Solanum tuberosum] (GB:AAK11735.1); similar to Alpha-glucan water dikinase, chloroplast precursor (Starch-related …	T
a_84_p10056	2.2.2.3	major CHO metabolism.degradation.starch.glucan water dikinase	major CHO	ATGWD2/GWD3/PWD (PHOSPHOGLUCAN, WATER DIKINASE) Identical to Alpha-glucan water dikinase 2 precursor (EC 2.7.9.4) (GWD2) [Arabidopsis Thaliana] (GB:Q9STV0;GB:Q84W86); similar to SEX1 (STARCH EXCESS 1) [Arabidopsis thaliana] (TAIR:AT1G10760.1); similar to starch associated protein R1 [Solanum tuberosum] (GB:AAK11735.1); similar to Alpha-glucan water dikinase, chloroplast precursor (Starch-related …	T
a_84_p838988	2.2.2.3	major CHO metabolism.degradation.starch.glucan water dikinase	major CHO	PWD (PHOSPHOGLUCAN WATER DIKINASE); catalytic chloroplastidic phosphoglucan, water dikinase (PWD) which is required for normal degradation of leaf starch in Arabidopsis. NMR analysis of the mutants, suggests that the gene is specifically involved in the phosphorylation of the glucosyl residues of starch at the C3 position. Identical to Phosphoglucan, water dikinase, chloroplast precursor (EC 2.7.…	T
a_84_p20612	2.2.2.3	major CHO metabolism.degradation.starch.glucan water dikinase	major CHO	PWD (PHOSPHOGLUCAN WATER DIKINASE); catalytic chloroplastidic phosphoglucan, water dikinase (PWD) which is required for normal degradation of leaf starch in Arabidopsis. NMR analysis of the mutants, suggests that the gene is specifically involved in the phosphorylation of the glucosyl residues of starch at the C3 position. Identical to Phosphoglucan, water dikinase, chloroplast precursor (EC 2.7.…	T
a_84_p21985	2.2.2.4	major CHO metabolism.degradation.starch.D enzyme	major CHO	DPE2 (DISPROPORTIONATING ENZYME 2); 4-alpha-glucanotransferase/ heteroglycan binding Encodes a cytosolic protein with transglucosidase and amylomaltase activity. It is an essential component of the pathway from starch to sucrose and cellular metabolism in leaves at night. The protein binds to heteroglycans and utilizes glucose, mannose and xylose as acceptors. Fucose and galactose can also act as…	T
a_84_p212078	2.2.2.4	major CHO metabolism.degradation.starch.D enzyme	major CHO	glycoside hydrolase starch-binding domain-containing protein similar to putative endoribonuclease E [Oryza sativa (japonica cultivar-group)] (GB:BAD33523.1); similar to Os08g0323600 [Oryza sativa (japonica cultivar-group)] (GB:NP_001061542.1); contains InterPro domain Glycoside hydrolase, starch-binding; (InterPro:IPR002044); contains InterPro domain Ribonuclease E and G; (InterPro:IPR004659)	T
a_84_p596172	2.2.2.4	major CHO metabolism.degradation.starch.D enzyme	major CHO	glycoside hydrolase starch-binding domain-containing protein similar to putative endoribonuclease E [Oryza sativa (japonica cultivar-group)] (GB:BAD33523.1); similar to Os08g0323600 [Oryza sativa (japonica cultivar-group)] (GB:NP_001061542.1); contains InterPro domain Glycoside hydrolase, starch-binding; (InterPro:IPR002044); contains InterPro domain Ribonuclease E and G; (InterPro:IPR004659)	T
a_84_p756985	2.2.2.4	major CHO metabolism.degradation.starch.D enzyme	major CHO	glycoside hydrolase starch-binding domain-containing protein similar to putative endoribonuclease E [Oryza sativa (japonica cultivar-group)] (GB:BAD33523.1); similar to Os08g0323600 [Oryza sativa (japonica cultivar-group)] (GB:NP_001061542.1); contains InterPro domain Glycoside hydrolase, starch-binding; (InterPro:IPR002044); contains InterPro domain Ribonuclease E and G; (InterPro:IPR004659)	T
a_84_p756109	2.2.2.4	major CHO metabolism.degradation.starch.D enzyme	major CHO	glycoside hydrolase starch-binding domain-containing protein similar to putative endoribonuclease E [Oryza sativa (japonica cultivar-group)] (GB:BAD33523.1); similar to Os08g0323600 [Oryza sativa (japonica cultivar-group)] (GB:NP_001061542.1); contains InterPro domain Glycoside hydrolase, starch-binding; (InterPro:IPR002044); contains InterPro domain Ribonuclease E and G; (InterPro:IPR004659)	T
a_84_p22433	2.2.2.4	major CHO metabolism.degradation.starch.D enzyme	major CHO	glycoside hydrolase starch-binding domain-containing protein similar to PWD (PHOSPHOGLUCAN WATER DIKINASE), catalytic [Arabidopsis thaliana] (TAIR:AT5G26570.1); similar to Glycoside hydrolase, starch-binding [Medicago truncatula] (GB:ABE80775.1); contains InterPro domain Glycoside hydrolase, starch-binding; (InterPro:IPR002044)	T
a_84_p767860	2.2.2.4	major CHO metabolism.degradation.starch.D enzyme	major CHO	DPE1 (DISPROPORTIONATING ENZYME); 4-alpha-glucanotransferase Encodes a maltotriose-metabolizing enzyme with chloroplastic &#945;-1,4-glucanotransferase activity. Mutant has altered starch degradation. similar to DPE2 (DISPROPORTIONATING ENZYME 2), 4-alpha-glucanotransferase/ heteroglycan binding [Arabidopsis thaliana] (TAIR:AT2G40840.1); similar to 4-alpha-glucanotransferase, chloroplast precurso…	T
a_84_p816568	2.2.2.4	major CHO metabolism.degradation.starch.D enzyme	major CHO	DPE1 (DISPROPORTIONATING ENZYME); 4-alpha-glucanotransferase Encodes a maltotriose-metabolizing enzyme with chloroplastic &#945;-1,4-glucanotransferase activity. Mutant has altered starch degradation. similar to DPE2 (DISPROPORTIONATING ENZYME 2), 4-alpha-glucanotransferase/ heteroglycan binding [Arabidopsis thaliana] (TAIR:AT2G40840.1); similar to 4-alpha-glucanotransferase, chloroplast precurso…	T
a_84_p769477	2.2.2.6	major CHO metabolism.degradation.starch.transporter	major CHO	| Symbols: | Similar to Maltose excess protein 1 | chr5:5776246-5777233 REVERSEmoderately similar to ( 415)AT5G17520| Symbols: MEX1, RCP1 | RCP1 (ROOT CAP 1) | chr5:5772798-5775233 REVERSEweakly similar to ( 138)MEX1_ORYSA	T
a_84_p151478	2.2.2.6	major CHO metabolism.degradation.starch.transporter	major CHO	GLT1/PGLCT (GLUCOSE TRANSPORTER 1); carbohydrate transporter/ sugar porter Encodes a putative plastidic glucose transporter. Identical to Plastidic glucose transporter 4 (AtpGlcT) [Arabidopsis Thaliana] (GB:Q56ZZ7;GB:Q93Z41;GB:Q9LF13;GB:Q9LLD8); similar to hexose transporter, putative [Arabidopsis thaliana] (TAIR:AT1G05030.1); similar to plastid hexose transporter [Vitis vinifera] (GB:AAU07980.1)…	T
a_84_p20745	2.2.2.6	major CHO metabolism.degradation.starch.transporter	major CHO	GLT1/PGLCT (GLUCOSE TRANSPORTER 1); carbohydrate transporter/ sugar porter Encodes a putative plastidic glucose transporter. Identical to Plastidic glucose transporter 4 (AtpGlcT) [Arabidopsis Thaliana] (GB:Q56ZZ7;GB:Q93Z41;GB:Q9LF13;GB:Q9LLD8); similar to hexose transporter, putative [Arabidopsis thaliana] (TAIR:AT1G05030.1); similar to plastid hexose transporter [Vitis vinifera] (GB:AAU07980.1)…	T
a_84_p847638	2.2.2.6	major CHO metabolism.degradation.starch.transporter	major CHO	GLT1/PGLCT (GLUCOSE TRANSPORTER 1); carbohydrate transporter/ sugar porter Encodes a putative plastidic glucose transporter. Identical to Plastidic glucose transporter 4 (AtpGlcT) [Arabidopsis Thaliana] (GB:Q56ZZ7;GB:Q93Z41;GB:Q9LF13;GB:Q9LLD8); similar to hexose transporter, putative [Arabidopsis thaliana] (TAIR:AT1G05030.1); similar to plastid hexose transporter [Vitis vinifera] (GB:AAU07980.1)…	T
a_84_p815956	2.2.2.6	major CHO metabolism.degradation.starch.transporter	major CHO	GLT1/PGLCT (GLUCOSE TRANSPORTER 1); carbohydrate transporter/ sugar porter Encodes a putative plastidic glucose transporter. Identical to Plastidic glucose transporter 4 (AtpGlcT) [Arabidopsis Thaliana] (GB:Q56ZZ7;GB:Q93Z41;GB:Q9LF13;GB:Q9LLD8); similar to hexose transporter, putative [Arabidopsis thaliana] (TAIR:AT1G05030.1); similar to plastid hexose transporter [Vitis vinifera] (GB:AAU07980.1)…	T
a_84_p20748	2.2.2.6	major CHO metabolism.degradation.starch.transporter	major CHO	RCP1 (ROOT CAP 1) Encodes a maltose transporter that is expressed in leaves and roots. Mutations at the MEX1 locus cause accumulation of both starch and maltose in leaves, with maltose levels at least 40 times higher than that of wild-type. This gene encodes a protein located in the chloroplast envelope. Identical to Maltose excess protein 1, chloroplast precursor (Root cap protein 1) (MEX1) [Ara…	T
a_84_p811219	2.2.2.6	major CHO metabolism.degradation.starch.transporter	major CHO	APE2 (ACCLIMATION OF PHOTOSYNTHESIS TO ENVIRONMENT); antiporter/ triose-phosphate transporter mutant has Altered acclimation responses; Chloroplast Triose Phosphate Translocator similar to GPT1 (glucose-6-phosphate transporter 1), antiporter/ glucose-6-phosphate transporter [Arabidopsis thaliana] (TAIR:AT5G54800.1); similar to Triose phosphate/phosphate translocator, chloroplast precursor (cTPT) …	T
a_84_p811226	2.2.2.6	major CHO metabolism.degradation.starch.transporter	major CHO	APE2 (ACCLIMATION OF PHOTOSYNTHESIS TO ENVIRONMENT); antiporter/ triose-phosphate transporter mutant has Altered acclimation responses; Chloroplast Triose Phosphate Translocator similar to GPT1 (glucose-6-phosphate transporter 1), antiporter/ glucose-6-phosphate transporter [Arabidopsis thaliana] (TAIR:AT5G54800.1); similar to Triose phosphate/phosphate translocator, chloroplast precursor (cTPT) …	T
a_84_p811199	2.2.2.6	major CHO metabolism.degradation.starch.transporter	major CHO	APE2 (ACCLIMATION OF PHOTOSYNTHESIS TO ENVIRONMENT); antiporter/ triose-phosphate transporter mutant has Altered acclimation responses; Chloroplast Triose Phosphate Translocator similar to GPT1 (glucose-6-phosphate transporter 1), antiporter/ glucose-6-phosphate transporter [Arabidopsis thaliana] (TAIR:AT5G54800.1); similar to Triose phosphate/phosphate translocator, chloroplast precursor (cTPT) …	T
a_84_p811208	2.2.2.6	major CHO metabolism.degradation.starch.transporter	major CHO	APE2 (ACCLIMATION OF PHOTOSYNTHESIS TO ENVIRONMENT); antiporter/ triose-phosphate transporter mutant has Altered acclimation responses; Chloroplast Triose Phosphate Translocator similar to GPT1 (glucose-6-phosphate transporter 1), antiporter/ glucose-6-phosphate transporter [Arabidopsis thaliana] (TAIR:AT5G54800.1); similar to Triose phosphate/phosphate translocator, chloroplast precursor (cTPT) …	T
a_84_p811206	2.2.2.6	major CHO metabolism.degradation.starch.transporter	major CHO	APE2 (ACCLIMATION OF PHOTOSYNTHESIS TO ENVIRONMENT); antiporter/ triose-phosphate transporter mutant has Altered acclimation responses; Chloroplast Triose Phosphate Translocator similar to GPT1 (glucose-6-phosphate transporter 1), antiporter/ glucose-6-phosphate transporter [Arabidopsis thaliana] (TAIR:AT5G54800.1); similar to Triose phosphate/phosphate translocator, chloroplast precursor (cTPT) …	T
a_84_p811214	2.2.2.6	major CHO metabolism.degradation.starch.transporter	major CHO	APE2 (ACCLIMATION OF PHOTOSYNTHESIS TO ENVIRONMENT); antiporter/ triose-phosphate transporter mutant has Altered acclimation responses; Chloroplast Triose Phosphate Translocator similar to GPT1 (glucose-6-phosphate transporter 1), antiporter/ glucose-6-phosphate transporter [Arabidopsis thaliana] (TAIR:AT5G54800.1); similar to Triose phosphate/phosphate translocator, chloroplast precursor (cTPT) …	T
a_84_p138359	2.2.2.6	major CHO metabolism.degradation.starch.transporter	major CHO	APE2 (ACCLIMATION OF PHOTOSYNTHESIS TO ENVIRONMENT); antiporter/ triose-phosphate transporter mutant has Altered acclimation responses; Chloroplast Triose Phosphate Translocator similar to GPT1 (glucose-6-phosphate transporter 1), antiporter/ glucose-6-phosphate transporter [Arabidopsis thaliana] (TAIR:AT5G54800.1); similar to Triose phosphate/phosphate translocator, chloroplast precursor (cTPT) …	T
	3	minor CHO metabolism
	3.1	minor CHO metabolism.raffinose family
	3.1.1	minor CHO metabolism.raffinose family.galactinol synthases
a_84_p16114	3.1.1.1	minor CHO metabolism.raffinose family.galactinol synthases.known	minor CHO	ATGOLS3 (ARABIDOPSIS THALIANA GALACTINOL SYNTHASE 3); transferase, transferring glycosyl groups / transferase, transferring hexosyl groups similar to ATGOLS2 (ARABIDOPSIS THALIANA GALACTINOL SYNTHASE 2), transferase, transferring glycosyl groups / transferase, transferring hexosyl groups [Arabidopsis thaliana] (TAIR:AT1G56600.1); similar to galactinol synthase-like protein [Thellun (GB:AAM19710.1…	T
a_84_p795110	3.1.1.1	minor CHO metabolism.raffinose family.galactinol synthases.known	minor CHO	ATGOLS3 (ARABIDOPSIS THALIANA GALACTINOL SYNTHASE 3); transferase, transferring glycosyl groups / transferase, transferring hexosyl groups similar to ATGOLS2 (ARABIDOPSIS THALIANA GALACTINOL SYNTHASE 2), transferase, transferring glycosyl groups / transferase, transferring hexosyl groups [Arabidopsis thaliana] (TAIR:AT1G56600.1); similar to galactinol synthase-like protein [Thellun (GB:AAM19710.1…	T
a_84_p17929	3.1.1.1	minor CHO metabolism.raffinose family.galactinol synthases.known	minor CHO	ATGOLS2 (ARABIDOPSIS THALIANA GALACTINOL SYNTHASE 2); transferase, transferring glycosyl groups / transferase, transferring hexosyl groups similar to ATGOLS3 (ARABIDOPSIS THALIANA GALACTINOL SYNTHASE 3), transferase, transferring glycosyl groups / transferase, transferring hexosyl groups [Arabidopsis thaliana] (TAIR:AT1G09350.1); similar to galactinol synthase-like protein [Thellun (GB:AAM19710.1…	T
a_84_p23846	3.1.1.1	minor CHO metabolism.raffinose family.galactinol synthases.known	minor CHO	ATGOLS1 (ARABIDOPSIS THALIANA GALACTINOL SYNTHASE 1); transferase, transferring hexosyl groups similar to ATGOLS2 (ARABIDOPSIS THALIANA GALACTINOL SYNTHASE 2), transferase, transferring glycosyl groups / transferase, transferring hexosyl groups [Arabidopsis thaliana] (TAIR:AT1G56600.1); similar to galactinol synthase [Brassica napus] (GB:AAD26116.1); contains InterPro domain Glycosyl transferase,…	T
a_84_p785012	3.1.1.1	minor CHO metabolism.raffinose family.galactinol synthases.known	minor CHO	ATGOLS1 (ARABIDOPSIS THALIANA GALACTINOL SYNTHASE 1); transferase, transferring hexosyl groups similar to ATGOLS2 (ARABIDOPSIS THALIANA GALACTINOL SYNTHASE 2), transferase, transferring glycosyl groups / transferase, transferring hexosyl groups [Arabidopsis thaliana] (TAIR:AT1G56600.1); similar to galactinol synthase [Brassica napus] (GB:AAD26116.1); contains InterPro domain Glycosyl transferase,…	T
a_84_p13256	3.1.1.2	minor CHO metabolism.raffinose family.galactinol synthases.putative	minor CHO	ATGOLS4 (ARABIDOPSIS THALIANA GALACTINOL SYNTHASE 4); transferase, transferring glycosyl groups / transferase, transferring hexosyl groups similar to ATGOLS7 (ARABIDOPSIS THALIANA GALACTINOL SYNTHASE 7), transferase, transferring glycosyl groups / transferase, transferring hexosyl groups [Arabidopsis thaliana] (TAIR:AT1G60450.1); similar to galactinol synthase, isoform GolS-1 [Ajuga reptans] (GB:…	T
a_84_p15183	3.1.1.2	minor CHO metabolism.raffinose family.galactinol synthases.putative	minor CHO	ATGOLS7 (ARABIDOPSIS THALIANA GALACTINOL SYNTHASE 7); transferase, transferring glycosyl groups / transferase, transferring hexosyl groups similar to ATGOLS4 (ARABIDOPSIS THALIANA GALACTINOL SYNTHASE 4), transferase, transferring glycosyl groups / transferase, transferring hexosyl groups [Arabidopsis thaliana] (TAIR:AT1G60470.1); similar to galactinol synthase, isoform GolS-1 [Ajuga reptans] (GB:…	T
a_84_p24075	3.1.1.2	minor CHO metabolism.raffinose family.galactinol synthases.putative	minor CHO	GATL4 (Galacturonosyltransferase-like 4); polygalacturonate 4-alpha-galacturonosyltransferase/ transferase, transferring glycosyl groups / transferase, transferring hexosyl groups Encodes a protein with putative galacturonosyltransferase activity. similar to GATL3 (Galacturonosyltransferase-like 3), polygalacturonate 4-alpha-galacturonosyltransferase/ transferase, transferring glycosyl groups / t…	T
a_84_p554567	3.1.1.2	minor CHO metabolism.raffinose family.galactinol synthases.putative	minor CHO	GATL10 (Galacturonosyltransferase-like 10); polygalacturonate 4-alpha-galacturonosyltransferase/ transferase, transferring hexosyl groups Encodes a protein with putative galacturonosyltransferase activity. similar to GATL9/LGT8 (Galacturonosyltransferase-like 9), polygalacturonate 4-alpha-galacturonosyltransferase/ transferase, transferring glycosyl groups / transferase, transferring hexosyl grou…	T
a_84_p823733	3.1.1.2	minor CHO metabolism.raffinose family.galactinol synthases.putative	minor CHO	GATL10 (Galacturonosyltransferase-like 10); polygalacturonate 4-alpha-galacturonosyltransferase/ transferase, transferring hexosyl groups Encodes a protein with putative galacturonosyltransferase activity. similar to GATL9/LGT8 (Galacturonosyltransferase-like 9), polygalacturonate 4-alpha-galacturonosyltransferase/ transferase, transferring glycosyl groups / transferase, transferring hexosyl grou…	T
a_84_p297054	3.1.1.2	minor CHO metabolism.raffinose family.galactinol synthases.putative	minor CHO	ATGOLS6 (ARABIDOPSIS THALIANA GALACTINOL SYNTHASE 6); transferase, transferring glycosyl groups / transferase, transferring hexosyl groups similar to ATGOLS5 (ARABIDOPSIS THALIANA GALACTINOL SYNTHASE 5), transferase, transferring glycosyl groups / transferase, transferring hexosyl groups [Arabidopsis thaliana] (TAIR:AT5G23790.1); similar to galactinol synthase [Cucumis melo] (GB:AAL78687.1); cont…	T
a_84_p11147	3.1.1.2	minor CHO metabolism.raffinose family.galactinol synthases.putative	minor CHO	ATGOLS5 (ARABIDOPSIS THALIANA GALACTINOL SYNTHASE 5); transferase, transferring glycosyl groups / transferase, transferring hexosyl groups similar to ATGOLS6 (ARABIDOPSIS THALIANA GALACTINOL SYNTHASE 6), transferase, transferring glycosyl groups / transferase, transferring hexosyl groups [Arabidopsis thaliana] (TAIR:AT4G26250.1); similar to galactinol synthase [Cucumis melo] (GB:AAL78687.1); cont…	T
a_84_p169473	3.1.1.2	minor CHO metabolism.raffinose family.galactinol synthases.putative	minor CHO	galactinol synthase, putative similar to ATGOLS6 (ARABIDOPSIS THALIANA GALACTINOL SYNTHASE 6), transferase, transferring glycosyl groups / transferase, transferring hexosyl groups [Arabidopsis thaliana] (TAIR:AT4G26250.1); similar to galactinol synthase [Cucumis melo] (GB:AAL78687.1); contains InterPro domain Glycosyl transferase, family 8; (InterPro:IPR002495)	T
	3.1.2	minor CHO metabolism.raffinose family.raffinose synthases
a_84_p851466	3.1.2.1	minor CHO metabolism.raffinose family.raffinose synthases.known	minor CHO	SIP1 (SEED IMBIBITION 1-LIKE); galactinol-sucrose galactosyltransferase/ hydrolase, hydrolyzing O-glycosyl compounds Encodes a protein which might be involved in the formation of verbascose. A T-DNA insertion mutant was shown to have a decreased amount of verbascose (as well as mannitol) whereas the levels of raffinose and stachyose remained unchanged. similar to DIN10 (DARK INDUCIBLE 10), hydrol…	T
a_84_p16852	3.1.2.1	minor CHO metabolism.raffinose family.raffinose synthases.known	minor CHO	SIP1 (SEED IMBIBITION 1-LIKE); galactinol-sucrose galactosyltransferase/ hydrolase, hydrolyzing O-glycosyl compounds Encodes a protein which might be involved in the formation of verbascose. A T-DNA insertion mutant was shown to have a decreased amount of verbascose (as well as mannitol) whereas the levels of raffinose and stachyose remained unchanged. similar to DIN10 (DARK INDUCIBLE 10), hydrol…	T
a_84_p15233	3.1.2.2	minor CHO metabolism.raffinose family.raffinose synthases.putative	minor CHO	ATSIP1 (ARABIDOPSIS THALIANA SEED IMBIBITION 1); hydrolase, hydrolyzing O-glycosyl compounds Identical to Probable glycosyltransferase At1g55740 (EC 2.4.1.-) [Arabidopsis Thaliana] (GB:Q84VX0;GB:Q9LFZ7); similar to ATSIP2 (ARABIDOPSIS THALIANA SEED IMBIBITION 2), hydrolase, hydrolyzing O-glycosyl compounds [Arabidopsis thaliana] (TAIR:AT3G57520.1); similar to DIN10 (DARK INDUCIBLE 10), hydrolase,…	T
a_84_p18467	3.1.2.2	minor CHO metabolism.raffinose family.raffinose synthases.putative	minor CHO	ATSIP2 (ARABIDOPSIS THALIANA SEED IMBIBITION 2); hydrolase, hydrolyzing O-glycosyl compounds similar to ATSIP1 (ARABIDOPSIS THALIANA SEED IMBIBITION 1), hydrolase, hydrolyzing O-glycosyl compounds [Arabidopsis thaliana] (TAIR:AT1G55740.1); similar to DIN10 (DARK INDUCIBLE 10), hydrolase, hydrolyzing O-glycosyl compounds [Arabidopsis thaliana] (TAIR:AT5G20250.3); similar to putative imbibition pro…	T
a_84_p806643	3.1.2.2	minor CHO metabolism.raffinose family.raffinose synthases.putative	minor CHO	ATSIP2 (ARABIDOPSIS THALIANA SEED IMBIBITION 2); hydrolase, hydrolyzing O-glycosyl compounds similar to ATSIP1 (ARABIDOPSIS THALIANA SEED IMBIBITION 1), hydrolase, hydrolyzing O-glycosyl compounds [Arabidopsis thaliana] (TAIR:AT1G55740.1); similar to DIN10 (DARK INDUCIBLE 10), hydrolase, hydrolyzing O-glycosyl compounds [Arabidopsis thaliana] (TAIR:AT5G20250.3); similar to putative imbibition pro…	T
a_84_p118332	3.1.2.2	minor CHO metabolism.raffinose family.raffinose synthases.putative	minor CHO	raffinose synthase family protein / seed imbibition protein-related similar to ATSIP1 (ARABIDOPSIS THALIANA SEED IMBIBITION 1), hydrolase, hydrolyzing O-glycosyl compounds [Arabidopsis thaliana] (TAIR:AT1G55740.1); similar to alkaline alpha galactosidase I [Cucumis melo] (GB:AAM75139.1); similar to alkaline alpha-galactosidase seed imbibition protein [Lycopersicon esculentum] (GB:AAN32954.1); con…	T
a_84_p811412	3.1.2.2	minor CHO metabolism.raffinose family.raffinose synthases.putative	minor CHO	DIN10 (DARK INDUCIBLE 10); hydrolase, hydrolyzing O-glycosyl compounds encodes a member of glycosyl hydrolase family 36. Expression is induced within 3 hours of dark treatment, in senescing leaves and treatment with exogenous photosynthesis inhibitor. Induction of gene expression was suppressed in excised leaves supplied with sugar. The authors suggest that the gene's expression pattern is respon…	T
a_84_p852163	3.1.2.2	minor CHO metabolism.raffinose family.raffinose synthases.putative	minor CHO	DIN10 (DARK INDUCIBLE 10); hydrolase, hydrolyzing O-glycosyl compounds encodes a member of glycosyl hydrolase family 36. Expression is induced within 3 hours of dark treatment, in senescing leaves and treatment with exogenous photosynthesis inhibitor. Induction of gene expression was suppressed in excised leaves supplied with sugar. The authors suggest that the gene's expression pattern is respon…	T
a_84_p853466	3.1.2.2	minor CHO metabolism.raffinose family.raffinose synthases.putative	minor CHO	DIN10 (DARK INDUCIBLE 10); hydrolase, hydrolyzing O-glycosyl compounds encodes a member of glycosyl hydrolase family 36. Expression is induced within 3 hours of dark treatment, in senescing leaves and treatment with exogenous photosynthesis inhibitor. Induction of gene expression was suppressed in excised leaves supplied with sugar. The authors suggest that the gene's expression pattern is respon…	T
a_84_p856007	3.1.2.2	minor CHO metabolism.raffinose family.raffinose synthases.putative	minor CHO	DIN10 (DARK INDUCIBLE 10); hydrolase, hydrolyzing O-glycosyl compounds encodes a member of glycosyl hydrolase family 36. Expression is induced within 3 hours of dark treatment, in senescing leaves and treatment with exogenous photosynthesis inhibitor. Induction of gene expression was suppressed in excised leaves supplied with sugar. The authors suggest that the gene's expression pattern is respon…	T
a_84_p811407	3.1.2.2	minor CHO metabolism.raffinose family.raffinose synthases.putative	minor CHO	DIN10 (DARK INDUCIBLE 10); hydrolase, hydrolyzing O-glycosyl compounds encodes a member of glycosyl hydrolase family 36. Expression is induced within 3 hours of dark treatment, in senescing leaves and treatment with exogenous photosynthesis inhibitor. Induction of gene expression was suppressed in excised leaves supplied with sugar. The authors suggest that the gene's expression pattern is respon…	T
a_84_p811421	3.1.2.2	minor CHO metabolism.raffinose family.raffinose synthases.putative	minor CHO	DIN10 (DARK INDUCIBLE 10); hydrolase, hydrolyzing O-glycosyl compounds encodes a member of glycosyl hydrolase family 36. Expression is induced within 3 hours of dark treatment, in senescing leaves and treatment with exogenous photosynthesis inhibitor. Induction of gene expression was suppressed in excised leaves supplied with sugar. The authors suggest that the gene's expression pattern is respon…	T
a_84_p14131	3.1.2.2	minor CHO metabolism.raffinose family.raffinose synthases.putative	minor CHO	DIN10 (DARK INDUCIBLE 10); hydrolase, hydrolyzing O-glycosyl compounds encodes a member of glycosyl hydrolase family 36. Expression is induced within 3 hours of dark treatment, in senescing leaves and treatment with exogenous photosynthesis inhibitor. Induction of gene expression was suppressed in excised leaves supplied with sugar. The authors suggest that the gene's expression pattern is respon…	T
a_84_p831812	3.1.3	minor CHO metabolism.raffinose family.stachyose synthases	minor CHO	ATSTS (ARABIDOPSIS THALIANA STACHYOSE SYNTHASE); galactinol-raffinose galactosyltransferase/ hydrolase, hydrolyzing O-glycosyl compounds Encodes a putative stachyose synthetase. similar to SIP1 (SEED IMBIBITION 1-LIKE), galactinol-sucrose galactosyltransferase/ hydrolase, hydrolyzing O-glycosyl compounds [Arabidopsis thaliana] (TAIR:AT5G40390.1); similar to galactinol-raffinose galactosyltransfer…	T
a_84_p23231	3.1.3	minor CHO metabolism.raffinose family.stachyose synthases	minor CHO	ATSTS (ARABIDOPSIS THALIANA STACHYOSE SYNTHASE); galactinol-raffinose galactosyltransferase/ hydrolase, hydrolyzing O-glycosyl compounds Encodes a putative stachyose synthetase. similar to SIP1 (SEED IMBIBITION 1-LIKE), galactinol-sucrose galactosyltransferase/ hydrolase, hydrolyzing O-glycosyl compounds [Arabidopsis thaliana] (TAIR:AT5G40390.1); similar to galactinol-raffinose galactosyltransfer…	T
	3.2	minor CHO metabolism.trehalose
a_84_p16246	3.2.1	minor CHO metabolism.trehalose.TPS	minor CHO	ATTPS3 (Arabidopsis thaliana trehalose-phosphatase/synthase 3); alpha,alpha-trehalose-phosphate synthase (UDP-forming) Encodes an enzyme putatively involved in trehalose biosynthesis. The protein has a trehalose synthase (TPS)-like domain that may or may not be active but no trehalose phosphatase (TPP)-like domain. similar to ATTPS2 (Arabidopsis thaliana trehalose-phosphatase/synthase 2), transfe…	T
a_84_p23801	3.2.1	minor CHO metabolism.trehalose.TPS	minor CHO	ATTPS2 (Arabidopsis thaliana trehalose-phosphatase/synthase 2); transferase, transferring glycosyl groups Encodes an enzyme putatively involved in trehalose biosynthesis. The protein has a trehalose synthase (TPS)-like domain that may or may not be active but no trehalose phosphatase (TPP)-like domain. similar to ATTPS1 (TREHALOSE-6-PHOSPHATE SYNTHASE), transferase, transferring glycosyl groups […	T
a_84_p850500	3.2.1	minor CHO metabolism.trehalose.TPS	minor CHO	ATTPS1 (TREHALOSE-6-PHOSPHATE SYNTHASE); transferase, transferring glycosyl groups Encodes an enzyme putatively involved in trehalose biosynthesis. The protein has a trehalose synthase (TPS)-like domain but no trehalose phosphatase (TPP)-like domain. ATTPS1 is able to complement yeast tps1 mutants in vivo. The gene product modulates cell growth but not cell differentiation by determining cell wal…	T
a_84_p718274	3.2.1	minor CHO metabolism.trehalose.TPS	minor CHO	ATTPS1 (TREHALOSE-6-PHOSPHATE SYNTHASE); transferase, transferring glycosyl groups Encodes an enzyme putatively involved in trehalose biosynthesis. The protein has a trehalose synthase (TPS)-like domain but no trehalose phosphatase (TPP)-like domain. ATTPS1 is able to complement yeast tps1 mutants in vivo. The gene product modulates cell growth but not cell differentiation by determining cell wal…	T
a_84_p18147	3.2.1	minor CHO metabolism.trehalose.TPS	minor CHO	ATTPS1 (TREHALOSE-6-PHOSPHATE SYNTHASE); transferase, transferring glycosyl groups Encodes an enzyme putatively involved in trehalose biosynthesis. The protein has a trehalose synthase (TPS)-like domain but no trehalose phosphatase (TPP)-like domain. ATTPS1 is able to complement yeast tps1 mutants in vivo. The gene product modulates cell growth but not cell differentiation by determining cell wal…	T
a_84_p718274	3.2.1	minor CHO metabolism.trehalose.TPS	minor CHO	ATTPS4 (Arabidopsis thaliana trehalose phosphatase/synthase 4); transferase, transferring glycosyl groups Encodes an enzyme putatively involved in trehalose biosynthesis. The protein has a trehalose synthase (TPS)-like domain that may or may not be active but no trehalose phosphatase (TPP)-like domain. similar to ATTPS2 (Arabidopsis thaliana trehalose-phosphatase/synthase 2), transferase, transfe…	T
a_84_p22364	3.2.1	minor CHO metabolism.trehalose.TPS	minor CHO	ATTPS4 (Arabidopsis thaliana trehalose phosphatase/synthase 4); transferase, transferring glycosyl groups Encodes an enzyme putatively involved in trehalose biosynthesis. The protein has a trehalose synthase (TPS)-like domain that may or may not be active but no trehalose phosphatase (TPP)-like domain. similar to ATTPS2 (Arabidopsis thaliana trehalose-phosphatase/synthase 2), transferase, transfe…	T
a_84_p22819	3.2.2	minor CHO metabolism.trehalose.TPP	minor CHO	trehalose-6-phosphate phosphatase, putative similar to trehalose-6-phosphate phosphatase, putative [Arabidopsis thaliana] (TAIR:AT5G65140.1); similar to Os02g0753000 [Oryza sativa (japonica cultivar-group)] (GB:NP_001048143.1); similar to Os08g0409100 [Oryza sativa (japonica cultivar-group)] (GB:NP_001061780.1); similar to 117M18_9 [Brassica rapa] (GB:AAZ66928.1); contains InterPro domain Trehalo…	T
a_84_p18136	3.2.2	minor CHO metabolism.trehalose.TPP	minor CHO	trehalose-6-phosphate phosphatase, putative similar to ATTPPB (TREHALOSE-6-PHOSPHATE PHOSPHATASE) [Arabidopsis thaliana] (TAIR:AT1G78090.1); similar to Os02g0753000 [Oryza sativa (japonica cultivar-group)] (GB:NP_001048143.1); similar to Os08g0409100 [Oryza sativa (japonica cultivar-group)] (GB:NP_001061780.1); similar to 117M18_9 [Brassica rapa] (GB:AAZ66928.1); contains InterPro domain Trehalos…	T
a_84_p14327	3.2.2	minor CHO metabolism.trehalose.TPP	minor CHO	ATTPPB (TREHALOSE-6-PHOSPHATE PHOSPHATASE) homologous to the C-terminal part of microbial trehalose-6-phosphate phosphatases similar to trehalose-6-phosphate phosphatase, putative [Arabidopsis thaliana] (TAIR:AT1G35910.1); similar to Os02g0753000 [Oryza sativa (japonica cultivar-group)] (GB:NP_001048143.1); similar to Os08g0409100 [Oryza sativa (japonica cultivar-group)] (GB:NP_001061780.1); simi…	T
a_84_p22916	3.2.2	minor CHO metabolism.trehalose.TPP	minor CHO	trehalose-phosphatase similar to trehalose-6-phosphate phosphatase, putative [Arabidopsis thaliana] (TAIR:AT4G39770.1); similar to 117M18_9 [Brassica rapa] (GB:AAZ66928.1); contains InterPro domain Trehalose-phosphatase; (InterPro:IPR003337); contains InterPro domain HAD-superfamily hydrolase subfamily IIB; (InterPro:IPR006379)	T
a_84_p23359	3.2.2	minor CHO metabolism.trehalose.TPP	minor CHO	trehalose-6-phosphate phosphatase, putative similar to trehalose-phosphatase [Arabidopsis thaliana] (TAIR:AT2G22190.1); similar to 117M18_9 [Brassica rapa] (GB:AAZ66928.1); contains InterPro domain Trehalose-phosphatase; (InterPro:IPR003337); contains InterPro domain HAD-superfamily hydrolase subfamily IIB; (InterPro:IPR006379)	T
a_84_p13829	3.2.2	minor CHO metabolism.trehalose.TPP	minor CHO	trehalose-6-phosphate phosphatase, putative similar to trehalose-6-phosphate phosphatase, putative [Arabidopsis thaliana] (TAIR:AT4G12430.1); similar to trehalose-phosphate phosphatase [Nicotiana tabacum] (GB:AAU03490.1); contains InterPro domain Trehalose-phosphatase; (InterPro:IPR003337); contains InterPro domain HAD-superfamily hydrolase subfamily IIB; (InterPro:IPR006379)	T
a_84_p14749	3.2.2	minor CHO metabolism.trehalose.TPP	minor CHO	trehalose-6-phosphate phosphatase, putative similar to trehalose-6-phosphate phosphatase, putative [Arabidopsis thaliana] (TAIR:AT4G22590.1); similar to trehalose-phosphate phosphatase [Nicotiana tabacum] (GB:AAU03490.1); contains InterPro domain Trehalose-phosphatase; (InterPro:IPR003337); contains InterPro domain HAD-superfamily hydrolase subfamily IIB; (InterPro:IPR006379)	T
a_84_p570783	3.2.2	minor CHO metabolism.trehalose.TPP	minor CHO	trehalose-6-phosphate phosphatase, putative similar to trehalose-6-phosphate phosphatase, putative [Arabidopsis thaliana] (TAIR:AT5G65140.1); similar to 117M18_9 [Brassica rapa] (GB:AAZ66928.1); contains InterPro domain Trehalose-phosphatase; (InterPro:IPR003337); contains InterPro domain HAD-superfamily hydrolase subfamily IIB; (InterPro:IPR006379)	T
a_84_p18784	3.2.2	minor CHO metabolism.trehalose.TPP	minor CHO	ATTPPA (Arabidopsis thaliana trehalose-6-phosphate phosphatase); trehalose-phosphatase homologous to the C-terminal part of microbial trehalose-6-phosphate phosphatases similar to trehalose-6-phosphate phosphatase, putative [Arabidopsis thaliana] (TAIR:AT4G12430.1); similar to trehalose-6-phosphate phosphatase, putative [Arabidopsis thaliana] (TAIR:AT4G22590.1); similar to trehalose-phosphate pho…	T
a_84_p767219	3.2.2	minor CHO metabolism.trehalose.TPP	minor CHO	trehalose-6-phosphate phosphatase, putative similar to trehalose-6-phosphate phosphatase, putative [Arabidopsis thaliana] (TAIR:AT5G10100.1); similar to 117M18_9 [Brassica rapa] (GB:AAZ66928.1); contains InterPro domain Trehalose-phosphatase; (InterPro:IPR003337); contains InterPro domain HAD-superfamily hydrolase subfamily IIB; (InterPro:IPR006379)	T
a_84_p792304	3.2.2	minor CHO metabolism.trehalose.TPP	minor CHO	trehalose-6-phosphate phosphatase, putative similar to trehalose-6-phosphate phosphatase, putative [Arabidopsis thaliana] (TAIR:AT5G10100.1); similar to 117M18_9 [Brassica rapa] (GB:AAZ66928.1); contains InterPro domain Trehalose-phosphatase; (InterPro:IPR003337); contains InterPro domain HAD-superfamily hydrolase subfamily IIB; (InterPro:IPR006379)	T
a_84_p21800	3.2.3	minor CHO metabolism.trehalose.potential TPS/TPP	minor CHO	ATTPS8 (Arabidopsis thaliana trehalose phosphatase/synthase 8); transferase, transferring glycosyl groups Encodes an enzyme putatively involved in trehalose biosynthesis. Though the protein has both trehalose-6-phosphate synthase (TPS)-like and trehalose-6-phosphate phosphatase (TPP)-like domains, neither activity has been detected in enzymatic assays nor has the protein been able to complement y…	T
a_84_p835874	3.2.3	minor CHO metabolism.trehalose.potential TPS/TPP	minor CHO	ATTPS7 (Arabidopsis thaliana trehalose-phosphatase/synthase 7); transferase, transferring glycosyl groups / trehalose-phosphatase Encodes an enzyme putatively involved in trehalose biosynthesis. Though the protein has both trehalose-6-phosphate synthase (TPS)-like and trehalose-6-phosphate phosphatase (TPP)-like domains, neither activity has been detected in enzymatic assays nor has the protein b…	T
a_84_p14179	3.2.3	minor CHO metabolism.trehalose.potential TPS/TPP	minor CHO	ATTPS7 (Arabidopsis thaliana trehalose-phosphatase/synthase 7); transferase, transferring glycosyl groups / trehalose-phosphatase Encodes an enzyme putatively involved in trehalose biosynthesis. Though the protein has both trehalose-6-phosphate synthase (TPS)-like and trehalose-6-phosphate phosphatase (TPP)-like domains, neither activity has been detected in enzymatic assays nor has the protein b…	T
a_84_p17510	3.2.3	minor CHO metabolism.trehalose.potential TPS/TPP	minor CHO	ATTPS9 (Arabidopsis thaliana trehalose-phosphatase/synthase 9); transferase, transferring glycosyl groups / trehalose-phosphatase Encodes an enzyme putatively involved in trehalose biosynthesis. The protein has a trehalose synthase (TPS)-like domain that may or may not be active as well as a trehalose phosphatase (TPP)-like domain. similar to ATTPS10 (Arabidopsis thaliana trehalose phosphatase/sy…	T
a_84_p14328	3.2.3	minor CHO metabolism.trehalose.potential TPS/TPP	minor CHO	ATTPS6 (Arabidopsis thaliana trehalose phosphatase/synthase 6); transferase, transferring glycosyl groups / trehalose-phosphatase Encodes an enzyme putatively involved in trehalose biosynthesis. The protein has a trehalose synthase (TPS)-like domain that may or may not be active as well as a trehalose phosphatase (TPP)-like domain. similar to ATTPS7 (Arabidopsis thaliana trehalose-phosphatase/syn…	T
a_84_p786729	3.2.3	minor CHO metabolism.trehalose.potential TPS/TPP	minor CHO	ATTPS10 (Arabidopsis thaliana trehalose phosphatase/synthase 10); transferase, transferring glycosyl groups / trehalose-phosphatase Encodes an enzyme putatively involved in trehalose biosynthesis. The protein has a trehalose synthase (TPS)-like domain that may or may not be active as well as a trehalose phosphatase (TPP)-like domain. similar to ATTPS9 (Arabidopsis thaliana trehalose-phosphatase/s…	T
a_84_p16129	3.2.3	minor CHO metabolism.trehalose.potential TPS/TPP	minor CHO	ATTPS10 (Arabidopsis thaliana trehalose phosphatase/synthase 10); transferase, transferring glycosyl groups / trehalose-phosphatase Encodes an enzyme putatively involved in trehalose biosynthesis. The protein has a trehalose synthase (TPS)-like domain that may or may not be active as well as a trehalose phosphatase (TPP)-like domain. similar to ATTPS9 (Arabidopsis thaliana trehalose-phosphatase/s…	T
a_84_p23929	3.2.3	minor CHO metabolism.trehalose.potential TPS/TPP	minor CHO	ATTPS11 (Arabidopsis thaliana trehalose phosphatase/synthase 11); transferase, transferring glycosyl groups Encodes an enzyme putatively involved in trehalose biosynthesis. The protein has a trehalose synthase (TPS)-like domain that may or may not be active as well as a trehalose phosphatase (TPP)-like domain. similar to ATTPS9 (Arabidopsis thaliana trehalose-phosphatase/synthase 9), transferase,…	T
a_84_p825811	3.2.3	minor CHO metabolism.trehalose.potential TPS/TPP	minor CHO	ATTPS11 (Arabidopsis thaliana trehalose phosphatase/synthase 11); transferase, transferring glycosyl groups Encodes an enzyme putatively involved in trehalose biosynthesis. The protein has a trehalose synthase (TPS)-like domain that may or may not be active as well as a trehalose phosphatase (TPP)-like domain. similar to ATTPS9 (Arabidopsis thaliana trehalose-phosphatase/synthase 9), transferase,…	T
a_84_p19590	3.2.3	minor CHO metabolism.trehalose.potential TPS/TPP	minor CHO	ATTPS5 (Arabidopsis thaliana trehalose phosphatase/synthase 5); transferase, transferring glycosyl groups / trehalose-phosphatase Encodes an enzyme putatively involved in trehalose biosynthesis. The protein has a trehalose synthase (TPS)-like domain that may or may not be active as well as a trehalose phosphatase (TPP)-like domain. similar to ATTPS7 (Arabidopsis thaliana trehalose-phosphatase/syn…	T
a_84_p11945	3.2.4	minor CHO metabolism.trehalose.trehalase	minor CHO	ATTRE1 (TREHALASE 1); trehalase Encodes a trehalase, member of Glycoside Hydrolase Family 37. similar to trehalase 1 GMTRE1 [Glycine max] (GB:AAD22970.1); contains InterPro domain Six-hairpin glycosidase; (InterPro:IPR008928); contains InterPro domain Glycoside hydrolase, family 37; (InterPro:IPR001661)	T
a_84_p825837	3.3	minor CHO metabolism.sugar alcohols	minor CHO	ribitol kinase, putative similar to putative ribulokinase [Oryza sativa (japonica cultivar-group)] (GB:BAD27990.1); contains InterPro domain Pentulose kinase; (InterPro:IPR006003); contains InterPro domain Carbohydrate kinase, FGGY; (InterPro:IPR000577)	T
a_84_p11974	3.3	minor CHO metabolism.sugar alcohols	minor CHO	ribitol kinase, putative similar to putative ribulokinase [Oryza sativa (japonica cultivar-group)] (GB:BAD27990.1); contains InterPro domain Pentulose kinase; (InterPro:IPR006003); contains InterPro domain Carbohydrate kinase, FGGY; (InterPro:IPR000577)	T
a_84_p784738	3.3	minor CHO metabolism.sugar alcohols	minor CHO	sorbitol dehydrogenase, putative / L-iditol 2-dehydrogenase, putative similar to oxidoreductase, zinc-binding dehydrogenase family protein [Arabidopsis thaliana] (TAIR:AT5G63620.1); similar to sorbitol related enzyme [Solanum lycopersicum] (GB:BAE47038.1); contains InterPro domain NAD-binding site; (InterPro:IPR000205); contains InterPro domain GroES-like; (InterPro:IPR011032); contains InterPro …	T
a_84_p20678	3.3	minor CHO metabolism.sugar alcohols	minor CHO	sorbitol dehydrogenase, putative / L-iditol 2-dehydrogenase, putative similar to oxidoreductase, zinc-binding dehydrogenase family protein [Arabidopsis thaliana] (TAIR:AT5G63620.1); similar to sorbitol related enzyme [Solanum lycopersicum] (GB:BAE47038.1); contains InterPro domain NAD-binding site; (InterPro:IPR000205); contains InterPro domain GroES-like; (InterPro:IPR011032); contains InterPro …	T
	3.4	minor CHO metabolism.myo-inositol
a_84_p12472	3.4.1	minor CHO metabolism.myo-inositol.poly-phosphatases	minor CHO	inositol polyphosphate 5-phosphatase, putative similar to IP5PI (INOSITOL POLYPHOSPHATE 5-PHOSPHATASE I), inositol-polyphosphate 5-phosphatase [Arabidopsis thaliana] (TAIR:AT1G34120.1); similar to Os01g0716800 [Oryza sativa (japonica cultivar-group)] (GB:NP_001044072.1); similar to putative inositol-1,4,5-trisphosphate 5-phosphatase [Oryza sativa (japonica cultivar-group)] (GB:AAS75232.1); simila…	T
a_84_p19819	3.4.1	minor CHO metabolism.myo-inositol.poly-phosphatases	minor CHO	IP5PI (INOSITOL POLYPHOSPHATE 5-PHOSPHATASE I); inositol-polyphosphate 5-phosphatase Encodes an inositol polyphosphate 5-phosphatase. Identical to Type I inositol-1,4,5-trisphosphate 5-phosphatase 1 (EC 3.1.3.56) (At5PTase1) (IP5P1) [Arabidopsis Thaliana] (GB:Q84MA2;GB:Q9FUR3;GB:Q9FX20;GB:Q9ZSC4); similar to inositol polyphosphate 5-phosphatase, putative [Arabidopsis thaliana] (TAIR:AT1G71710.1);…	T
a_84_p804189	3.4.1	minor CHO metabolism.myo-inositol.poly-phosphatases	minor CHO	IP5PI (INOSITOL POLYPHOSPHATE 5-PHOSPHATASE I); inositol-polyphosphate 5-phosphatase Encodes an inositol polyphosphate 5-phosphatase. Identical to Type I inositol-1,4,5-trisphosphate 5-phosphatase 1 (EC 3.1.3.56) (At5PTase1) (IP5P1) [Arabidopsis Thaliana] (GB:Q84MA2;GB:Q9FUR3;GB:Q9FX20;GB:Q9ZSC4); similar to inositol polyphosphate 5-phosphatase, putative [Arabidopsis thaliana] (TAIR:AT1G71710.1);…	T
a_84_p11921	3.4.1	minor CHO metabolism.myo-inositol.poly-phosphatases	minor CHO	IP5PII (INOSITOL POLYPHOSPHATE 5-PHOSPHATASE II); inositol-polyphosphate 5-phosphatase inositol polyphosphate 5-phosphatase II (IP5PII) mRNA, Identical to Type I inositol-1,4,5-trisphosphate 5-phosphatase 2 (EC 3.1.3.56) (At5PTase2) (IP5P2) [Arabidopsis Thaliana] (GB:Q9FUR2;GB:O49700;GB:Q9SNF1;GB:Q9ZSC3); similar to inositol polyphosphate 5-phosphatase, putative [Arabidopsis thaliana] (TAIR:AT1G7…	T
a_84_p264490	3.4.2	minor CHO metabolism.myo-inositol.InsP-Kinases	minor CHO	ATIPK2BETA (Arabidopsis thaliana inositol hexakisphosphate 2beta); inositol or phosphatidylinositol kinase Encodes an inositol polyphosphate 3-/6-/5-kinase that is localized to the nucleus. Able to complement a mutation in a yeast transcriptional regulator gene (ARG82/IPK2). similar to IPK2a (INOSITOL POLYPHOSPHATE KINASE 2 ALPHA), inositol or phosphatidylinositol kinase [Arabidopsis thaliana] (T…	T
a_84_p20563	3.4.2	minor CHO metabolism.myo-inositol.InsP-Kinases	minor CHO	IPK2a (INOSITOL POLYPHOSPHATE KINASE 2 ALPHA); inositol or phosphatidylinositol kinase Encodes inositol polyphosphate kinase, which phosphorylates inositol 1,4,5-triphosphate and inositol 1,3,4,5-tetrakisphosphate to generate inositol 1,3,4,5,6-pentakisphosphate similar to ATIPK2BETA (Arabidopsis thaliana inositol hexakisphosphate 2beta), inositol or phosphatidylinositol kinase [Arabidopsis thali…	T
a_84_p738955	3.4.2	minor CHO metabolism.myo-inositol.InsP-Kinases	minor CHO	IPK2a (INOSITOL POLYPHOSPHATE KINASE 2 ALPHA); inositol or phosphatidylinositol kinase Encodes inositol polyphosphate kinase, which phosphorylates inositol 1,4,5-triphosphate and inositol 1,3,4,5-tetrakisphosphate to generate inositol 1,3,4,5,6-pentakisphosphate similar to ATIPK2BETA (Arabidopsis thaliana inositol hexakisphosphate 2beta), inositol or phosphatidylinositol kinase [Arabidopsis thali…	T
a_84_p816509	3.4.2	minor CHO metabolism.myo-inositol.InsP-Kinases	minor CHO	IPK2a (INOSITOL POLYPHOSPHATE KINASE 2 ALPHA); inositol or phosphatidylinositol kinase Encodes inositol polyphosphate kinase, which phosphorylates inositol 1,4,5-triphosphate and inositol 1,3,4,5-tetrakisphosphate to generate inositol 1,3,4,5,6-pentakisphosphate similar to ATIPK2BETA (Arabidopsis thaliana inositol hexakisphosphate 2beta), inositol or phosphatidylinositol kinase [Arabidopsis thali…	T
a_84_p842501	3.4.2	minor CHO metabolism.myo-inositol.InsP-Kinases	minor CHO	ATIPK1 (Inositol-pentakisphosphate 2-kinase 1); inositol pentakisphosphate 2-kinase Encodes an inositol tetra-/pentaphosphate 2-kinase, involved in the biosynthesis of phytic acid, a regulator of intracellular signaling, a highly abundant animal antinutrient, and a phosphate and mineral storage compound in plant seeds. Identical to Inositol-pentakisphosphate 2-kinase (EC 2.7.1.158) (Inositol- 1,3…	T
a_84_p261010	3.4.2	minor CHO metabolism.myo-inositol.InsP-Kinases	minor CHO	ATIPK1 (Inositol-pentakisphosphate 2-kinase 1); inositol pentakisphosphate 2-kinase Encodes an inositol tetra-/pentaphosphate 2-kinase, involved in the biosynthesis of phytic acid, a regulator of intracellular signaling, a highly abundant animal antinutrient, and a phosphate and mineral storage compound in plant seeds. Identical to Inositol-pentakisphosphate 2-kinase (EC 2.7.1.158) (Inositol- 1,3…	T
a_84_p12513	3.4.3	minor CHO metabolism.myo-inositol.InsP Synthases	minor CHO	inositol-3-phosphate synthase isozyme 2 / myo-inositol-1-phosphate synthase 2 / MI-1-P synthase 2 / IPS 2 Identical to Inositol-3-phosphate synthase isozyme 2 (EC 5.5.1.4) (Myo-inositol-1- phosphate synthase 2) (MI-1-P synthase 2) (IPS 2) [Arabidopsis Thaliana] (GB:Q38862;GB:Q9SIE2); similar to MI-1-P SYNTHASE (Myo-inositol-1-phosphate synthase), inositol-3-phosphate synthase [Arabidopsis thalian…	T
a_84_p12011	3.4.3	minor CHO metabolism.myo-inositol.InsP Synthases	minor CHO	MI-1-P SYNTHASE (Myo-inositol-1-phosphate synthase); inositol-3-phosphate synthase Columbia myo-inositol-1-phosphate synthase mRNA, complete Identical to Inositol-3-phosphate synthase isozyme 1 (EC 5.5.1.4) (Myo-inositol-1- phosphate synthase 1) (MI-1-P synthase 1) (IPS 1) [Arabidopsis Thaliana] (GB:P42801;GB:O65667); similar to inositol-3-phosphate synthase, putative / myo-inositol-1-phosphate s…	T
a_84_p12061	3.4.3	minor CHO metabolism.myo-inositol.InsP Synthases	minor CHO	inositol-3-phosphate synthase, putative / myo-inositol-1-phosphate synthase, putative / MI-1-P synthase, putative Identical to Probable inositol-3-phosphate synthase isozyme 3 (EC 5.5.1.4) (Myo- inositol-1-phosphate synthase 3) (MI-1-P synthase 3) (IPS 3) [Arabidopsis Thaliana] (GB:Q9LX12); similar to MI-1-P SYNTHASE (Myo-inositol-1-phosphate synthase), inositol-3-phosphate synthase [Arabidopsis …	T
a_84_p821467	3.4.4	minor CHO metabolism.myo-inositol.myo inositol oxygenases	minor CHO	MIOX1 (MYO-INISITOL OXYGENASE); oxidoreductase Encodes MIOX1. Belongs to myo-inositol oxygenase gene family. Identical to Inositol oxygenase 1 (EC 1.13.99.1) (Myo-inositol oxygenase 1) (AtMIOX1) (MIOX1) [Arabidopsis Thaliana] (GB:Q8L799;GB:Q8GXC4;GB:Q9M9R1;GB:Q9MA30); similar to MIOX2 (MYO-INOSITOL OXYGENASE 2) [Arabidopsis thaliana] (TAIR:AT2G19800.1); similar to Os06g0561000 [Oryza sativa (japo…	T
a_84_p599554	3.4.4	minor CHO metabolism.myo-inositol.myo inositol oxygenases	minor CHO	MIOX1 (MYO-INISITOL OXYGENASE); oxidoreductase Encodes MIOX1. Belongs to myo-inositol oxygenase gene family. Identical to Inositol oxygenase 1 (EC 1.13.99.1) (Myo-inositol oxygenase 1) (AtMIOX1) (MIOX1) [Arabidopsis Thaliana] (GB:Q8L799;GB:Q8GXC4;GB:Q9M9R1;GB:Q9MA30); similar to MIOX2 (MYO-INOSITOL OXYGENASE 2) [Arabidopsis thaliana] (TAIR:AT2G19800.1); similar to Os06g0561000 [Oryza sativa (japo…	T
a_84_p71564	3.4.4	minor CHO metabolism.myo-inositol.myo inositol oxygenases	minor CHO	MIOX2 (MYO-INOSITOL OXYGENASE 2) Encodes a myo-inositol oxygenase family gene. Identical to Inositol oxygenase 2 (EC 1.13.99.1) (Myo-inositol oxygenase 2) (AtMIOX2) (MIOX2) [Arabidopsis Thaliana] (GB:O82200;GB:Q8LCN3;GB:Q94JX0); similar to MIOX4 (MYO-INOSITOL OXYGENASE 4) [Arabidopsis thaliana] (TAIR:AT4G26260.1); similar to Protein of unknown function DUF706 [Medicago truncatula] (GB:ABE91981.1)…	T
a_84_p20466	3.4.4	minor CHO metabolism.myo-inositol.myo inositol oxygenases	minor CHO	MIOX4 (MYO-INOSITOL OXYGENASE 4) Encodes a myo-inositol oxygenase. Identical to Inositol oxygenase 4 (EC 1.13.99.1) (Myo-inositol oxygenase 4) (AtMIOX4) (MIOX4) [Arabidopsis Thaliana] (GB:Q8H1S0;GB:Q6XGZ9;GB:Q9STQ8); similar to MIOX5 (MYO-INOSITOL OXYGENASE 5) [Arabidopsis thaliana] (TAIR:AT5G56640.1); similar to Protein of unknown function DUF706 [Medicago truncatula] (GB:ABE91981.1); contains I…	T
a_84_p68424	3.4.4	minor CHO metabolism.myo-inositol.myo inositol oxygenases	minor CHO	MIOX5 (MYO-INOSITOL OXYGENASE 5) Myo-Inositol Oxygenase gene family Identical to Inositol oxygenase 5 (EC 1.13.99.1) (Myo-inositol oxygenase 5) (AtMIOX5) (MIOX5) [Arabidopsis Thaliana] (GB:Q9FJU4;GB:Q8LFV4); similar to MIOX4 (MYO-INOSITOL OXYGENASE 4) [Arabidopsis thaliana] (TAIR:AT4G26260.1); similar to Protein of unknown function DUF706 [Medicago truncatula] (GB:ABE91981.1); contains InterPro d…	T
a_84_p18026	3.4.5	minor CHO metabolism.myo-inositol.inositol phosphatase	minor CHO	inositol monophosphatase family protein similar to VTC4, 3'(2'),5'-bisphosphate nucleotidase/ inositol or phosphatidylinositol phosphatase [Arabidopsis thaliana] (TAIR:AT3G02870.1); similar to inositol monophosphatase [Chlamydomonas incerta] (GB:AAW82030.1); similar to Os02g0169900 [Oryza sativa (japonica cultivar-group)] (GB:NP_001046024.1); contains InterPro domain Inositol monophosphatase; (In…	T
a_84_p821141	3.4.5	minor CHO metabolism.myo-inositol.inositol phosphatase	minor CHO	inositol monophosphatase family protein similar to VTC4, 3'(2'),5'-bisphosphate nucleotidase/ inositol or phosphatidylinositol phosphatase [Arabidopsis thaliana] (TAIR:AT3G02870.1); similar to inositol monophosphatase [Chlamydomonas incerta] (GB:AAW82030.1); similar to Os02g0169900 [Oryza sativa (japonica cultivar-group)] (GB:NP_001046024.1); contains InterPro domain Inositol monophosphatase; (In…	T
a_84_p867815	3.4.5	minor CHO metabolism.myo-inositol.inositol phosphatase	minor CHO	inositol monophosphatase family protein similar to VTC4, 3'(2'),5'-bisphosphate nucleotidase/ inositol or phosphatidylinositol phosphatase [Arabidopsis thaliana] (TAIR:AT3G02870.1); similar to inositol monophosphatase [Chlamydomonas incerta] (GB:AAW82030.1); similar to Os02g0169900 [Oryza sativa (japonica cultivar-group)] (GB:NP_001046024.1); contains InterPro domain Inositol monophosphatase; (In…	T
a_84_p839432	3.4.5	minor CHO metabolism.myo-inositol.inositol phosphatase	minor CHO	5PTASE13/AT5PTASE13; inositol or phosphatidylinositol phosphatase Encodes an inositol polyphosphate 5-phosphatase with phosphatase activity toward only Ins(1,4,5)P3. Induced in response to ABA and wounding treatments. Expressed in young seedlings and flowers, while no transcripts were detectable in maturated roots, stems, and rosette leaves Modulates the development of cotyledon veins through its…	T
a_84_p10468	3.4.5	minor CHO metabolism.myo-inositol.inositol phosphatase	minor CHO	5PTASE13/AT5PTASE13; inositol or phosphatidylinositol phosphatase Encodes an inositol polyphosphate 5-phosphatase with phosphatase activity toward only Ins(1,4,5)P3. Induced in response to ABA and wounding treatments. Expressed in young seedlings and flowers, while no transcripts were detectable in maturated roots, stems, and rosette leaves Modulates the development of cotyledon veins through its…	T
a_84_p858735	3.4.5	minor CHO metabolism.myo-inositol.inositol phosphatase	minor CHO	| Symbols: VTC4 | VTC4 | chr3:627749-629689 REVERSEhighly similar to ( 511)AT3G02870| Symbols: VTC4 | VTC4; 3'(2'),5'-bisphosphate nucleotidase/ inositol or phosphatidylinositol phosphatase | chr3:627749-629689 REVERSEmoderately similar to ( 399)IMPP_MESCRInositol monophosphatase - Mesembryanthemum crystallinum (Common ice plant)not assigned not assigned not assigned IMPase Inositol_P SuhB IMPase…	T
a_84_p22113	3.4.5	minor CHO metabolism.myo-inositol.inositol phosphatase	minor CHO	| Symbols: VTC4 | VTC4 | chr3:627749-629689 REVERSEhighly similar to ( 511)AT3G02870| Symbols: VTC4 | VTC4; 3'(2'),5'-bisphosphate nucleotidase/ inositol or phosphatidylinositol phosphatase | chr3:627749-629689 REVERSEmoderately similar to ( 399)IMPP_MESCRInositol monophosphatase - Mesembryanthemum crystallinum (Common ice plant)not assigned not assigned not assigned IMPase Inositol_P SuhB IMPase…	T
a_84_p21465	3.4.5	minor CHO metabolism.myo-inositol.inositol phosphatase	minor CHO	inositol monophosphatase family protein similar to VTC4, 3'(2'),5'-bisphosphate nucleotidase/ inositol or phosphatidylinositol phosphatase [Arabidopsis thaliana] (TAIR:AT3G02870.1); similar to Inositol monophosphatase; Histidinol-phosphate phosphatase, putative, inositol monophosphatase [Medicago truncatula] (GB:ABE79654.1); contains InterPro domain Histidinol-phosphate phosphatase, putative, ino…	T
a_84_p292314	3.5	minor CHO metabolism.others	minor CHO	aldo/keto reductase family protein similar to aldo/keto reductase family protein [Arabidopsis thaliana] (TAIR:AT5G53580.1); similar to Os07g0143000 [Oryza sativa (japonica cultivar-group)] (GB:NP_001058875.1); similar to aldo/keto reductase family-like protein [Oryza sativa (japonica cultivar-group)] (GB:BAC19952.1); contains InterPro domain Aldo/keto reductase; (InterPro:IPR001395)	T
a_84_p823506	3.5	minor CHO metabolism.others	minor CHO	aldo/keto reductase family protein similar to aldo/keto reductase family protein [Arabidopsis thaliana] (TAIR:AT5G53580.1); similar to Os07g0143000 [Oryza sativa (japonica cultivar-group)] (GB:NP_001058875.1); similar to aldo/keto reductase family-like protein [Oryza sativa (japonica cultivar-group)] (GB:BAC19952.1); contains InterPro domain Aldo/keto reductase; (InterPro:IPR001395)	T
a_84_p16356	3.5	minor CHO metabolism.others	minor CHO	pfkB-type carbohydrate kinase family protein similar to pfkB-type carbohydrate kinase family protein [Arabidopsis thaliana] (TAIR:AT4G27600.1); similar to putative ribokinase [Triticum tur (GB:AAR28761.1); contains InterPro domain PfkB; (InterPro:IPR011611)	T
a_84_p18982	3.5	minor CHO metabolism.others	minor CHO	AtkdsA1 (Arabidopsis thaliana KDO-8-phosphate synthase A1); 3-deoxy-8-phosphooctulonate synthase Encodes a protein with 3-deoxy-8-phosphooctulonate synthase (KDOP synthase) activity which is involved in the biosynthesis of KDO, a component of cell wall rhamnogalacturonan II. Identical to 2-dehydro-3-deoxyphosphooctonate aldolase (EC 2.5.1.55) (Phospho-2- dehydro-3-deoxyoctonate aldolase) (3-deoxy…	T
a_84_p824238	3.5	minor CHO metabolism.others	minor CHO	AtkdsA1 (Arabidopsis thaliana KDO-8-phosphate synthase A1); 3-deoxy-8-phosphooctulonate synthase Encodes a protein with 3-deoxy-8-phosphooctulonate synthase (KDOP synthase) activity which is involved in the biosynthesis of KDO, a component of cell wall rhamnogalacturonan II. Identical to 2-dehydro-3-deoxyphosphooctonate aldolase (EC 2.5.1.55) (Phospho-2- dehydro-3-deoxyoctonate aldolase) (3-deoxy…	T
a_84_p852273	3.5	minor CHO metabolism.others	minor CHO	AtkdsA1 (Arabidopsis thaliana KDO-8-phosphate synthase A1); 3-deoxy-8-phosphooctulonate synthase Encodes a protein with 3-deoxy-8-phosphooctulonate synthase (KDOP synthase) activity which is involved in the biosynthesis of KDO, a component of cell wall rhamnogalacturonan II. Identical to 2-dehydro-3-deoxyphosphooctonate aldolase (EC 2.5.1.55) (Phospho-2- dehydro-3-deoxyoctonate aldolase) (3-deoxy…	T
a_84_p20311	3.5	minor CHO metabolism.others	minor CHO	dihydroxyacetone kinase family protein similar to dihydroxyacetone kinase family protein [Arabidopsis thaliana] (TAIR:AT3G17770.1); similar to 3,4-dihydroxy-2-butanone kinase [Oryza sativa (japonica cultivar-group)] (GB:AAM47307.1); similar to 3,4-dihydroxy-2-butanone kinase, putative, expressed [Oryza sativa (japonica cultivar-group)] (GB:ABF98577.1); similar to Putative 3,4-dihydroxy-2-butanone…	T
a_84_p820907	3.5	minor CHO metabolism.others	minor CHO	dihydroxyacetone kinase family protein similar to dihydroxyacetone kinase family protein [Arabidopsis thaliana] (TAIR:AT3G17770.1); similar to 3,4-dihydroxy-2-butanone kinase [Oryza sativa (japonica cultivar-group)] (GB:AAM47307.1); similar to 3,4-dihydroxy-2-butanone kinase, putative, expressed [Oryza sativa (japonica cultivar-group)] (GB:ABF98577.1); similar to Putative 3,4-dihydroxy-2-butanone…	T
a_84_p840109	3.5	minor CHO metabolism.others	minor CHO	pfkB-type carbohydrate kinase family protein similar to pfkB-type carbohydrate kinase family protein [Arabidopsis thaliana] (TAIR:AT3G59480.1); similar to Ribokinase (ISS) [Ostreococcus tauri] (GB:CAL55568.1); similar to Os03g0164700 [Oryza sativa (japonica cultivar-group)] (GB:NP_001049064.1); contains InterPro domain PfkB; (InterPro:IPR011611)	T
a_84_p20009	3.5	minor CHO metabolism.others	minor CHO	pfkB-type carbohydrate kinase family protein similar to pfkB-type carbohydrate kinase family protein [Arabidopsis thaliana] (TAIR:AT3G59480.1); similar to Ribokinase (ISS) [Ostreococcus tauri] (GB:CAL55568.1); similar to Os03g0164700 [Oryza sativa (japonica cultivar-group)] (GB:NP_001049064.1); contains InterPro domain PfkB; (InterPro:IPR011611)	T
a_84_p12376	3.5	minor CHO metabolism.others	minor CHO	pfkB-type carbohydrate kinase family protein similar to pfkB-type carbohydrate kinase family protein [Arabidopsis thaliana] (TAIR:AT1G06030.1); similar to Os01g0665400 [Oryza sativa (japonica cultivar-group)] (GB:NP_001043796.1); similar to Ribokinase [Lactobacillus delbrueckii subsp. bulgaricus ATCC 11842] (GB:YP_618630.1); contains InterPro domain PfkB; (InterPro:IPR011611); contains InterPro d…	T
a_84_p821393	3.5	minor CHO metabolism.others	minor CHO	pfkB-type carbohydrate kinase family protein similar to pfkB-type carbohydrate kinase family protein [Arabidopsis thaliana] (TAIR:AT1G06030.1); similar to Os01g0665400 [Oryza sativa (japonica cultivar-group)] (GB:NP_001043796.1); similar to Ribokinase [Lactobacillus delbrueckii subsp. bulgaricus ATCC 11842] (GB:YP_618630.1); contains InterPro domain PfkB; (InterPro:IPR011611); contains InterPro d…	T
a_84_p750336	3.5	minor CHO metabolism.others	minor CHO	pfkB-type carbohydrate kinase family protein similar to pfkB-type carbohydrate kinase family protein [Arabidopsis thaliana] (TAIR:AT1G06030.1); similar to Os01g0665400 [Oryza sativa (japonica cultivar-group)] (GB:NP_001043796.1); similar to Ribokinase [Lactobacillus delbrueckii subsp. bulgaricus ATCC 11842] (GB:YP_618630.1); contains InterPro domain PfkB; (InterPro:IPR011611); contains InterPro d…	T
a_84_p11425	3.5	minor CHO metabolism.others	minor CHO	ATKDSA2/ATKSDA; 3-deoxy-8-phosphooctulonate synthase Encodes a protein with putative 3-deoxy-D-manno-octulosonic acid 8-phosphate synthetase activity. This gene share a very high sequence homology with its homologue AtkdsA1 (AT1G79500). similar to AtkdsA1 (Arabidopsis thaliana KDO-8-phosphate synthase A1), 3-deoxy-8-phosphooctulonate synthase [Arabidopsis thaliana] (TAIR:AT1G79500.4); similar to …	T
a_84_p161303	3.5	minor CHO metabolism.others	minor CHO	pfkB-type carbohydrate kinase family protein similar to Carbohydrate kinase, PfkB [Medicago truncatula] (GB:ABC75360.1); contains InterPro domain PfkB; (InterPro:IPR011611); contains InterPro domain Carbohydrate kinase, PfkB; (InterPro:IPR002173); contains InterPro domain Ribokinase; (InterPro:IPR002139)	T
a_84_p824297	3.5	minor CHO metabolism.others	minor CHO	pfkB-type carbohydrate kinase family protein similar to Carbohydrate kinase, PfkB [Medicago truncatula] (GB:ABC75360.1); contains InterPro domain PfkB; (InterPro:IPR011611); contains InterPro domain Carbohydrate kinase, PfkB; (InterPro:IPR002173); contains InterPro domain Ribokinase; (InterPro:IPR002139)	T
a_84_p20865	3.5	minor CHO metabolism.others	minor CHO	aldo/keto reductase family protein similar to KAB1 (POTASSIUM CHANNEL BETA SUBUNIT), potassium channel [Arabidopsis thaliana] (TAIR:AT1G04690.1); similar to Aldo/keto reductase [Medicago truncatula] (GB:ABE91742.1); contains InterPro domain Aldo/keto reductase; (InterPro:IPR001395)	T
a_84_p22825	3.5	minor CHO metabolism.others	minor CHO	ATFRUCT5 (BETA-FRUCTOFURANOSIDASE 5); hydrolase, hydrolyzing O-glycosyl compounds / levanase Encodes a protein with fructan exohydrolase (FEH) activity acting on levan-type fructans (6-FEH, levanase). The enzyme does not have invertase activity. similar to ATCWINV5 (ARABIDOPSIS THALIANA CELL WALL INVERTASE 5), hydrolase, hydrolyzing O-glycosyl compounds [Arabidopsis thaliana] (TAIR:AT3G13784.1); …	T
a_84_p11651	3.5	minor CHO metabolism.others	minor CHO	mannose 6-phosphate reductase (NADPH-dependent), putative similar to mannose 6-phosphate reductase (NADPH-dependent), putative [Arabidopsis thaliana] (TAIR:AT2G21250.1); similar to Aldo/keto reductase [Medicago truncatula] (GB:ABE79940.1); contains InterPro domain Aldo/keto reductase; (InterPro:IPR001395)	T
a_84_p23943	3.5	minor CHO metabolism.others	minor CHO	mannose 6-phosphate reductase (NADPH-dependent), putative similar to mannose 6-phosphate reductase (NADPH-dependent), putative [Arabidopsis thaliana] (TAIR:AT2G21260.1); similar to Aldo/keto reductase [Medicago truncatula] (GB:ABE79940.1); contains InterPro domain Aldo/keto reductase; (InterPro:IPR001395)	T
a_84_p17302	3.5	minor CHO metabolism.others	minor CHO	aldo/keto reductase family protein similar to oxidoreductase [Arabidopsis thaliana] (TAIR:AT2G37770.2); similar to aldose reductase [Di (GB:CAC32834.1); contains InterPro domain Aldo/keto reductase; (InterPro:IPR001395)	T
a_84_p17313	3.5	minor CHO metabolism.others	minor CHO	aldo/keto reductase family protein similar to aldo/keto reductase family protein [Arabidopsis thaliana] (TAIR:AT2G37790.1); similar to aldose reductase [Di (GB:CAC32834.1); contains InterPro domain Aldo/keto reductase; (InterPro:IPR001395)	T
a_84_p15421	3.5	minor CHO metabolism.others	minor CHO	aldo/keto reductase family protein similar to aldo/keto reductase family protein [Arabidopsis thaliana] (TAIR:AT2G37790.1); similar to Aldo/keto reductase [Medicago truncatula] (GB:ABE82917.1); contains InterPro domain Aldo/keto reductase; (InterPro:IPR001395)	T
a_84_p146678	3.5	minor CHO metabolism.others	minor CHO	aldo/keto reductase family protein similar to aldo/keto reductase family protein [Arabidopsis thaliana] (TAIR:AT1G06690.1); similar to unknown protein [Oryza sativa (japonica cultivar-group)] (GB:BAD46252.1); contains InterPro domain Aldo/keto reductase; (InterPro:IPR001395)	T
a_84_p843797	3.5	minor CHO metabolism.others	minor CHO	aldose 1-epimerase family protein similar to aldose 1-epimerase family protein [Arabidopsis thaliana] (TAIR:AT5G15140.1); similar to Galactose mutarotase-like [Medicago truncatula] (GB:ABE81353.1); contains InterPro domain Galactose mutarotase-like; (InterPro:IPR011013); contains InterPro domain Aldose 1-epimerase; (InterPro:IPR008183)	T
a_84_p13572	3.5	minor CHO metabolism.others	minor CHO	aldose 1-epimerase family protein similar to aldose 1-epimerase family protein [Arabidopsis thaliana] (TAIR:AT5G15140.1); similar to Galactose mutarotase-like [Medicago truncatula] (GB:ABE81353.1); contains InterPro domain Galactose mutarotase-like; (InterPro:IPR011013); contains InterPro domain Aldose 1-epimerase; (InterPro:IPR008183)	T
a_84_p13755	3.5	minor CHO metabolism.others	minor CHO	aldose 1-epimerase family protein similar to aldose 1-epimerase family protein [Arabidopsis thaliana] (TAIR:AT4G23730.1); similar to Aldose 1-epimerase-like [Oryza sativa (japonica cultivar-group)] (GB:BAD72415.1); similar to Os01g0658700 [Oryza sativa (japonica cultivar-group)] (GB:NP_001043765.1); contains InterPro domain Galactose mutarotase-like; (InterPro:IPR011013); contains InterPro domain…	T
a_84_p11807	3.5	minor CHO metabolism.others	minor CHO	aldose 1-epimerase family protein similar to aldose 1-epimerase family protein [Arabidopsis thaliana] (TAIR:AT5G15140.1); similar to Galactose mutarotase-like [Medicago truncatula] (GB:ABE81353.1); contains InterPro domain Galactose mutarotase-like; (InterPro:IPR011013); contains InterPro domain Aldose 1-epimerase; (InterPro:IPR008183)	T
a_84_p24022	3.5	minor CHO metabolism.others	minor CHO	aldose 1-epimerase family protein similar to aldose 1-epimerase family protein [Arabidopsis thaliana] (TAIR:AT3G47800.1); similar to Galactose mutarotase-like [Medicago truncatula] (GB:ABE90391.1); contains InterPro domain Galactose mutarotase-like; (InterPro:IPR011013); contains InterPro domain Aldose 1-epimerase; (InterPro:IPR008183)	T
a_84_p819643	3.5	minor CHO metabolism.others	minor CHO	aldose 1-epimerase family protein similar to aldose 1-epimerase family protein [Arabidopsis thaliana] (TAIR:AT3G47800.1); similar to Galactose mutarotase-like [Medicago truncatula] (GB:ABE90391.1); contains InterPro domain Galactose mutarotase-like; (InterPro:IPR011013); contains InterPro domain Aldose 1-epimerase; (InterPro:IPR008183)	T
a_84_p21140	3.5	minor CHO metabolism.others	minor CHO	aldose 1-epimerase family protein similar to aldose 1-epimerase family protein [Arabidopsis thaliana] (TAIR:AT5G14500.1); similar to Galactose mutarotase-like [Medicago truncatula] (GB:ABE86317.1); contains InterPro domain Galactose mutarotase-like; (InterPro:IPR011013); contains InterPro domain Aldose 1-epimerase; (InterPro:IPR008183)	T
a_84_p23184	3.5	minor CHO metabolism.others	minor CHO	sugar isomerase (SIS) domain-containing protein / CBS domain-containing protein similar to Os02g0158300 [Oryza sativa (japonica cultivar-group)] (GB:NP_001045955.1); similar to putative Gut Q protein [Candidatus Protochlamydia amoebophila UWE25] (GB:YP_008781.1); contains InterPro domain KpsF/GutQ; (InterPro:IPR004800); contains InterPro domain CBS; (InterPro:IPR000644); contains InterPro domain …	T
a_84_p811076	3.5	minor CHO metabolism.others	minor CHO	dihydroxyacetone kinase family protein similar to dihydroxyacetone kinase family protein [Arabidopsis thaliana] (TAIR:AT1G48430.1); similar to 3,4-dihydroxy-2-butanone kinase [Oryza sativa (japonica cultivar-group)] (GB:AAM47307.1); similar to 3,4-dihydroxy-2-butanone kinase, putative, expressed [Oryza sativa (japonica cultivar-group)] (GB:ABF98577.1); similar to Putative 3,4-dihydroxy-2-butanone…	T
a_84_p811081	3.5	minor CHO metabolism.others	minor CHO	dihydroxyacetone kinase family protein similar to dihydroxyacetone kinase family protein [Arabidopsis thaliana] (TAIR:AT1G48430.1); similar to 3,4-dihydroxy-2-butanone kinase [Oryza sativa (japonica cultivar-group)] (GB:AAM47307.1); similar to 3,4-dihydroxy-2-butanone kinase, putative, expressed [Oryza sativa (japonica cultivar-group)] (GB:ABF98577.1); similar to Putative 3,4-dihydroxy-2-butanone…	T
a_84_p10795	3.5	minor CHO metabolism.others	minor CHO	dihydroxyacetone kinase family protein similar to dihydroxyacetone kinase family protein [Arabidopsis thaliana] (TAIR:AT1G48430.1); similar to 3,4-dihydroxy-2-butanone kinase [Oryza sativa (japonica cultivar-group)] (GB:AAM47307.1); similar to 3,4-dihydroxy-2-butanone kinase, putative, expressed [Oryza sativa (japonica cultivar-group)] (GB:ABF98577.1); similar to Putative 3,4-dihydroxy-2-butanone…	T
a_84_p811064	3.5	minor CHO metabolism.others	minor CHO	dihydroxyacetone kinase family protein similar to dihydroxyacetone kinase family protein [Arabidopsis thaliana] (TAIR:AT1G48430.1); similar to 3,4-dihydroxy-2-butanone kinase [Oryza sativa (japonica cultivar-group)] (GB:AAM47307.1); similar to 3,4-dihydroxy-2-butanone kinase, putative, expressed [Oryza sativa (japonica cultivar-group)] (GB:ABF98577.1); similar to Putative 3,4-dihydroxy-2-butanone…	T
a_84_p811071	3.5	minor CHO metabolism.others	minor CHO	dihydroxyacetone kinase family protein similar to dihydroxyacetone kinase family protein [Arabidopsis thaliana] (TAIR:AT1G48430.1); similar to 3,4-dihydroxy-2-butanone kinase [Oryza sativa (japonica cultivar-group)] (GB:AAM47307.1); similar to 3,4-dihydroxy-2-butanone kinase, putative, expressed [Oryza sativa (japonica cultivar-group)] (GB:ABF98577.1); similar to Putative 3,4-dihydroxy-2-butanone…	T
a_84_p850058	3.5	minor CHO metabolism.others	minor CHO	aldose 1-epimerase family protein similar to aldose 1-epimerase family protein [Arabidopsis thaliana] (TAIR:AT3G61610.1); similar to Aldose 1-epimerase-like [Oryza sativa (japonica cultivar-group)] (GB:BAD72415.1); similar to Os01g0658700 [Oryza sativa (japonica cultivar-group)] (GB:NP_001043765.1); contains InterPro domain Galactose mutarotase-like; (InterPro:IPR011013); contains InterPro domain…	T
a_84_p23292	3.5	minor CHO metabolism.others	minor CHO	aldose 1-epimerase family protein similar to aldose 1-epimerase family protein [Arabidopsis thaliana] (TAIR:AT3G61610.1); similar to Aldose 1-epimerase-like [Oryza sativa (japonica cultivar-group)] (GB:BAD72415.1); similar to Os01g0658700 [Oryza sativa (japonica cultivar-group)] (GB:NP_001043765.1); contains InterPro domain Galactose mutarotase-like; (InterPro:IPR011013); contains InterPro domain…	T
a_84_p165523	3.5	minor CHO metabolism.others	minor CHO	pfkB-type carbohydrate kinase family protein similar to pfkB-type carbohydrate kinase family protein [Arabidopsis thaliana] (TAIR:AT5G43910.2); similar to Os08g0566400 [Oryza sativa (japonica cultivar-group)] (GB:NP_001062541.1); similar to Carbohydrate kinase, PfkB [Medicago truncatula] (GB:ABE82653.1); contains InterPro domain PfkB; (InterPro:IPR011611); contains InterPro domain Carbohydrate ki…	T
a_84_p10071	3.5	minor CHO metabolism.others	minor CHO	pfkB-type carbohydrate kinase family protein similar to pfkB-type carbohydrate kinase family protein [Arabidopsis thaliana] (TAIR:AT1G19600.1); similar to carbohydrate kinase, putative, expressed [Oryza sativa (japonica cultivar-group)] (GB:ABG66284.1); similar to Os10g0573000 [Oryza sativa (japonica cultivar-group)] (GB:NP_001065468.1); contains InterPro domain PfkB; (InterPro:IPR011611); contai…	T
a_84_p21410	3.5	minor CHO metabolism.others	minor CHO	aldose 1-epimerase family protein similar to aldose 1-epimerase family protein [Arabidopsis thaliana] (TAIR:AT5G57330.1); similar to Os04g0658000 [Oryza sativa (japonica cultivar-group)] (GB:NP_001054126.1); similar to Putative apospory-associated protein C (GB:Q40784); similar to OSIGBa0132E09-OSIGBa0108L24.1 [Oryza sativa (indica cultivar-group)] (GB:CAH67787.1); contains InterPro domain Galact…	T
a_84_p817711	3.5	minor CHO metabolism.others	minor CHO	aldose 1-epimerase family protein similar to aldose 1-epimerase family protein [Arabidopsis thaliana] (TAIR:AT5G57330.1); similar to Os09g0327400 [Oryza sativa (japonica cultivar-group)] (GB:NP_001062890.1); similar to apospory-associated protein C; APOC [Chlamydomonas reinhardtii] (GB:AAF34174.1); contains InterPro domain Galactose mutarotase-like; (InterPro:IPR011013); contains InterPro domain …	T
a_84_p13170	3.5	minor CHO metabolism.others	minor CHO	aldose 1-epimerase family protein similar to aldose 1-epimerase family protein [Arabidopsis thaliana] (TAIR:AT5G57330.1); similar to Os09g0327400 [Oryza sativa (japonica cultivar-group)] (GB:NP_001062890.1); similar to apospory-associated protein C; APOC [Chlamydomonas reinhardtii] (GB:AAF34174.1); contains InterPro domain Galactose mutarotase-like; (InterPro:IPR011013); contains InterPro domain …	T
a_84_p19641	3.5	minor CHO metabolism.others	minor CHO	aldose 1-epimerase family protein similar to aldose 1-epimerase family protein [Arabidopsis thaliana] (TAIR:AT3G01260.1); similar to Galactose mutarotase-like [Medicago truncatula] (GB:ABE81353.1); contains InterPro domain Galactose mutarotase-like; (InterPro:IPR011013); contains InterPro domain Aldose 1-epimerase; (InterPro:IPR008183)	T
a_84_p526462	3.5	minor CHO metabolism.others	minor CHO	carbohydrate kinase family similar to PREDICTED: similar to CG10424-PA [Canis familiaris] (GB:XP_849113.1); similar to Os11g0276300 [Oryza sativa (japonica cultivar-group)] (GB:NP_001067687.1); contains InterPro domain Carbohydrate kinase; (InterPro:IPR000631)	T
a_84_p851011	3.5	minor CHO metabolism.others	minor CHO	carbohydrate kinase family similar to PREDICTED: similar to CG10424-PA [Canis familiaris] (GB:XP_849113.1); similar to Os11g0276300 [Oryza sativa (japonica cultivar-group)] (GB:NP_001067687.1); contains InterPro domain Carbohydrate kinase; (InterPro:IPR000631)	T
a_84_p211068	3.5	minor CHO metabolism.others	minor CHO	carbohydrate kinase family similar to PREDICTED: similar to CG10424-PA [Canis familiaris] (GB:XP_849113.1); similar to Os11g0276300 [Oryza sativa (japonica cultivar-group)] (GB:NP_001067687.1); contains InterPro domain Carbohydrate kinase; (InterPro:IPR000631)	T
a_84_p17863	3.5	minor CHO metabolism.others	minor CHO	pfkB-type carbohydrate kinase family protein similar to pfkB-type carbohydrate kinase family protein [Arabidopsis thaliana] (TAIR:AT4G10260.1); similar to unknown protein [Oryza sativa (japonica cultivar-group)] (GB:AAP03418.1); contains InterPro domain PfkB; (InterPro:IPR011611)	T
a_84_p20696	3.5	minor CHO metabolism.others	minor CHO	aldose 1-epimerase family protein similar to aldose 1-epimerase family protein [Arabidopsis thaliana] (TAIR:AT3G61610.1); similar to Os04g0658000 [Oryza sativa (japonica cultivar-group)] (GB:NP_001054126.1); similar to OSIGBa0132E09-OSIGBa0108L24.1 [Oryza sativa (indica cultivar-group)] (GB:CAH67787.1); similar to Galactose mutarotase-like [Medicago truncatula] (GB:ABE86317.1); contains InterPro …	T
a_84_p22611	3.5	minor CHO metabolism.others	minor CHO	aldo/keto reductase family protein similar to oxidoreductase [Arabidopsis thaliana] (TAIR:AT2G37770.2); similar to aldo/keto reductase [Fragaria x ananassa] (GB:AAV28174.1); contains InterPro domain Aldo/keto reductase; (InterPro:IPR001395)	T
a_84_p828041	3.5	minor CHO metabolism.others	minor CHO	sugar isomerase (SIS) domain-containing protein similar to Sugar isomerase (SIS) [Rhodospirillum rubrum ATCC 11170] (GB:YP_426455.1); similar to Os04g0568600 [Oryza sativa (japonica cultivar-group)] (GB:NP_001053590.1); similar to OSIGBa0103M18.6 [Oryza sativa (indica cultivar-group)] (GB:CAH66854.1); contains InterPro domain Sugar isomerase (SIS); (InterPro:IPR001347)	T
a_84_p222319	3.5	minor CHO metabolism.others	minor CHO	sugar isomerase (SIS) domain-containing protein similar to Sugar isomerase (SIS) [Rhodospirillum rubrum ATCC 11170] (GB:YP_426455.1); similar to Os04g0568600 [Oryza sativa (japonica cultivar-group)] (GB:NP_001053590.1); similar to OSIGBa0103M18.6 [Oryza sativa (indica cultivar-group)] (GB:CAH66854.1); contains InterPro domain Sugar isomerase (SIS); (InterPro:IPR001347)	T
a_84_p14903	3.5	minor CHO metabolism.others	minor CHO	ATCWINV6 (6-&1-FRUCTAN EXOHYDROLASE); hydrolase, hydrolyzing O-glycosyl compounds / inulinase/ levanase Encodes a protein with fructan exohydrolase (FEH) activity acting on both inulin and levan-type fructans (1- and 6-FEH). The enzyme does not have invertase activity. similar to ATFRUCT5 (BETA-FRUCTOFURANOSIDASE 5), hydrolase, hydrolyzing O-glycosyl compounds / levanase [Arabidopsis thaliana] (T…	T
a_84_p18694	3.5	minor CHO metabolism.others	minor CHO	aldose 1-epimerase family protein similar to aldose 1-epimerase family protein [Arabidopsis thaliana] (TAIR:AT3G01590.1); similar to Galactose mutarotase-like [Medicago truncatula] (GB:ABE86317.1); contains InterPro domain Galactose mutarotase-like; (InterPro:IPR011013); contains InterPro domain Aldose 1-epimerase; (InterPro:IPR008183)	T
a_84_p783264	3.5	minor CHO metabolism.others	minor CHO	pfkB-type carbohydrate kinase family protein similar to pfkB-type carbohydrate kinase family protein [Arabidopsis thaliana] (TAIR:AT4G28706.3); similar to Carbohydrate kinase, PfkB [Medicago truncatula] (GB:ABE82653.1); contains InterPro domain PfkB; (InterPro:IPR011611); contains InterPro domain Ribokinase; (InterPro:IPR002139)	T
a_84_p784171	3.5	minor CHO metabolism.others	minor CHO	pfkB-type carbohydrate kinase family protein similar to pfkB-type carbohydrate kinase family protein [Arabidopsis thaliana] (TAIR:AT4G28706.3); similar to Carbohydrate kinase, PfkB [Medicago truncatula] (GB:ABE82653.1); contains InterPro domain PfkB; (InterPro:IPR011611); contains InterPro domain Ribokinase; (InterPro:IPR002139)	T
a_84_p559313	3.5	minor CHO metabolism.others	minor CHO	pfkB-type carbohydrate kinase family protein similar to pfkB-type carbohydrate kinase family protein [Arabidopsis thaliana] (TAIR:AT4G28706.3); similar to Carbohydrate kinase, PfkB [Medicago truncatula] (GB:ABE82653.1); contains InterPro domain PfkB; (InterPro:IPR011611); contains InterPro domain Ribokinase; (InterPro:IPR002139)	T
a_84_p10282	3.5	minor CHO metabolism.others	minor CHO	aldo/keto reductase family protein similar to aldo/keto reductase family protein [Arabidopsis thaliana] (TAIR:AT1G06690.1); similar to Aldo/keto reductase [Anabaena variabilis ATCC 29413] (GB:YP_323565.1); similar to hypothetical protein alr0300 [Nostoc sp. PCC 7120] (GB:NP_484344.1); similar to Os10g0517400 [Oryza sativa (japonica cultivar-group)] (GB:NP_001065068.1); contains InterPro domain Al…	T
a_84_p18651	3.5	minor CHO metabolism.others	minor CHO	aldose reductase, putative similar to oxidoreductase [Arabidopsis thaliana] (TAIR:AT2G37770.2); similar to Aldose reductase (AR) (Aldehyde reductase) (GB:P23901); contains InterPro domain Aldo/keto reductase; (InterPro:IPR001395)	T
a_84_p16842	3.5	minor CHO metabolism.others	minor CHO	SOS4 (SALT OVERLY SENSITIVE 4); kinase Encodes a pyridoxal kinase required for root hair development. Mutants are hypersensitive to Na+, K+ and Li+. Identical to Pyridoxal kinase (EC 2.7.1.35) (Pyridoxine kinase) (Pyridoxal kinase- like protein SOS4) (Salt overly sensitive 4) (PK) [Arabidopsis Thaliana] (GB:Q8W1X2;GB:Q94EN4;GB:Q9FKE1); similar to TH1 (THIAMINE REQUIRING 1), phosphomethylpyrimidin…	T
a_84_p825212	3.5	minor CHO metabolism.others	minor CHO	SOS4 (SALT OVERLY SENSITIVE 4); kinase Encodes a pyridoxal kinase required for root hair development. Mutants are hypersensitive to Na+, K+ and Li+. Identical to Pyridoxal kinase (EC 2.7.1.35) (Pyridoxine kinase) (Pyridoxal kinase- like protein SOS4) (Salt overly sensitive 4) (PK) [Arabidopsis Thaliana] (GB:Q8W1X2;GB:Q94EN4;GB:Q9FKE1); similar to TH1 (THIAMINE REQUIRING 1), phosphomethylpyrimidin…	T
a_84_p17846	3.5	minor CHO metabolism.others	minor CHO	haloacid dehalogenase-like hydrolase family protein similar to Os11g0484000 [Oryza sativa (japonica cultivar-group)] (GB:NP_001067908.1); similar to APAF1 interacting protein [Homo sapiens] (GB:AAH08440.1); contains InterPro domain Class II aldolase/adducin, N-terminal; (InterPro:IPR001303)	T
a_84_p812646	3.5	minor CHO metabolism.others	minor CHO	haloacid dehalogenase-like hydrolase family protein similar to Os11g0484000 [Oryza sativa (japonica cultivar-group)] (GB:NP_001067908.1); similar to APAF1 interacting protein [Homo sapiens] (GB:AAH08440.1); contains InterPro domain Class II aldolase/adducin, N-terminal; (InterPro:IPR001303)	T
a_84_p18687	3.5	minor CHO metabolism.others	minor CHO	conserved oligomeric Golgi complex component-related / COG complex component-related similar to Os12g0538300 [Oryza sativa (japonica cultivar-group)] (GB:NP_001066940.1); similar to Gol (GB:CAL50480.1); contains InterPro domain Dor1-like protein; (InterPro:IPR007255)	T
a_84_p13930	3.5	minor CHO metabolism.others	minor CHO	3-deoxy-D-manno-octulosonic acid transferase-related similar to Three-deoxy-D-manno-octulosonic-acid transferase, N-terminal [Medicago truncatula] (GB:ABE80128.1); contains InterPro domain Three-deoxy-D-manno-octulosonic-acid transferase, N-terminal; (InterPro:IPR007507)	T
a_84_p132975	3.5.1	minor CHO metabolism.others.Xylose isomerase	minor CHO	xylose isomerase family protein Identical to Xylose isomerase (EC 5.3.1.5) (XYLA) [Arabidopsis Thaliana] (GB:Q9FKK7); similar to Xylose isomerase [Medicago truncatula] (GB:ABE83402.1); contains InterPro domain Xylose isomerase-like TIM barrel; (InterPro:IPR012307); contains InterPro domain Xylose isomerase; (InterPro:IPR001998)	T
a_84_p811969	3.5.1	minor CHO metabolism.others.Xylose isomerase	minor CHO	xylose isomerase family protein Identical to Xylose isomerase (EC 5.3.1.5) (XYLA) [Arabidopsis Thaliana] (GB:Q9FKK7); similar to Xylose isomerase [Medicago truncatula] (GB:ABE83402.1); contains InterPro domain Xylose isomerase-like TIM barrel; (InterPro:IPR012307); contains InterPro domain Xylose isomerase; (InterPro:IPR001998)	T
a_84_p751298	3.6	minor CHO metabolism.callose	minor CHO	pseudogene, similar to putative beta-1,3-glucan synthase, blastp match of 57% identity and 2.1e-14 P-value to GP|23503034|gb|AAK49452.2|AF304372_1|AF304372 putative beta-1,3-glucan synthase {Nicotiana alata}	T
a_84_p15193	3.6	minor CHO metabolism.callose	minor CHO	CALS1 (CALLOSE SYNTHASE 1); transferase, transferring glycosyl groups Encodes a callose synthase 1 catalytic subunit . Member of Glycosyltransferase Family- 48. similar to ATGSL03 (GLUCAN SYNTHASE-LIKE 3), 1,3-beta-glucan synthase/ transferase, transferring glycosyl groups [Arabidopsis thaliana] (TAIR:AT2G31960.1); similar to ATGSL12 (GLUCAN SYNTHASE-LIKE 12), 1,3-beta-glucan synthase/ transferas…	T
a_84_p15259	3.6	minor CHO metabolism.callose	minor CHO	ATGSL07 (GLUCAN SYNTHASE-LIKE 7); 1,3-beta-glucan synthase/ transferase, transferring glycosyl groups encodes a gene similar to callose synthase similar to ATGSL03 (GLUCAN SYNTHASE-LIKE 3), 1,3-beta-glucan synthase/ transferase, transferring glycosyl groups [Arabidopsis thaliana] (TAIR:AT2G31960.1); similar to CALS1 (CALLOSE SYNTHASE 1), transferase, transferring glycosyl groups [Arabidopsis thal…	T
a_84_p16998	3.6	minor CHO metabolism.callose	minor CHO	CALS5 (CALLOSE SYNTHASE 5); 1,3-beta-glucan synthase Responsible for the synthesis of callose deposited at the primary cell wall of meiocytes, tetrads and microspores. Required for exine formation during microgametogenesis and for pollen viability. Highest expression in meiocytes, tetrads, microspores and mature pollen. similar to ATGSL03 (GLUCAN SYNTHASE-LIKE 3), 1,3-beta-glucan synthase/ transf…	T
a_84_p845303	3.6	minor CHO metabolism.callose	minor CHO	CALS5 (CALLOSE SYNTHASE 5); 1,3-beta-glucan synthase Responsible for the synthesis of callose deposited at the primary cell wall of meiocytes, tetrads and microspores. Required for exine formation during microgametogenesis and for pollen viability. Highest expression in meiocytes, tetrads, microspores and mature pollen. similar to ATGSL03 (GLUCAN SYNTHASE-LIKE 3), 1,3-beta-glucan synthase/ transf…	T
a_84_p17309	3.6	minor CHO metabolism.callose	minor CHO	ATGSL08 (GLUCAN SYNTHASE-LIKE 8); 1,3-beta-glucan synthase/ transferase, transferring glycosyl groups encodes a gene similar to callose synthase similar to ATGSL07 (GLUCAN SYNTHASE-LIKE 7), 1,3-beta-glucan synthase/ transferase, transferring glycosyl groups [Arabidopsis thaliana] (TAIR:AT1G06490.1); similar to ATGSL10 (GLUCAN SYNTHASE-LIKE 10), 1,3-beta-glucan synthase [Arabidopsis thaliana] (TAI…	T
a_84_p858641	3.6	minor CHO metabolism.callose	minor CHO	ATGSL08 (GLUCAN SYNTHASE-LIKE 8); 1,3-beta-glucan synthase/ transferase, transferring glycosyl groups encodes a gene similar to callose synthase similar to ATGSL07 (GLUCAN SYNTHASE-LIKE 7), 1,3-beta-glucan synthase/ transferase, transferring glycosyl groups [Arabidopsis thaliana] (TAIR:AT1G06490.1); similar to ATGSL10 (GLUCAN SYNTHASE-LIKE 10), 1,3-beta-glucan synthase [Arabidopsis thaliana] (TAI…	T
a_84_p833604	3.6	minor CHO metabolism.callose	minor CHO	ATGSL08 (GLUCAN SYNTHASE-LIKE 8); 1,3-beta-glucan synthase/ transferase, transferring glycosyl groups encodes a gene similar to callose synthase similar to ATGSL07 (GLUCAN SYNTHASE-LIKE 7), 1,3-beta-glucan synthase/ transferase, transferring glycosyl groups [Arabidopsis thaliana] (TAIR:AT1G06490.1); similar to ATGSL10 (GLUCAN SYNTHASE-LIKE 10), 1,3-beta-glucan synthase [Arabidopsis thaliana] (TAI…	T
a_84_p11671	3.6	minor CHO metabolism.callose	minor CHO	ATGSL03 (GLUCAN SYNTHASE-LIKE 3); 1,3-beta-glucan synthase/ transferase, transferring glycosyl groups encodes a protein similar to callose synthase similar to CALS1 (CALLOSE SYNTHASE 1), transferase, transferring glycosyl groups [Arabidopsis thaliana] (TAIR:AT1G05570.1); similar to ATGSL12 (GLUCAN SYNTHASE-LIKE 12), 1,3-beta-glucan synthase/ transferase, transferring glycosyl groups [Arabidopsis …	T
a_84_p837841	3.6	minor CHO metabolism.callose	minor CHO	ATGSL10 (GLUCAN SYNTHASE-LIKE 10); 1,3-beta-glucan synthase encodes a gene similar to callose synthase similar to CALS1 (CALLOSE SYNTHASE 1), transferase, transferring glycosyl groups [Arabidopsis thaliana] (TAIR:AT1G05570.1); similar to ATGSL08 (GLUCAN SYNTHASE-LIKE 8), 1,3-beta-glucan synthase/ transferase, transferring glycosyl groups [Arabidopsis thaliana] (TAIR:AT2G36850.1); similar to CALS5…	T
a_84_p19265	3.6	minor CHO metabolism.callose	minor CHO	ATGSL10 (GLUCAN SYNTHASE-LIKE 10); 1,3-beta-glucan synthase encodes a gene similar to callose synthase similar to CALS1 (CALLOSE SYNTHASE 1), transferase, transferring glycosyl groups [Arabidopsis thaliana] (TAIR:AT1G05570.1); similar to ATGSL08 (GLUCAN SYNTHASE-LIKE 8), 1,3-beta-glucan synthase/ transferase, transferring glycosyl groups [Arabidopsis thaliana] (TAIR:AT2G36850.1); similar to CALS5…	T
a_84_p17452	3.6	minor CHO metabolism.callose	minor CHO	similar to ATGSL04 (GLUCAN SYNTHASE-LIKE 4), 1,3-beta-glucan synthase/ transferase, transferring glycosyl groups [Arabidopsis thaliana] (TAIR:AT3G14570.1); similar to Os06g0728800 [Oryza sativa (japonica cultivar-group)] (GB:NP_001058646.1); similar to putative callose synthase 1 catalytic subunit [Oryza sativa (japonica cultivar-group)] (GB:BAD62105.1); contains domain UNCHARACTERIZED DUF605 (PT…	T
a_84_p16581	3.6	minor CHO metabolism.callose	minor CHO	ATGSL11 (GLUCAN SYNTHASE-LIKE 11); 1,3-beta-glucan synthase/ transferase, transferring glycosyl groups encodes a protein similar to callose synthase similar to ATGSL07 (GLUCAN SYNTHASE-LIKE 7), 1,3-beta-glucan synthase/ transferase, transferring glycosyl groups [Arabidopsis thaliana] (TAIR:AT1G06490.1); similar to ATGSL03 (GLUCAN SYNTHASE-LIKE 3), 1,3-beta-glucan synthase/ transferase, transferri…	T
a_84_p16459	3.6	minor CHO metabolism.callose	minor CHO	ATGSL04 (GLUCAN SYNTHASE-LIKE 4); 1,3-beta-glucan synthase/ transferase, transferring glycosyl groups encodes a protein similar to callose synthase similar to ATGSL03 (GLUCAN SYNTHASE-LIKE 3), 1,3-beta-glucan synthase/ transferase, transferring glycosyl groups [Arabidopsis thaliana] (TAIR:AT2G31960.1); similar to CALS1 (CALLOSE SYNTHASE 1), transferase, transferring glycosyl groups [Arabidopsis t…	T
a_84_p844184	3.6	minor CHO metabolism.callose	minor CHO	ATGSL1 (GLUCAN SYNTHASE LIKE-1); 1,3-beta-glucan synthase/ transferase, transferring glycosyl groups encodes a gene similar to callose synthase similar to CALS1 (CALLOSE SYNTHASE 1), transferase, transferring glycosyl groups [Arabidopsis thaliana] (TAIR:AT1G05570.1); similar to ATGSL05 (GLUCAN SYNTHASE-LIKE 5), 1,3-beta-glucan synthase/ transferase, transferring glycosyl groups [Arabidopsis thali…	T
a_84_p265900	3.6	minor CHO metabolism.callose	minor CHO	ATGSL1 (GLUCAN SYNTHASE LIKE-1); 1,3-beta-glucan synthase/ transferase, transferring glycosyl groups encodes a gene similar to callose synthase similar to CALS1 (CALLOSE SYNTHASE 1), transferase, transferring glycosyl groups [Arabidopsis thaliana] (TAIR:AT1G05570.1); similar to ATGSL05 (GLUCAN SYNTHASE-LIKE 5), 1,3-beta-glucan synthase/ transferase, transferring glycosyl groups [Arabidopsis thali…	T
a_84_p12835	3.6	minor CHO metabolism.callose	minor CHO	ATGSL05 (GLUCAN SYNTHASE-LIKE 5); 1,3-beta-glucan synthase/ transferase, transferring glycosyl groups Encodes a callose synthase that is required for wound and papillary callose formation in response to fungal pathogens Erysiphe and Blumeria. Mutants are resistant to P. parasitica and exhibit an exaggerated PR1 response.Contributes to PAMP-induced basal defense. similar to CALS1 (CALLOSE SYNTHASE…	T
a_84_p19635	3.6	minor CHO metabolism.callose	minor CHO	ATGSL12 (GLUCAN SYNTHASE-LIKE 12); 1,3-beta-glucan synthase/ transferase, transferring glycosyl groups encodes a gene similar to callose synthase similar to ATGSL03 (GLUCAN SYNTHASE-LIKE 3), 1,3-beta-glucan synthase/ transferase, transferring glycosyl groups [Arabidopsis thaliana] (TAIR:AT2G31960.1); similar to CALS1 (CALLOSE SYNTHASE 1), transferase, transferring glycosyl groups [Arabidopsis tha…	T
a_84_p840966	3.6	minor CHO metabolism.callose	minor CHO	ATGSL09 (GLUCAN SYNTHASE-LIKE 9); 1,3-beta-glucan synthase encodes a gene similar to callose synthase similar to ATGSL07 (GLUCAN SYNTHASE-LIKE 7), 1,3-beta-glucan synthase/ transferase, transferring glycosyl groups [Arabidopsis thaliana] (TAIR:AT1G06490.1); similar to ATGSL03 (GLUCAN SYNTHASE-LIKE 3), 1,3-beta-glucan synthase/ transferase, transferring glycosyl groups [Arabidopsis thaliana] (TAIR…	T
a_84_p10221	3.6	minor CHO metabolism.callose	minor CHO	ATGSL09 (GLUCAN SYNTHASE-LIKE 9); 1,3-beta-glucan synthase encodes a gene similar to callose synthase similar to ATGSL07 (GLUCAN SYNTHASE-LIKE 7), 1,3-beta-glucan synthase/ transferase, transferring glycosyl groups [Arabidopsis thaliana] (TAIR:AT1G06490.1); similar to ATGSL03 (GLUCAN SYNTHASE-LIKE 3), 1,3-beta-glucan synthase/ transferase, transferring glycosyl groups [Arabidopsis thaliana] (TAIR…	T
a_84_p840972	3.6	minor CHO metabolism.callose	minor CHO	ATGSL09 (GLUCAN SYNTHASE-LIKE 9); 1,3-beta-glucan synthase encodes a gene similar to callose synthase similar to ATGSL07 (GLUCAN SYNTHASE-LIKE 7), 1,3-beta-glucan synthase/ transferase, transferring glycosyl groups [Arabidopsis thaliana] (TAIR:AT1G06490.1); similar to ATGSL03 (GLUCAN SYNTHASE-LIKE 3), 1,3-beta-glucan synthase/ transferase, transferring glycosyl groups [Arabidopsis thaliana] (TAIR…	T
a_84_p15430	3.7	minor CHO metabolism.sugar kinases	minor CHO	xylulose kinase, putative similar to xylulose kinase-like protein [Oryza sativa (japonica cultivar-group)] (GB:BAC20723.1); contains InterPro domain Carbohydrate kinase, FGGY; (InterPro:IPR000577)	T
a_84_p19724	3.7	minor CHO metabolism.sugar kinases	minor CHO	xylulose kinase, putative similar to Carbohydrate kinase, FGGY [Medicago truncatula] (GB:ABE93144.1); similar to Os12g0633000 [Oryza sativa (japonica cultivar-group)] (GB:NP_001067349.1); similar to Os07g0640200 [Oryza sativa (japonica cultivar-group)] (GB:NP_001060421.1); contains InterPro domain Carbohydrate kinase, FGGY; (InterPro:IPR000577)	T
a_84_p768322	3.8	minor CHO metabolism.galactose	minor CHO	beta-galactosidase | chr5:9356007-9356894 REVERSE	T
a_84_p23052	3.8.1	minor CHO metabolism.galactose.galactokinases	minor CHO	GHMP kinase family protein Encodes a GHMP kinase family protein. Based on gene trap line GT8007, the gene appears to be expressed in a petal and stamen-specific manner, between flower stages 8 to 11. similar to Mevalonate and galactokinase [Medicago truncatula] (GB:ABE90601.1); contains InterPro domain GHMP kinase, C terminal; (InterPro:IPR013750); contains InterPro domain Galactokinase; (InterPr…	T
a_84_p13678	3.8.1	minor CHO metabolism.galactose.galactokinases	minor CHO	galactokinase, putative similar to ARA1 (ARABINOSE SENSITIVE 1), ATP binding / galactokinase [Arabidopsis thaliana] (TAIR:AT4G16130.1); similar to Os06g0702500 [Oryza sativa (japonica cultivar-group)] (GB:NP_001058491.1); similar to arabinose kinase-like protein [Nannochloris bacillaris] (GB:BAD42339.1); similar to Os02g0141300 [Oryza sativa (japonica cultivar-group)] (GB:NP_001045858.1); contain…	T
a_84_p858522	3.8.1	minor CHO metabolism.galactose.galactokinases	minor CHO	GAL1 (GALACTOSE KINASE 1); ATP binding / galactokinase Encodes a protein with galactose kinase activity. The gene was shown to complement the yeast &Delta;gal1 mutant defective in the galactokinase gene GAL1. Identical to Galactokinase (EC 2.7.1.6) (Galactose kinase) (GAL1) [Arabidopsis Thaliana] (GB:Q9SEE5;GB:O24021;GB:O48936); similar to ARA1 (ARABINOSE SENSITIVE 1), ATP binding / galactokinase…	T
a_84_p22118	3.8.1	minor CHO metabolism.galactose.galactokinases	minor CHO	GAL1 (GALACTOSE KINASE 1); ATP binding / galactokinase Encodes a protein with galactose kinase activity. The gene was shown to complement the yeast &Delta;gal1 mutant defective in the galactokinase gene GAL1. Identical to Galactokinase (EC 2.7.1.6) (Galactose kinase) (GAL1) [Arabidopsis Thaliana] (GB:Q9SEE5;GB:O24021;GB:O48936); similar to ARA1 (ARABINOSE SENSITIVE 1), ATP binding / galactokinase…	T
a_84_p23368	3.8.1	minor CHO metabolism.galactose.galactokinases	minor CHO	ARA1 (ARABINOSE SENSITIVE 1); ATP binding / galactokinase Similar to galactokinase. similar to galactokinase, putative [Arabidopsis thaliana] (TAIR:AT3G42850.1); similar to Os06g0702500 [Oryza sativa (japonica cultivar-group)] (GB:NP_001058491.1); similar to arabinose kinase-like protein [Nannochloris bacillaris] (GB:BAD42339.1); similar to Os02g0141300 [Oryza sativa (japonica cultivar-group)] (G…	T
a_84_p795349	3.8.1	minor CHO metabolism.galactose.galactokinases	minor CHO	ARA1 (ARABINOSE SENSITIVE 1); ATP binding / galactokinase Similar to galactokinase. similar to galactokinase, putative [Arabidopsis thaliana] (TAIR:AT3G42850.1); similar to Os06g0702500 [Oryza sativa (japonica cultivar-group)] (GB:NP_001058491.1); similar to arabinose kinase-like protein [Nannochloris bacillaris] (GB:BAD42339.1); similar to Os02g0141300 [Oryza sativa (japonica cultivar-group)] (G…	T
a_84_p813975	3.8.2	minor CHO metabolism.galactose.alpha-galactosidases	minor CHO	glycosyl hydrolase family protein 27 / alpha-galactosidase family protein / melibiase family protein similar to alpha-galactosidase, putative / melibiase, putative / alpha-D-galactoside galactohydrolase, putative [Arabidopsis thaliana] (TAIR:AT3G56310.1); similar to Os01g0518500 [Oryza sativa (japonica cultivar-group)] (GB:NP_001043203.1); similar to Glycoside hydrolase, clan GH-D; Ricin B lectin…	T
a_84_p23117	3.8.2	minor CHO metabolism.galactose.alpha-galactosidases	minor CHO	glycosyl hydrolase family protein 27 / alpha-galactosidase family protein / melibiase family protein similar to alpha-galactosidase, putative / melibiase, putative / alpha-D-galactoside galactohydrolase, putative [Arabidopsis thaliana] (TAIR:AT3G56310.1); similar to Os01g0518500 [Oryza sativa (japonica cultivar-group)] (GB:NP_001043203.1); similar to Glycoside hydrolase, clan GH-D; Ricin B lectin…	T
a_84_p21300	3.8.2	minor CHO metabolism.galactose.alpha-galactosidases	minor CHO	alpha-galactosidase, putative / melibiase, putative / alpha-D-galactoside galactohydrolase, putative similar to ATAGAL2 (ARABIDOPSIS THALIANA ALPHA-GALACTOSIDASE 2), alpha-galactosidase [Arabidopsis thaliana] (TAIR:AT5G08370.2); similar to glycosyl hydrolase family-like protein [Salvia miltiorrhiza] (GB:AAU86897.1); contains InterPro domain Glycoside hydrolase, family 27; (InterPro:IPR002241); co…	T
a_84_p296204	3.8.2	minor CHO metabolism.galactose.alpha-galactosidases	minor CHO	ATAGAL2 (ARABIDOPSIS THALIANA ALPHA-GALACTOSIDASE 2); alpha-galactosidase similar to ATAGAL1 (ARABIDOPSIS THALIANA ALPHA-GALACTOSIDASE 1), alpha-galactosidase [Arabidopsis thaliana] (TAIR:AT5G08380.1); similar to acid alpha galactosidase 2 [Cucumis sativus] (GB:ABC88435.1); contains InterPro domain Glycoside hydrolase, family 27; (InterPro:IPR002241); contains InterPro domain Glycoside hydrolase,…	T
a_84_p842288	3.8.2	minor CHO metabolism.galactose.alpha-galactosidases	minor CHO	ATAGAL2 (ARABIDOPSIS THALIANA ALPHA-GALACTOSIDASE 2); alpha-galactosidase similar to ATAGAL1 (ARABIDOPSIS THALIANA ALPHA-GALACTOSIDASE 1), alpha-galactosidase [Arabidopsis thaliana] (TAIR:AT5G08380.1); similar to acid alpha galactosidase 2 [Cucumis sativus] (GB:ABC88435.1); contains InterPro domain Glycoside hydrolase, family 27; (InterPro:IPR002241); contains InterPro domain Glycoside hydrolase,…	T
a_84_p11300	3.8.2	minor CHO metabolism.galactose.alpha-galactosidases	minor CHO	ATAGAL1 (ARABIDOPSIS THALIANA ALPHA-GALACTOSIDASE 1); alpha-galactosidase similar to ATAGAL2 (ARABIDOPSIS THALIANA ALPHA-GALACTOSIDASE 2), alpha-galactosidase [Arabidopsis thaliana] (TAIR:AT5G08370.2); similar to acid alpha galactosidase 1 [Cucumis sativus] (GB:ABC55266.1); similar to alpha-galactosidase 1 [Pisum sativum] (GB:CAF34023.1); similar to alpha-galactosidase [Carica papaya] (GB:AAP0400…	T
a_84_p10191	3.8.3	minor CHO metabolism.galactose.galactose-1-phosphate uridyl transferases	minor CHO	UDP-glucose:hexose-1-phosphate uridylyltransferase Identical to Probable galactose-1-phosphate uridyl transferase (EC 2.7.7.12) (Gal- 1-P uridylyltransferase) (UDP-glucose--hexose-1-phosphate uridylyltransferase) [Arabidopsis Thaliana] (GB:Q9FK51;GB:Q8LB75); similar to galactose-1-phosphate uridyltransferase [Cucumis melo] (GB:ABD98821.1); contains InterPro domain Galactose-1-phosphate uridyl tra…	T
	3.99
	4	glycolysis
a_84_p13591	4.1	glycolysis.UGPase	glycolysis	UGP (UDP-glucose pyrophosphorylase); UTP:glucose-1-phosphate uridylyltransferase Is thought to encode a cytosolic UDP-glucose pyrophosphorylase with strong similarity to potato UTP--glucose-1-phosphate uridylyltransferase. Downregulated by flooding. Identical to Probable UTP--glucose-1-phosphate uridylyltransferase 2 (EC 2.7.7.9) (UDP-glucose pyrophosphorylase 2) (UDPGP 2) (UGPase 2) [Arabidopsis…	T
a_84_p17752	4.1	glycolysis.UGPase	glycolysis	UTP--glucose-1-phosphate uridylyltransferase, putative / UDP-glucose pyrophosphorylase, putative / UGPase, putative Identical to UTP--glucose-1-phosphate uridylyltransferase 1 (EC 2.7.7.9) (UDP- glucose pyrophosphorylase 1) (UDPGP 1) (UGPase 1) [Arabidopsis Thaliana] (GB:P57751;GB:Q3E9G5); similar to UGP (UDP-glucose pyrophosphorylase), UTP:glucose-1-phosphate uridylyltransferase [Arabidopsis tha…	T
a_84_p860623	4.1	glycolysis.UGPase	glycolysis	UTP--glucose-1-phosphate uridylyltransferase, putative / UDP-glucose pyrophosphorylase, putative / UGPase, putative Identical to UTP--glucose-1-phosphate uridylyltransferase 1 (EC 2.7.7.9) (UDP- glucose pyrophosphorylase 1) (UDPGP 1) (UGPase 1) [Arabidopsis Thaliana] (GB:P57751;GB:Q3E9G5); similar to UGP (UDP-glucose pyrophosphorylase), UTP:glucose-1-phosphate uridylyltransferase [Arabidopsis tha…	T
a_84_p10543	4.2	glycolysis.PGM	glycolysis	phosphoglucomutase, cytoplasmic, putative / glucose phosphomutase, putative Identical to Probable phosphoglucomutase, cytoplasmic 2 (EC 5.4.2.2) (Glucose phosphomutase 2) (PGM 2) [Arabidopsis Thaliana] (GB:Q9SGC1); similar to phosphoglucomutase, cytoplasmic, putative / glucose phosphomutase, putative [Arabidopsis thaliana] (TAIR:AT1G23190.1); similar to PGM (PHOSPHOGLUCOMUTASE) [Arabidopsis thali…	T
a_84_p13259	4.2	glycolysis.PGM	glycolysis	phosphoglucomutase, cytoplasmic, putative / glucose phosphomutase, putative Identical to Probable phosphoglucomutase, cytoplasmic 1 (EC 5.4.2.2) (Glucose phosphomutase 1) (PGM 1) [Arabidopsis Thaliana] (GB:O49299;GB:Q9LR42); similar to PGM (PHOSPHOGLUCOMUTASE) [Arabidopsis thaliana] (TAIR:AT5G51820.1); similar to phosphoglucomutase, cytoplasmic, putative / glucose phosphomutase, putative [Arabido…	T
a_84_p19000	4.2	glycolysis.PGM	glycolysis	phosphoglucomutase, putative / glucose phosphomutase, putative similar to phosphoglucosamine mutase family protein [Arabidopsis thaliana] (TAIR:AT5G17530.2); similar to Os06g0476200 [Oryza sativa (japonica cultivar-group)] (GB:NP_001057639.1); similar to phosphoglucomutase [Spinacia oleracea] (GB:CAA53507.1); contains InterPro domain Phosphoglucomutase/phosphomannomutase alpha/beta/alpha domain I…	T
a_84_p21694	4.2	glycolysis.PGM	glycolysis	phosphoglucosamine mutase family protein similar to phosphoglucomutase, putative / glucose phosphomutase, putative [Arabidopsis thaliana] (TAIR:AT1G70820.1); similar to Os07g0447800 [Oryza sativa (japonica cultivar-group)] (GB:NP_001059541.1); similar to Phosphoglucomutase/phosphomannomutase C terminal:Phosphoglucomutase/phosphomannomutase alpha/beta/alpha domain I:Phosphoglucomutase/phosphomanno…	T
a_84_p22640	4.2	glycolysis.PGM	glycolysis	phosphoglucosamine mutase family protein similar to phosphoglucomutase, putative / glucose phosphomutase, putative [Arabidopsis thaliana] (TAIR:AT1G70820.1); similar to Os07g0447800 [Oryza sativa (japonica cultivar-group)] (GB:NP_001059541.1); similar to Phosphoglucomutase/phosphomannomutase C terminal:Phosphoglucomutase/phosphomannomutase alpha/beta/alpha domain I:Phosphoglucomutase/phosphomanno…	T
a_84_p825440	4.2	glycolysis.PGM	glycolysis	phosphoglucosamine mutase family protein similar to phosphoglucomutase, putative / glucose phosphomutase, putative [Arabidopsis thaliana] (TAIR:AT1G70820.1); similar to Os07g0447800 [Oryza sativa (japonica cultivar-group)] (GB:NP_001059541.1); similar to Phosphoglucomutase/phosphomannomutase C terminal:Phosphoglucomutase/phosphomannomutase alpha/beta/alpha domain I:Phosphoglucomutase/phosphomanno…	T
a_84_p10276	4.2	glycolysis.PGM	glycolysis	PGM (PHOSPHOGLUCOMUTASE) Encodes a plastid isoform of the enzyme phosphoglucomutase involved in controlling photosynthetic carbon flow. Effective petiole movement against the direction of the gravity requires functional PGM activity that is required for full development of amyloplasts. Identical to Phosphoglucomutase, chloroplast precursor (EC 5.4.2.2) (Glucose phosphomutase) (PGM) (PGMP) [Arabid…	T
a_84_p21404	4.3	glycolysis.G6PIsomerase	glycolysis	PGI1 (CHLOROPLASTIC PHOSPHOGLUCOSE ISOMERASE) The PGI1 gene encodes the plastid phospho-glucose (Glc) isomerase. While pgi1-1 mutant has a deficiency in leaf starch synthesis, it accumulates starch in root cap cells. Flowering time of the pgi1-1 mutant is significantly delayed under short-day conditions. similar to glucose-6-phosphate isomerase, cytosolic (PGIC) [Arabidopsis thaliana] (TAIR:AT5G4…	T
a_84_p15914	4.3	glycolysis.G6PIsomerase	glycolysis	glucose-6-phosphate isomerase, cytosolic (PGIC) Identical to Glucose-6-phosphate isomerase, cytosolic (EC 5.3.1.9) (GPI) (Phosphoglucose isomerase) (PGI) (Phosphohexose isomerase) (PHI) (PGIC) [Arabidopsis Thaliana] (GB:Q9FXN0;GB:Q9FXN1;GB:Q9FXN2;GB:Q9FXN3;GB:Q9FXN4;GB:Q9FXN5); similar to PGI1 (CHLOROPLASTIC PHOSPHOGLUCOSE ISOMERASE) [Arabidopsis thaliana] (TAIR:AT4G24620.2); similar to cytosolic…	T
a_84_p769357	4.3	glycolysis.G6PIsomerase	glycolysis	glucose-6-phosphate isomerase, cytosolic (PGIC) Identical to Glucose-6-phosphate isomerase, cytosolic (EC 5.3.1.9) (GPI) (Phosphoglucose isomerase) (PGI) (Phosphohexose isomerase) (PHI) (PGIC) [Arabidopsis Thaliana] (GB:Q9FXN0;GB:Q9FXN1;GB:Q9FXN2;GB:Q9FXN3;GB:Q9FXN4;GB:Q9FXN5); similar to PGI1 (CHLOROPLASTIC PHOSPHOGLUCOSE ISOMERASE) [Arabidopsis thaliana] (TAIR:AT4G24620.2); similar to cytosolic…	T
a_84_p14455	4.4	glycolysis.PPFK	glycolysis	phosphofructokinase family protein similar to phosphofructokinase family protein [Arabidopsis thaliana] (TAIR:AT5G56630.1); similar to phosphofructokinase family protein [Arabidopsis thaliana] (TAIR:AT4G26270.1); similar to putative diphosphate-fructose-6-phosphate 1-phosphotransferase [Oryza sativa (japonica cultivar-group)] (GB:BAD09875.1); similar to putative phosphofructokinase [Oryza sativa …	T
a_84_p21412	4.4	glycolysis.PPFK	glycolysis	phosphofructokinase family protein similar to phosphofructokinase family protein [Arabidopsis thaliana] (TAIR:AT4G32840.1); similar to phosphofructokinase family protein [Arabidopsis thaliana] (TAIR:AT5G56630.1); similar to phosphofructokinase family protein [Arabidopsis thaliana] (TAIR:AT4G29220.1); similar to Phosphofructokinase [Medicago truncatula] (GB:ABE84859.1); similar to Phosphofructokin…	T
a_84_p847899	4.4	glycolysis.PPFK	glycolysis	phosphofructokinase family protein similar to phosphofructokinase family protein [Arabidopsis thaliana] (TAIR:AT5G56630.1); similar to phosphofructokinase family protein [Arabidopsis thaliana] (TAIR:AT4G29220.1); similar to phosphofructokinase family protein [Arabidopsis thaliana] (TAIR:AT4G26270.1); similar to Phosphofructokinase [Medicago truncatula] (GB:ABE84859.1); similar to Phosphofructokin…	T
a_84_p10094	4.4	glycolysis.PPFK	glycolysis	phosphofructokinase family protein similar to phosphofructokinase family protein [Arabidopsis thaliana] (TAIR:AT5G56630.1); similar to phosphofructokinase family protein [Arabidopsis thaliana] (TAIR:AT4G29220.1); similar to phosphofructokinase family protein [Arabidopsis thaliana] (TAIR:AT4G26270.1); similar to Phosphofructokinase [Medicago truncatula] (GB:ABE84859.1); similar to Phosphofructokin…	T
a_84_p705985	4.4	glycolysis.PPFK	glycolysis	phosphofructokinase family protein similar to phosphofructokinase family protein [Arabidopsis thaliana] (TAIR:AT4G32840.1); similar to phosphofructokinase family protein [Arabidopsis thaliana] (TAIR:AT5G56630.1); similar to phosphofructokinase family protein [Arabidopsis thaliana] (TAIR:AT4G26270.1); similar to Phosphofructokinase [Medicago truncatula] (GB:ABE84859.1); similar to Phosphofructokin…	T
a_84_p862785	4.4	glycolysis.PPFK	glycolysis	phosphofructokinase family protein similar to phosphofructokinase family protein [Arabidopsis thaliana] (TAIR:AT4G32840.1); similar to phosphofructokinase family protein [Arabidopsis thaliana] (TAIR:AT5G56630.1); similar to phosphofructokinase family protein [Arabidopsis thaliana] (TAIR:AT4G26270.1); similar to Phosphofructokinase [Medicago truncatula] (GB:ABE84859.1); similar to Phosphofructokin…	T
a_84_p12914	4.4	glycolysis.PPFK	glycolysis	phosphofructokinase family protein similar to phosphofructokinase family protein [Arabidopsis thaliana] (TAIR:AT4G32840.1); similar to phosphofructokinase family protein [Arabidopsis thaliana] (TAIR:AT5G56630.1); similar to phosphofructokinase family protein [Arabidopsis thaliana] (TAIR:AT4G26270.1); similar to Phosphofructokinase [Medicago truncatula] (GB:ABE84859.1); similar to Phosphofructokin…	T
a_84_p11238	4.4	glycolysis.PPFK	glycolysis	phosphofructokinase family protein similar to phosphofructokinase family protein [Arabidopsis thaliana] (TAIR:AT4G32840.1); similar to phosphofructokinase family protein [Arabidopsis thaliana] (TAIR:AT4G29220.1); similar to phosphofructokinase family protein [Arabidopsis thaliana] (TAIR:AT4G26270.1); similar to Phosphofructokinase [Medicago truncatula] (GB:ABE84859.1); similar to Phosphofructokin…	T
a_84_p20715	4.4	glycolysis.PPFK	glycolysis	phosphofructokinase family protein similar to phosphofructokinase family protein [Arabidopsis thaliana] (TAIR:AT5G56630.1); similar to phosphofructokinase family protein [Arabidopsis thaliana] (TAIR:AT4G29220.1); similar to phosphofructokinase family protein [Arabidopsis thaliana] (TAIR:AT4G26270.1); similar to putative pyrophosphate-dependent phosphofructo-1-kinase [Oryza sativa (japonica cultiv…	T
a_84_p17825	4.4	glycolysis.PPFK	glycolysis	phosphofructokinase family protein similar to phosphofructokinase family protein [Arabidopsis thaliana] (TAIR:AT4G26270.1); similar to putative pyrophosphate-dependent phosphofructo-1-kinase [Oryza sativa (japonica cultivar-group)] (GB:BAD86939.1); similar to Os04g0469500 [Oryza sativa (japonica cultivar-group)] (GB:NP_001053045.1); similar to OSIGBa0124N08.2 [Oryza sativa (indica cultivar-group)…	T
a_84_p10450	4.5	glycolysis.pyrophosphate-fructose-6-P phosphotransferase	glycolysis	pyrophosphate--fructose-6-phosphate 1-phosphotransferase beta subunit, putative / pyrophosphate-dependent 6-phosphofructose-1-kinase, putative similar to MEE51 (maternal effect embryo arrest 51), diphosphate-fructose-6-phosphate 1-phosphotransferase [Arabidopsis thaliana] (TAIR:AT4G04040.1); similar to pyrophosphate-dependent phosphofructokinase beta subunit [Citrus x paradisi] (GB:AAC67586.1); s…	T
a_84_p20919	4.5	glycolysis.pyrophosphate-fructose-6-P phosphotransferase	glycolysis	pyrophosphate--fructose-6-phosphate 1-phosphotransferase alpha subunit, putative / pyrophosphate-dependent 6-phosphofructose-1-kinase, putative similar to pyrophosphate--fructose-6-phosphate 1-phosphotransferase-related / pyrophosphate-dependent 6-phosphofructose-1-kinase-related [Arabidopsis thaliana] (TAIR:AT1G20950.1); similar to Pyrophosphate--fructose 6-phosphate 1-phosphotransferase alpha s…	T
a_84_p17093	4.5	glycolysis.pyrophosphate-fructose-6-P phosphotransferase	glycolysis	pyrophosphate--fructose-6-phosphate 1-phosphotransferase-related / pyrophosphate-dependent 6-phosphofructose-1-kinase-related similar to pyrophosphate--fructose-6-phosphate 1-phosphotransferase alpha subunit, putative / pyrophosphate-dependent 6-phosphofructose-1-kinase, putative [Arabidopsis thaliana] (TAIR:AT1G76550.1); similar to Pyrophosphate--fructose 6-phosphate 1-phosphotransferase alpha s…	T
a_84_p831272	4.5	glycolysis.pyrophosphate-fructose-6-P phosphotransferase	glycolysis	MEE51 (maternal effect embryo arrest 51); diphosphate-fructose-6-phosphate 1-phosphotransferase similar to pyrophosphate--fructose-6-phosphate 1-phosphotransferase beta subunit, putative / pyrophosphate-dependent 6-phosphofructose-1-kinase, putative [Arabidopsis thaliana] (TAIR:AT1G12000.1); similar to pyrophosphate-dependent phosphofructokinase beta subunit [Citrus sinensis x Poncirus trifoliata…	T
a_84_p23238	4.5	glycolysis.pyrophosphate-fructose-6-P phosphotransferase	glycolysis	MEE51 (maternal effect embryo arrest 51); diphosphate-fructose-6-phosphate 1-phosphotransferase similar to pyrophosphate--fructose-6-phosphate 1-phosphotransferase beta subunit, putative / pyrophosphate-dependent 6-phosphofructose-1-kinase, putative [Arabidopsis thaliana] (TAIR:AT1G12000.1); similar to pyrophosphate-dependent phosphofructokinase beta subunit [Citrus sinensis x Poncirus trifoliata…	T
a_84_p819186	4.6	glycolysis.Fruc2,6BisPase	glycolysis	F2KP (FRUCTOSE-2,6-BISPHOSPHATASE); fructose-2,6-bisphosphate 2-phosphatase Encodes the bifunctional enzyme fructose-6-phosphate 2-kinase/fructose-2,6-bisphosphatase. similar to fructose-6-phosphate 2-kinase-related / fructose-2,6-bisphosphatase-related [Arabidopsis thaliana] (TAIR:AT3G30200.1); similar to fructose-6-phosphate 2-kinase /fructose-2,6-bisphosphatase [Spinacia oleracea] (GB:AAC18055…	T
a_84_p20969	4.6	glycolysis.Fruc2,6BisPase	glycolysis	F2KP (FRUCTOSE-2,6-BISPHOSPHATASE); fructose-2,6-bisphosphate 2-phosphatase Encodes the bifunctional enzyme fructose-6-phosphate 2-kinase/fructose-2,6-bisphosphatase. similar to fructose-6-phosphate 2-kinase-related / fructose-2,6-bisphosphatase-related [Arabidopsis thaliana] (TAIR:AT3G30200.1); similar to fructose-6-phosphate 2-kinase /fructose-2,6-bisphosphatase [Spinacia oleracea] (GB:AAC18055…	T
a_84_p751674	4.6	glycolysis.Fruc2,6BisPase	glycolysis	pseudogene, putative fructose-2,6-bisphosphatase, similar to fructose-2,6-bisphosphatase GI:13096098 from (Arabidopsis thaliana); blastp match of 75% identity and 5.7e-42 P-value to GP|14149116|dbj|BAB55655.1||AB061797 fructose-6-phosphate 2-kinase/fructose-2,6-bisphosphatase {Bruguiera gymnorrhiza}	T
a_84_p759039	4.6	glycolysis.Fruc2,6BisPase	glycolysis	fructose-6-phosphate 2-kinase-related / fructose-2,6-bisphosphatase-related similar to unknown protein [Arabidopsis thaliana] (TAIR:AT1G40087.1); similar to fructose-6-phosphate 2-kinase/fructose-2,6-bisphosphatase [Bruguiera gymnorrhiza] (GB:BAB55655.1)	T
a_84_p15412	4.7	glycolysis.aldolase	glycolysis	fructose-bisphosphate aldolase, putative similar to fructose-bisphosphate aldolase, putative [Arabidopsis thaliana] (TAIR:AT5G03690.2); similar to fructose-bisphosphate aldolase, putative [Arabidopsis thaliana] (TAIR:AT3G52930.1); similar to fructose-bisphosphate aldolase [Persea americana] (GB:CAB77243.2); contains InterPro domain Fructose-bisphosphate aldolase, class-I; (InterPro:IPR000741)	T
a_84_p809534	4.7	glycolysis.aldolase	glycolysis	fructose-bisphosphate aldolase, putative similar to fructose-bisphosphate aldolase, putative [Arabidopsis thaliana] (TAIR:AT2G36460.1); similar to Fructose-bisphosphate aldolase, class-I [Medicago truncatula] (GB:ABE84500.1); contains InterPro domain Fructose-bisphosphate aldolase, class-I; (InterPro:IPR000741)	T
a_84_p809546	4.7	glycolysis.aldolase	glycolysis	fructose-bisphosphate aldolase, putative similar to fructose-bisphosphate aldolase, putative [Arabidopsis thaliana] (TAIR:AT2G36460.1); similar to Fructose-bisphosphate aldolase, class-I [Medicago truncatula] (GB:ABE84500.1); contains InterPro domain Fructose-bisphosphate aldolase, class-I; (InterPro:IPR000741)	T
a_84_p800747	4.7	glycolysis.aldolase	glycolysis	fructose-bisphosphate aldolase, putative similar to fructose-bisphosphate aldolase, putative [Arabidopsis thaliana] (TAIR:AT2G36460.1); similar to Fructose-bisphosphate aldolase, class-I [Medicago truncatula] (GB:ABE84500.1); contains InterPro domain Fructose-bisphosphate aldolase, class-I; (InterPro:IPR000741)	T
a_84_p11828	4.7	glycolysis.aldolase	glycolysis	fructose-bisphosphate aldolase, putative similar to fructose-bisphosphate aldolase, putative [Arabidopsis thaliana] (TAIR:AT2G36460.1); similar to Fructose-bisphosphate aldolase, class-I [Medicago truncatula] (GB:ABE84500.1); contains InterPro domain Fructose-bisphosphate aldolase, class-I; (InterPro:IPR000741)	T
a_84_p11012	4.7	glycolysis.aldolase	glycolysis	fructose-bisphosphate aldolase, cytoplasmic Identical to Fructose-bisphosphate aldolase, cytoplasmic isozyme (EC 4.1.2.13) [Arabidopsis Thaliana] (GB:P22197;GB:O65582;GB:Q53YH0); similar to fructose-bisphosphate aldolase [Arabidopsis thaliana] (TAIR:AT4G26530.2); similar to fructose-bisphosphate aldolase [Pandanus amaryllifolius] (GB:AAR88661.1); contains InterPro domain Fructose-bisphosphate ald…	T
a_84_p230529	4.7	glycolysis.aldolase	glycolysis	fructose-bisphosphate aldolase, putative similar to fructose-bisphosphate aldolase, cytoplasmic [Arabidopsis thaliana] (TAIR:AT4G26520.1); similar to fructose-bisphosphate aldolase [Pandanus amaryllifolius] (GB:AAR88661.1); contains InterPro domain Fructose-bisphosphate aldolase, class-I; (InterPro:IPR000741)	T
a_84_p815281	4.7	glycolysis.aldolase	glycolysis	fructose-bisphosphate aldolase, putative similar to fructose-bisphosphate aldolase, cytoplasmic [Arabidopsis thaliana] (TAIR:AT4G26520.1); similar to fructose-bisphosphate aldolase [Pandanus amaryllifolius] (GB:AAR88661.1); contains InterPro domain Fructose-bisphosphate aldolase, class-I; (InterPro:IPR000741)	T
a_84_p815283	4.7	glycolysis.aldolase	glycolysis	fructose-bisphosphate aldolase, putative similar to fructose-bisphosphate aldolase, cytoplasmic [Arabidopsis thaliana] (TAIR:AT4G26520.1); similar to fructose-bisphosphate aldolase [Pandanus amaryllifolius] (GB:AAR88661.1); contains InterPro domain Fructose-bisphosphate aldolase, class-I; (InterPro:IPR000741)	T
a_84_p20550	4.7	glycolysis.aldolase	glycolysis	fructose-bisphosphate aldolase, putative similar to fructose-bisphosphate aldolase, putative [Arabidopsis thaliana] (TAIR:AT2G36460.1); similar to Fructose-bisphosphate aldolase, class-I [Medicago truncatula] (GB:ABE84500.1); contains InterPro domain Fructose-bisphosphate aldolase, class-I; (InterPro:IPR000741)	T
a_84_p811655	4.8	glycolysis.TPI	glycolysis	ATCTIMC (CYTOSOLIC TRIOSE PHOSPHATE ISOMERASE); triose-phosphate isomerase Encodes a cytosolic protein with triosephosphate isomerase activity. Identical to Triosephosphate isomerase, cytosolic (EC 5.3.1.1) (TIM) (Triose- phosphate isomerase) (CTIMC) [Arabidopsis Thaliana] (GB:P48491;GB:Q9M2T5); similar to TIM (TRIOSEPHOSPHATE ISOMERASE), triose-phosphate isomerase [Arabidopsis thaliana] (TAIR:AT…	T
a_84_p794054	4.8	glycolysis.TPI	glycolysis	ATCTIMC (CYTOSOLIC TRIOSE PHOSPHATE ISOMERASE); triose-phosphate isomerase Encodes a cytosolic protein with triosephosphate isomerase activity. Identical to Triosephosphate isomerase, cytosolic (EC 5.3.1.1) (TIM) (Triose- phosphate isomerase) (CTIMC) [Arabidopsis Thaliana] (GB:P48491;GB:Q9M2T5); similar to TIM (TRIOSEPHOSPHATE ISOMERASE), triose-phosphate isomerase [Arabidopsis thaliana] (TAIR:AT…	T
a_84_p861288	4.8	glycolysis.TPI	glycolysis	ATCTIMC (CYTOSOLIC TRIOSE PHOSPHATE ISOMERASE); triose-phosphate isomerase Encodes a cytosolic protein with triosephosphate isomerase activity. Identical to Triosephosphate isomerase, cytosolic (EC 5.3.1.1) (TIM) (Triose- phosphate isomerase) (CTIMC) [Arabidopsis Thaliana] (GB:P48491;GB:Q9M2T5); similar to TIM (TRIOSEPHOSPHATE ISOMERASE), triose-phosphate isomerase [Arabidopsis thaliana] (TAIR:AT…	T
a_84_p22242	4.8	glycolysis.TPI	glycolysis	ATCTIMC (CYTOSOLIC TRIOSE PHOSPHATE ISOMERASE); triose-phosphate isomerase Encodes a cytosolic protein with triosephosphate isomerase activity. Identical to Triosephosphate isomerase, cytosolic (EC 5.3.1.1) (TIM) (Triose- phosphate isomerase) (CTIMC) [Arabidopsis Thaliana] (GB:P48491;GB:Q9M2T5); similar to TIM (TRIOSEPHOSPHATE ISOMERASE), triose-phosphate isomerase [Arabidopsis thaliana] (TAIR:AT…	T
a_84_p22772	4.9	glycolysis.glyceraldehyde 3-phosphate dehydrogenase	glycolysis	GAPCP-2; glyceraldehyde-3-phosphate dehydrogenase similar to GAPCP-1, glyceraldehyde-3-phosphate dehydrogenase [Arabidopsis thaliana] (TAIR:AT1G79530.1); similar to glyceraldehyde-3-phosphate dehydrogenase [Capsicum annuum] (GB:CAC80377.1); contains InterPro domain Glyceraldehyde 3-phosphate dehydrogenase-like; (InterPro:IPR011596); contains InterPro domain Glyceraldehyde-3-phosphate dehydrogenas…	T
a_84_p13402	4.9	glycolysis.glyceraldehyde 3-phosphate dehydrogenase	glycolysis	GAPC-2; glyceraldehyde-3-phosphate dehydrogenase similar to GAPC (GLYCERALDEHYDE-3-PHOSPHATE DEHYDROGENASE C SUBUNIT), glyceraldehyde-3-phosphate dehydrogenase [Arabidopsis thaliana] (TAIR:AT3G04120.1); similar to Glyceraldehyde-3-phosphate dehydrogenase, cytosolic (GB:P04796); similar to cystolic glyceraldehyde-3-phosphate dehydrogenase (GB:AAA32794.1); contains InterPro domain Glyceraldehyde-3-…	T
a_84_p807473	4.9	glycolysis.glyceraldehyde 3-phosphate dehydrogenase	glycolysis	GAPC-2; glyceraldehyde-3-phosphate dehydrogenase similar to GAPC (GLYCERALDEHYDE-3-PHOSPHATE DEHYDROGENASE C SUBUNIT), glyceraldehyde-3-phosphate dehydrogenase [Arabidopsis thaliana] (TAIR:AT3G04120.1); similar to Glyceraldehyde-3-phosphate dehydrogenase, cytosolic (GB:P04796); similar to cystolic glyceraldehyde-3-phosphate dehydrogenase (GB:AAA32794.1); contains InterPro domain Glyceraldehyde-3-…	T
a_84_p807471	4.9	glycolysis.glyceraldehyde 3-phosphate dehydrogenase	glycolysis	GAPC-2; glyceraldehyde-3-phosphate dehydrogenase similar to GAPC (GLYCERALDEHYDE-3-PHOSPHATE DEHYDROGENASE C SUBUNIT), glyceraldehyde-3-phosphate dehydrogenase [Arabidopsis thaliana] (TAIR:AT3G04120.1); similar to Glyceraldehyde-3-phosphate dehydrogenase, cytosolic (GB:P04796); similar to cystolic glyceraldehyde-3-phosphate dehydrogenase (GB:AAA32794.1); contains InterPro domain Glyceraldehyde-3-…	T
a_84_p807484	4.9	glycolysis.glyceraldehyde 3-phosphate dehydrogenase	glycolysis	GAPC-2; glyceraldehyde-3-phosphate dehydrogenase similar to GAPC (GLYCERALDEHYDE-3-PHOSPHATE DEHYDROGENASE C SUBUNIT), glyceraldehyde-3-phosphate dehydrogenase [Arabidopsis thaliana] (TAIR:AT3G04120.1); similar to Glyceraldehyde-3-phosphate dehydrogenase, cytosolic (GB:P04796); similar to cystolic glyceraldehyde-3-phosphate dehydrogenase (GB:AAA32794.1); contains InterPro domain Glyceraldehyde-3-…	T
a_84_p807496	4.9	glycolysis.glyceraldehyde 3-phosphate dehydrogenase	glycolysis	GAPC-2; glyceraldehyde-3-phosphate dehydrogenase similar to GAPC (GLYCERALDEHYDE-3-PHOSPHATE DEHYDROGENASE C SUBUNIT), glyceraldehyde-3-phosphate dehydrogenase [Arabidopsis thaliana] (TAIR:AT3G04120.1); similar to Glyceraldehyde-3-phosphate dehydrogenase, cytosolic (GB:P04796); similar to cystolic glyceraldehyde-3-phosphate dehydrogenase (GB:AAA32794.1); contains InterPro domain Glyceraldehyde-3-…	T
a_84_p807499	4.9	glycolysis.glyceraldehyde 3-phosphate dehydrogenase	glycolysis	GAPC-2; glyceraldehyde-3-phosphate dehydrogenase similar to GAPC (GLYCERALDEHYDE-3-PHOSPHATE DEHYDROGENASE C SUBUNIT), glyceraldehyde-3-phosphate dehydrogenase [Arabidopsis thaliana] (TAIR:AT3G04120.1); similar to Glyceraldehyde-3-phosphate dehydrogenase, cytosolic (GB:P04796); similar to cystolic glyceraldehyde-3-phosphate dehydrogenase (GB:AAA32794.1); contains InterPro domain Glyceraldehyde-3-…	T
a_84_p807463	4.9	glycolysis.glyceraldehyde 3-phosphate dehydrogenase	glycolysis	GAPC-2; glyceraldehyde-3-phosphate dehydrogenase similar to GAPC (GLYCERALDEHYDE-3-PHOSPHATE DEHYDROGENASE C SUBUNIT), glyceraldehyde-3-phosphate dehydrogenase [Arabidopsis thaliana] (TAIR:AT3G04120.1); similar to Glyceraldehyde-3-phosphate dehydrogenase, cytosolic (GB:P04796); similar to cystolic glyceraldehyde-3-phosphate dehydrogenase (GB:AAA32794.1); contains InterPro domain Glyceraldehyde-3-…	T
a_84_p858366	4.9	glycolysis.glyceraldehyde 3-phosphate dehydrogenase	glycolysis	GAPCP-1; glyceraldehyde-3-phosphate dehydrogenase similar to GAPCP-2, glyceraldehyde-3-phosphate dehydrogenase [Arabidopsis thaliana] (TAIR:AT1G16300.1); similar to glyceraldehyde-3-phosphate dehydrogenase [Capsicum annuum] (GB:CAC80377.1); contains InterPro domain Glyceraldehyde 3-phosphate dehydrogenase-like; (InterPro:IPR011596); contains InterPro domain Glyceraldehyde-3-phosphate dehydrogenas…	T
a_84_p18036	4.9	glycolysis.glyceraldehyde 3-phosphate dehydrogenase	glycolysis	GAPCP-1; glyceraldehyde-3-phosphate dehydrogenase similar to GAPCP-2, glyceraldehyde-3-phosphate dehydrogenase [Arabidopsis thaliana] (TAIR:AT1G16300.1); similar to glyceraldehyde-3-phosphate dehydrogenase [Capsicum annuum] (GB:CAC80377.1); contains InterPro domain Glyceraldehyde 3-phosphate dehydrogenase-like; (InterPro:IPR011596); contains InterPro domain Glyceraldehyde-3-phosphate dehydrogenas…	T
a_84_p15540	4.9	glycolysis.glyceraldehyde 3-phosphate dehydrogenase	glycolysis	| Symbols: GAPA-2 | GAPA-2 | chr1:4392632-4393848 REVERSEhighly similar to ( 632)AT1G12900| Symbols: GAPA-2 | GAPA-2 | chr1:4392632-4393745 REVERSEhighly similar to ( 573)G3PA_SPIOLGlyceraldehyde-3-phosphate dehydrogenase A, chloroplast precursor - Spinacia oleracea (Spinach)not assigned PRK07403 GapA PRK07729 PRK08955 PRK08289 Gp_dh_C Gp_dh_N	T
a_84_p862726	4.9	glycolysis.glyceraldehyde 3-phosphate dehydrogenase	glycolysis	GAPC (GLYCERALDEHYDE-3-PHOSPHATE DEHYDROGENASE C SUBUNIT); glyceraldehyde-3-phosphate dehydrogenase encodes cytosolic GADPH (C subunit) involved in the glycolytic pathway but also interacts with H2O2 potentially placing it in a signalling cascade induced by ROS. Identical to Glyceraldehyde-3-phosphate dehydrogenase, cytosolic (EC 1.2.1.12) (GAPC) [Arabidopsis Thaliana] (GB:P25858;GB:Q42352;GB:Q9M…	T
a_84_p809277	4.9	glycolysis.glyceraldehyde 3-phosphate dehydrogenase	glycolysis	GAPC (GLYCERALDEHYDE-3-PHOSPHATE DEHYDROGENASE C SUBUNIT); glyceraldehyde-3-phosphate dehydrogenase encodes cytosolic GADPH (C subunit) involved in the glycolytic pathway but also interacts with H2O2 potentially placing it in a signalling cascade induced by ROS. Identical to Glyceraldehyde-3-phosphate dehydrogenase, cytosolic (EC 1.2.1.12) (GAPC) [Arabidopsis Thaliana] (GB:P25858;GB:Q42352;GB:Q9M…	T
a_84_p800606	4.9	glycolysis.glyceraldehyde 3-phosphate dehydrogenase	glycolysis	GAPC (GLYCERALDEHYDE-3-PHOSPHATE DEHYDROGENASE C SUBUNIT); glyceraldehyde-3-phosphate dehydrogenase encodes cytosolic GADPH (C subunit) involved in the glycolytic pathway but also interacts with H2O2 potentially placing it in a signalling cascade induced by ROS. Identical to Glyceraldehyde-3-phosphate dehydrogenase, cytosolic (EC 1.2.1.12) (GAPC) [Arabidopsis Thaliana] (GB:P25858;GB:Q42352;GB:Q9M…	T
a_84_p18332	4.9	glycolysis.glyceraldehyde 3-phosphate dehydrogenase	glycolysis	GAPC (GLYCERALDEHYDE-3-PHOSPHATE DEHYDROGENASE C SUBUNIT); glyceraldehyde-3-phosphate dehydrogenase encodes cytosolic GADPH (C subunit) involved in the glycolytic pathway but also interacts with H2O2 potentially placing it in a signalling cascade induced by ROS. Identical to Glyceraldehyde-3-phosphate dehydrogenase, cytosolic (EC 1.2.1.12) (GAPC) [Arabidopsis Thaliana] (GB:P25858;GB:Q42352;GB:Q9M…	T
a_84_p12734	4.9	glycolysis.glyceraldehyde 3-phosphate dehydrogenase	glycolysis	unknown protein	T
affx-r2-at-gapdh-3_at	4.9	glycolysis.glyceraldehyde 3-phosphate dehydrogenase	glycolysis		T
affx-r2-at-gapdh-3_s_at	4.9	glycolysis.glyceraldehyde 3-phosphate dehydrogenase	glycolysis		T
affx-r2-at-gapdh-5_s_at	4.9	glycolysis.glyceraldehyde 3-phosphate dehydrogenase	glycolysis		T
a_84_p812096	4.10	glycolysis.phosphoglycerate kinase	glycolysis	PGK (PHOSPHOGLYCERATE KINASE) Encodes cytosolic phosphoglycerate kinase (PGK). similar to PGK1 (PHOSPHOGLYCERATE KINASE 1), phosphoglycerate kinase [Arabidopsis thaliana] (TAIR:AT3G12780.1); similar to phosphoglycerate kinase, putative [Arabidopsis thaliana] (TAIR:AT1G56190.1); similar to Phosphoglycerate kinase [Medicago truncatula] (GB:ABE80997.1); similar to cytosolic phosphoglycerate kinase 1…	T
a_84_p812100	4.10	glycolysis.phosphoglycerate kinase	glycolysis	PGK (PHOSPHOGLYCERATE KINASE) Encodes cytosolic phosphoglycerate kinase (PGK). similar to PGK1 (PHOSPHOGLYCERATE KINASE 1), phosphoglycerate kinase [Arabidopsis thaliana] (TAIR:AT3G12780.1); similar to phosphoglycerate kinase, putative [Arabidopsis thaliana] (TAIR:AT1G56190.1); similar to Phosphoglycerate kinase [Medicago truncatula] (GB:ABE80997.1); similar to cytosolic phosphoglycerate kinase 1…	T
a_84_p16144	4.10	glycolysis.phosphoglycerate kinase	glycolysis	PGK (PHOSPHOGLYCERATE KINASE) Encodes cytosolic phosphoglycerate kinase (PGK). similar to PGK1 (PHOSPHOGLYCERATE KINASE 1), phosphoglycerate kinase [Arabidopsis thaliana] (TAIR:AT3G12780.1); similar to phosphoglycerate kinase, putative [Arabidopsis thaliana] (TAIR:AT1G56190.1); similar to Phosphoglycerate kinase [Medicago truncatula] (GB:ABE80997.1); similar to cytosolic phosphoglycerate kinase 1…	T
a_84_p19310	4.10	glycolysis.phosphoglycerate kinase	glycolysis	PGK1 (PHOSPHOGLYCERATE KINASE 1); phosphoglycerate kinase nuclear phosphoglycerate kinase (PGK1) similar to PGK (PHOSPHOGLYCERATE KINASE) [Arabidopsis thaliana] (TAIR:AT1G79550.2); similar to phosphoglycerate kinase, putative [Arabidopsis thaliana] (TAIR:AT1G56190.1); similar to chloroplast phosphoglycerate kinase [Populus nigra] (GB:BAA33803.1); similar to Phosphoglycerate kinase [Medicago trunc…	T
a_84_p810412	4.10	glycolysis.phosphoglycerate kinase	glycolysis	PGK1 (PHOSPHOGLYCERATE KINASE 1); phosphoglycerate kinase nuclear phosphoglycerate kinase (PGK1) similar to PGK (PHOSPHOGLYCERATE KINASE) [Arabidopsis thaliana] (TAIR:AT1G79550.2); similar to phosphoglycerate kinase, putative [Arabidopsis thaliana] (TAIR:AT1G56190.1); similar to chloroplast phosphoglycerate kinase [Populus nigra] (GB:BAA33803.1); similar to Phosphoglycerate kinase [Medicago trunc…	T
a_84_p847769	4.10	glycolysis.phosphoglycerate kinase	glycolysis	PGK1 (PHOSPHOGLYCERATE KINASE 1); phosphoglycerate kinase nuclear phosphoglycerate kinase (PGK1) similar to PGK (PHOSPHOGLYCERATE KINASE) [Arabidopsis thaliana] (TAIR:AT1G79550.2); similar to phosphoglycerate kinase, putative [Arabidopsis thaliana] (TAIR:AT1G56190.1); similar to chloroplast phosphoglycerate kinase [Populus nigra] (GB:BAA33803.1); similar to Phosphoglycerate kinase [Medicago trunc…	T
a_84_p20974	4.11	glycolysis.phosphoglycerate mutase	glycolysis	phosphoglycerate/bisphosphoglycerate mutase family protein similar to phosphoglycerate/bisphosphoglycerate mutase family protein [Arabidopsis thaliana] (TAIR:AT1G78050.1); similar to Os02g0751800 [Oryza sativa (japonica cultivar-group)] (GB:NP_001048137.1); similar to putative phosphoglycerate mutase [Oryza sativa (japonica cultivar-group)] (GB:BAD38179.1); contains InterPro domain Phosphoglycera…	T
a_84_p21924	4.11	glycolysis.phosphoglycerate mutase	glycolysis	phosphoglycerate/bisphosphoglycerate mutase family protein similar to phosphoglycerate/bisphosphoglycerate mutase family protein [Arabidopsis thaliana] (TAIR:AT1G22170.1); similar to Os02g0751800 [Oryza sativa (japonica cultivar-group)] (GB:NP_001048137.1); similar to putative phosphoglycerate mutase [Oryza sativa (japonica cultivar-group)] (GB:BAD38179.1); contains InterPro domain Phosphoglycera…	T
a_84_p818694	4.11	glycolysis.phosphoglycerate mutase	glycolysis	phosphoglycerate/bisphosphoglycerate mutase family protein similar to phosphoglycerate/bisphosphoglycerate mutase family protein [Arabidopsis thaliana] (TAIR:AT1G22170.1); similar to Os02g0751800 [Oryza sativa (japonica cultivar-group)] (GB:NP_001048137.1); similar to putative phosphoglycerate mutase [Oryza sativa (japonica cultivar-group)] (GB:BAD38179.1); contains InterPro domain Phosphoglycera…	T
a_84_p11381	4.11	glycolysis.phosphoglycerate mutase	glycolysis	2,3-biphosphoglycerate-independent phosphoglycerate mutase, putative / phosphoglyceromutase, putative Identical to 2,3-bisphosphoglycerate-independent phosphoglycerate mutase 1 (EC 5.4.2.1) (Phosphoglyceromutase 1) (BPG-independent PGAM 1) (PGAM-I 1) (PGM1) [Arabidopsis Thaliana] (GB:O04499;GB:Q8LD62); similar to 2,3-biphosphoglycerate-independent phosphoglycerate mutase, putative / phosphoglycer…	T
a_84_p811326	4.11	glycolysis.phosphoglycerate mutase	glycolysis	2,3-biphosphoglycerate-independent phosphoglycerate mutase, putative / phosphoglyceromutase, putative Identical to Probable 2,3-bisphosphoglycerate-independent phosphoglycerate mutase 2 (EC 5.4.2.1) (Phosphoglyceromutase 2) (BPG-independent PGAM 2) (PGAM-I 2) [Arabidopsis Thaliana] (GB:Q9M9K1); similar to 2,3-biphosphoglycerate-independent phosphoglycerate mutase, putative / phosphoglyceromutase,…	T
a_84_p11709	4.11	glycolysis.phosphoglycerate mutase	glycolysis	2,3-biphosphoglycerate-independent phosphoglycerate mutase, putative / phosphoglyceromutase, putative Identical to Probable 2,3-bisphosphoglycerate-independent phosphoglycerate mutase 2 (EC 5.4.2.1) (Phosphoglyceromutase 2) (BPG-independent PGAM 2) (PGAM-I 2) [Arabidopsis Thaliana] (GB:Q9M9K1); similar to 2,3-biphosphoglycerate-independent phosphoglycerate mutase, putative / phosphoglyceromutase,…	T
a_84_p10872	4.11	glycolysis.phosphoglycerate mutase	glycolysis	phosphoglycerate/bisphosphoglycerate mutase family protein similar to phosphoglycerate/bisphosphoglycerate mutase family protein [Arabidopsis thaliana] (TAIR:AT5G04120.1); similar to phosphoglycerate mutase family protein [Oryza sativa (japonica cultivar-group)] (GB:ABA95748.1); contains InterPro domain Phosphoglycerate/bisphosphoglycerate mutase; (InterPro:IPR001345); contains InterPro domain Ph…	T
a_84_p526196	4.11	glycolysis.phosphoglycerate mutase	glycolysis	2,3-biphosphoglycerate-independent phosphoglycerate mutase-related / phosphoglyceromutase-related similar to 2,3-biphosphoglycerate-independent phosphoglycerate mutase family protein / phosphoglyceromutase family protein [Arabidopsis thaliana] (TAIR:AT4G09520.1); similar to Metalloenzyme superfamily protein, expressed [Oryza sativa (japonica cultivar-group)] (GB:ABA98832.1); contains InterPro dom…	T
a_84_p20413	4.11	glycolysis.phosphoglycerate mutase	glycolysis	2,3-biphosphoglycerate-independent phosphoglycerate mutase family protein / phosphoglyceromutase family protein similar to 2,3-biphosphoglycerate-independent phosphoglycerate mutase-related / phosphoglyceromutase-related [Arabidopsis thaliana] (TAIR:AT3G30841.1); similar to hypothetical protein OsI_037340 [Oryza sativa (indica cultivar-group)] (GB:EAY83381.1); similar to unnamed protein product […	T
a_84_p855492	4.11	glycolysis.phosphoglycerate mutase	glycolysis	phosphoglycerate/bisphosphoglycerate mutase family protein similar to phosphoglycerate/bisphosphoglycerate mutase family protein [Arabidopsis thaliana] (TAIR:AT3G50520.1); similar to phosphoglycerate mutase family protein, expressed [Oryza sativa (japonica cultivar-group)] (GB:ABA91368.2); contains InterPro domain Phosphoglycerate/bisphosphoglycerate mutase; (InterPro:IPR001345); contains InterPr…	T
a_84_p13205	4.11	glycolysis.phosphoglycerate mutase	glycolysis	phosphoglycerate/bisphosphoglycerate mutase family protein similar to phosphoglycerate/bisphosphoglycerate mutase family protein [Arabidopsis thaliana] (TAIR:AT3G50520.1); similar to phosphoglycerate mutase family protein, expressed [Oryza sativa (japonica cultivar-group)] (GB:ABA91368.2); contains InterPro domain Phosphoglycerate/bisphosphoglycerate mutase; (InterPro:IPR001345); contains InterPr…	T
a_84_p10537	4.12	glycolysis.enolase	glycolysis	enolase, putative similar to LOS2 (Low expression of osmotically responsive genes 1), phosphopyruvate hydratase [Arabidopsis thaliana] (TAIR:AT2G36530.1); similar to Os09g0375000 [Oryza sativa (japonica cultivar-group)] (GB:NP_001063034.1); similar to phosphopyruvate hydratase [Dictyostelium discoideum AX4] (GB:XP_639231.1); contains InterPro domain Enolase; (InterPro:IPR000941)	T
a_84_p16335	4.12	glycolysis.enolase	glycolysis	enolase, putative similar to LOS2 (Low expression of osmotically responsive genes 1), phosphopyruvate hydratase [Arabidopsis thaliana] (TAIR:AT2G36530.1); similar to unknown protein [Oryza sativa (japonica cultivar-group)] (GB:AAP06877.1); contains InterPro domain Enolase; (InterPro:IPR000941)	T
a_84_p807853	4.12	glycolysis.enolase	glycolysis	LOS2 (Low expression of osmotically responsive genes 1); phosphopyruvate hydratase Involved in light-dependent cold tolerance and encodes an enolase. Identical to Enolase (EC 4.2.1.11) (2-phosphoglycerate dehydratase) (2-phospho-D- glycerate hydro-lyase) (ENO) [Arabidopsis Thaliana] (GB:P25696); similar to enolase, putative [Arabidopsis thaliana] (TAIR:AT1G74030.1); similar to LOS2 [Capsella burs…	T
a_84_p807865	4.12	glycolysis.enolase	glycolysis	LOS2 (Low expression of osmotically responsive genes 1); phosphopyruvate hydratase Involved in light-dependent cold tolerance and encodes an enolase. Identical to Enolase (EC 4.2.1.11) (2-phosphoglycerate dehydratase) (2-phospho-D- glycerate hydro-lyase) (ENO) [Arabidopsis Thaliana] (GB:P25696); similar to enolase, putative [Arabidopsis thaliana] (TAIR:AT1G74030.1); similar to LOS2 [Capsella burs…	T
a_84_p16357	4.12	glycolysis.enolase	glycolysis	LOS2 (Low expression of osmotically responsive genes 1); phosphopyruvate hydratase Involved in light-dependent cold tolerance and encodes an enolase. Identical to Enolase (EC 4.2.1.11) (2-phosphoglycerate dehydratase) (2-phospho-D- glycerate hydro-lyase) (ENO) [Arabidopsis Thaliana] (GB:P25696); similar to enolase, putative [Arabidopsis thaliana] (TAIR:AT1G74030.1); similar to LOS2 [Capsella burs…	T
a_84_p599827	4.13	glycolysis.PK	glycolysis	pyruvate kinase, putative similar to pyruvate kinase, putative [Arabidopsis thaliana] (TAIR:AT3G52990.1); similar to Pyruvate kinase [Medicago truncatula] (GB:ABE80121.1); similar to pyruvate kinase-like [Deschampsia antarctica] (GB:AAM22747.1); similar to pyruvate kinase family protein, expressed [Oryza sativa (japonica cultivar-group)] (GB:ABA96475.1); contains InterPro domain Pyruvate kinase, …	T
a_84_p760193	4.13	glycolysis.PK	glycolysis	pyruvate kinase, putative similar to pyruvate kinase, putative [Arabidopsis thaliana] (TAIR:AT3G55650.1); similar to pyruvate kinase, putative [Arabidopsis thaliana] (TAIR:AT3G25960.1); similar to pyruvate kinase, putative [Arabidopsis thaliana] (TAIR:AT3G04050.1); similar to pyruvate kinase [Glycine max] (GB:CAI53675.1); similar to Pyruvate kinase [Medicago truncatula] (GB:ABE78303.1); similar t…	T
a_84_p22213	4.13	glycolysis.PK	glycolysis	pyruvate kinase family protein similar to pyruvate kinase, putative [Arabidopsis thaliana] (TAIR:AT5G63680.1); similar to pyruvate kinase family protein [Marinobacter aquaeolei VT8] (GB:ZP_00817592.1); contains InterPro domain Pyruvate kinase, beta-barrel-like; (InterPro:IPR011037); contains InterPro domain Pyruvate kinase; (InterPro:IPR001697)	T
a_84_p23051	4.13	glycolysis.PK	glycolysis	pyruvate kinase, putative similar to pyruvate kinase, putative [Arabidopsis thaliana] (TAIR:AT3G55810.1); similar to pyruvate kinase, putative [Arabidopsis thaliana] (TAIR:AT3G55650.1); similar to pyruvate kinase, putative [Arabidopsis thaliana] (TAIR:AT3G25960.1); similar to pyruvate kinase [Glycine max] (GB:CAI53675.1); similar to Pyruvate kinase [Medicago truncatula] (GB:ABE78303.1); similar t…	T
a_84_p15608	4.13	glycolysis.PK	glycolysis	pyruvate kinase, putative similar to pyruvate kinase, putative [Arabidopsis thaliana] (TAIR:AT2G36580.1); similar to Pyruvate kinase [Medicago truncatula] (GB:ABE80121.1); similar to pyruvate kinase-like [Deschampsia antarctica] (GB:AAM22747.1); similar to pyruvate kinase family protein, expressed [Oryza sativa (japonica cultivar-group)] (GB:ABA96475.1); contains InterPro domain Pyruvate kinase, …	T
a_84_p18351	4.13	glycolysis.PK	glycolysis	pyruvate kinase, putative similar to pyruvate kinase, putative [Arabidopsis thaliana] (TAIR:AT3G55810.1); similar to pyruvate kinase, putative [Arabidopsis thaliana] (TAIR:AT3G55650.1); similar to pyruvate kinase, putative [Arabidopsis thaliana] (TAIR:AT3G04050.1); similar to pyruvate kinase [Glycine max] (GB:CAI53675.1); similar to Pyruvate kinase [Medicago truncatula] (GB:ABE78303.1); similar t…	T
a_84_p760391	4.13	glycolysis.PK	glycolysis	pyruvate kinase, putative similar to pyruvate kinase, putative [Arabidopsis thaliana] (TAIR:AT3G55810.1); similar to pyruvate kinase, putative [Arabidopsis thaliana] (TAIR:AT3G25960.1); similar to pyruvate kinase, putative [Arabidopsis thaliana] (TAIR:AT3G04050.1); similar to pyruvate kinase [Glycine max] (GB:CAI53675.1); similar to Pyruvate kinase [Medicago truncatula] (GB:ABE78303.1); similar t…	T
a_84_p16683	4.13	glycolysis.PK	glycolysis	pyruvate kinase, putative Identical to Probable pyruvate kinase, cytosolic isozyme (EC 2.7.1.40) (PK) [Arabidopsis Thaliana] (GB:O65595); similar to pyruvate kinase, putative [Arabidopsis thaliana] (TAIR:AT5G63680.1); similar to pyruvate kinase, putative [Arabidopsis thaliana] (TAIR:AT5G56350.1); similar to pyruvate kinase, putative [Arabidopsis thaliana] (TAIR:AT5G08570.1); similar to pyruvate k…	T
a_84_p14103	4.13	glycolysis.PK	glycolysis	pyruvate kinase, putative similar to pyruvate kinase, putative [Arabidopsis thaliana] (TAIR:AT4G26390.1); similar to pyruvate kinase, putative [Arabidopsis thaliana] (TAIR:AT5G56350.1); similar to pyruvate kinase, putative [Arabidopsis thaliana] (TAIR:AT5G08570.1); similar to pyruvate kinase [Glycine max] (GB:AAM94349.1); similar to pyruvate kinase [Glycine max] (GB:AAM94348.1); similar to Pyruva…	T
a_84_p15963	4.13	glycolysis.PK	glycolysis	pyruvate kinase, putative similar to pyruvate kinase, putative [Arabidopsis thaliana] (TAIR:AT5G63680.1); similar to pyruvate kinase, putative [Arabidopsis thaliana] (TAIR:AT4G26390.1); similar to pyruvate kinase, putative [Arabidopsis thaliana] (TAIR:AT5G08570.1); similar to pyruvate kinase [Glycine max] (GB:CAI53675.1); similar to Pyruvate kinase [Medicago truncatula] (GB:ABE78303.1); similar t…	T
a_84_p852678	4.13	glycolysis.PK	glycolysis	pyruvate kinase, putative similar to pyruvate kinase, putative [Arabidopsis thaliana] (TAIR:AT5G63680.1); similar to pyruvate kinase, putative [Arabidopsis thaliana] (TAIR:AT4G26390.1); similar to pyruvate kinase, putative [Arabidopsis thaliana] (TAIR:AT5G08570.1); similar to pyruvate kinase [Glycine max] (GB:CAI53675.1); similar to Pyruvate kinase [Medicago truncatula] (GB:ABE78303.1); similar t…	T
a_84_p21514	4.13	glycolysis.PK	glycolysis	pyruvate kinase, putative similar to pyruvate kinase, putative [Arabidopsis thaliana] (TAIR:AT5G63680.1); similar to pyruvate kinase, putative [Arabidopsis thaliana] (TAIR:AT4G26390.1); similar to pyruvate kinase, putative [Arabidopsis thaliana] (TAIR:AT5G56350.1); similar to pyruvate kinase [Glycine max] (GB:AAM94349.1); similar to pyruvate kinase [Glycine max] (GB:AAM94348.1); similar to Pyruva…	T
a_84_p20948	4.14	glycolysis.PEPCase	glycolysis	ATPPC4 (Arabidopsis thaliana phosphoenolpyruvate carboxylase 4); phosphoenolpyruvate carboxylase Encodes one of four Arabidopsis phosphoenolpyruvate carboxylase proteins. Identical to Phosphoenolpyruvate carboxylase 4 (EC 4.1.1.31) (PEPCase 4) (PEPC 4) (AtPPC4) (PPC4) [Arabidopsis Thaliana] (GB:Q8GVE8;GB:Q9CA39;GB:Q9SX35); similar to ATPPC1 (PHOSPHOENOLPYRUVATE CARBOXYLASE 1), phosphoenolpyruvate…	T
a_84_p816336	4.14	glycolysis.PEPCase	glycolysis	ATPPC1 (PHOSPHOENOLPYRUVATE CARBOXYLASE 1); phosphoenolpyruvate carboxylase Encodes one of four Arabidopsis phosphoenolpyruvate carboxylase proteins. Identical to Phosphoenolpyruvate carboxylase 1 (EC 4.1.1.31) (PEPCase 1) (PEPC 1) (AtPPC1) (PPC1) [Arabidopsis Thaliana] (GB:Q9MAH0;GB:Q546E4); similar to ATPPC2 (PHOSPHOENOLPYRUVATE CARBOXYLASE 2), phosphoenolpyruvate carboxylase [Arabidopsis thali…	T
a_84_p10507	4.14	glycolysis.PEPCase	glycolysis	ATPPC1 (PHOSPHOENOLPYRUVATE CARBOXYLASE 1); phosphoenolpyruvate carboxylase Encodes one of four Arabidopsis phosphoenolpyruvate carboxylase proteins. Identical to Phosphoenolpyruvate carboxylase 1 (EC 4.1.1.31) (PEPCase 1) (PEPC 1) (AtPPC1) (PPC1) [Arabidopsis Thaliana] (GB:Q9MAH0;GB:Q546E4); similar to ATPPC2 (PHOSPHOENOLPYRUVATE CARBOXYLASE 2), phosphoenolpyruvate carboxylase [Arabidopsis thali…	T
a_84_p856526	4.14	glycolysis.PEPCase	glycolysis	ATPPC1 (PHOSPHOENOLPYRUVATE CARBOXYLASE 1); phosphoenolpyruvate carboxylase Encodes one of four Arabidopsis phosphoenolpyruvate carboxylase proteins. Identical to Phosphoenolpyruvate carboxylase 1 (EC 4.1.1.31) (PEPCase 1) (PEPC 1) (AtPPC1) (PPC1) [Arabidopsis Thaliana] (GB:Q9MAH0;GB:Q546E4); similar to ATPPC2 (PHOSPHOENOLPYRUVATE CARBOXYLASE 2), phosphoenolpyruvate carboxylase [Arabidopsis thali…	T
a_84_p816338	4.14	glycolysis.PEPCase	glycolysis	ATPPC1 (PHOSPHOENOLPYRUVATE CARBOXYLASE 1); phosphoenolpyruvate carboxylase Encodes one of four Arabidopsis phosphoenolpyruvate carboxylase proteins. Identical to Phosphoenolpyruvate carboxylase 1 (EC 4.1.1.31) (PEPCase 1) (PEPC 1) (AtPPC1) (PPC1) [Arabidopsis Thaliana] (GB:Q9MAH0;GB:Q546E4); similar to ATPPC2 (PHOSPHOENOLPYRUVATE CARBOXYLASE 2), phosphoenolpyruvate carboxylase [Arabidopsis thali…	T
a_84_p816327	4.14	glycolysis.PEPCase	glycolysis	ATPPC1 (PHOSPHOENOLPYRUVATE CARBOXYLASE 1); phosphoenolpyruvate carboxylase Encodes one of four Arabidopsis phosphoenolpyruvate carboxylase proteins. Identical to Phosphoenolpyruvate carboxylase 1 (EC 4.1.1.31) (PEPCase 1) (PEPC 1) (AtPPC1) (PPC1) [Arabidopsis Thaliana] (GB:Q9MAH0;GB:Q546E4); similar to ATPPC2 (PHOSPHOENOLPYRUVATE CARBOXYLASE 2), phosphoenolpyruvate carboxylase [Arabidopsis thali…	T
a_84_p816342	4.14	glycolysis.PEPCase	glycolysis	ATPPC1 (PHOSPHOENOLPYRUVATE CARBOXYLASE 1); phosphoenolpyruvate carboxylase Encodes one of four Arabidopsis phosphoenolpyruvate carboxylase proteins. Identical to Phosphoenolpyruvate carboxylase 1 (EC 4.1.1.31) (PEPCase 1) (PEPC 1) (AtPPC1) (PPC1) [Arabidopsis Thaliana] (GB:Q9MAH0;GB:Q546E4); similar to ATPPC2 (PHOSPHOENOLPYRUVATE CARBOXYLASE 2), phosphoenolpyruvate carboxylase [Arabidopsis thali…	T
a_84_p851823	4.14	glycolysis.PEPCase	glycolysis	ATPPC1 (PHOSPHOENOLPYRUVATE CARBOXYLASE 1); phosphoenolpyruvate carboxylase Encodes one of four Arabidopsis phosphoenolpyruvate carboxylase proteins. Identical to Phosphoenolpyruvate carboxylase 1 (EC 4.1.1.31) (PEPCase 1) (PEPC 1) (AtPPC1) (PPC1) [Arabidopsis Thaliana] (GB:Q9MAH0;GB:Q546E4); similar to ATPPC2 (PHOSPHOENOLPYRUVATE CARBOXYLASE 2), phosphoenolpyruvate carboxylase [Arabidopsis thali…	T
a_84_p17230	4.14	glycolysis.PEPCase	glycolysis	ATPPC2 (PHOSPHOENOLPYRUVATE CARBOXYLASE 2); phosphoenolpyruvate carboxylase Encodes one of four Arabidopsis phosphoenolpyruvate carboxylase proteins. Identical to Phosphoenolpyruvate carboxylase 2 (EC 4.1.1.31) (PEPCase 2) (PEPC 2) (AtPPC2) (PPC2) [Arabidopsis Thaliana] (GB:Q5GM68;GB:Q8GVE9;GB:Q9SIN0); similar to ATPPC3 (PHOSPHOENOLPYRUVATE CARBOXYLASE 3), phosphoenolpyruvate carboxylase [Arabido…	T
a_84_p812285	4.14	glycolysis.PEPCase	glycolysis	ATPPC2 (PHOSPHOENOLPYRUVATE CARBOXYLASE 2); phosphoenolpyruvate carboxylase Encodes one of four Arabidopsis phosphoenolpyruvate carboxylase proteins. Identical to Phosphoenolpyruvate carboxylase 2 (EC 4.1.1.31) (PEPCase 2) (PEPC 2) (AtPPC2) (PPC2) [Arabidopsis Thaliana] (GB:Q5GM68;GB:Q8GVE9;GB:Q9SIN0); similar to ATPPC3 (PHOSPHOENOLPYRUVATE CARBOXYLASE 3), phosphoenolpyruvate carboxylase [Arabido…	T
a_84_p23103	4.14	glycolysis.PEPCase	glycolysis	ATPPC3 (PHOSPHOENOLPYRUVATE CARBOXYLASE 3); phosphoenolpyruvate carboxylase One of four genes encoding phosphoenolpyruvate carboxylase, its mRNA is most abundantly expressed in roots and siliques. Identical to Phosphoenolpyruvate carboxylase 3 (EC 4.1.1.31) (PEPCase 3) (PEPC 3) (AtPPC3) (PPC3) [Arabidopsis Thaliana] (GB:Q84VW9;GB:O81357); similar to ATPPC2 (PHOSPHOENOLPYRUVATE CARBOXYLASE 2), pho…	T
a_84_p789498	4.15	glycolysis.PEPCK	glycolysis	PPCK1 (PHOSPHOENOLPYRUVATE CARBOXYLASE KINASE); kinase Encodes a phosphoenolpyruvate carboxylase kinase that is expressed at highest levels in leaves. Expression is induced by light. similar to PPCK2 (PHOSPHOENOLPYRUVATE CARBOXYLASE KINASE 2), kinase [Arabidopsis thaliana] (TAIR:AT3G04530.1); similar to phosphoenolpyruvate carboxylase kinase [Lotus japonicus] (GB:BAC20362.1); similar to phosphoen…	T
a_84_p19883	4.15	glycolysis.PEPCK	glycolysis	PPCK1 (PHOSPHOENOLPYRUVATE CARBOXYLASE KINASE); kinase Encodes a phosphoenolpyruvate carboxylase kinase that is expressed at highest levels in leaves. Expression is induced by light. similar to PPCK2 (PHOSPHOENOLPYRUVATE CARBOXYLASE KINASE 2), kinase [Arabidopsis thaliana] (TAIR:AT3G04530.1); similar to phosphoenolpyruvate carboxylase kinase [Lotus japonicus] (GB:BAC20362.1); similar to phosphoen…	T
a_84_p18331	4.15	glycolysis.PEPCK	glycolysis	PPCK2 (PHOSPHOENOLPYRUVATE CARBOXYLASE KINASE 2); kinase Encodes a second Arabidopsis phosphoenolpyruvate carboxylase kinase gene product with a different expression pattern from PPCK1. Expression of the gene is upregulated by exposure of the plant to light. similar to PPCK1 (PHOSPHOENOLPYRUVATE CARBOXYLASE KINASE), kinase [Arabidopsis thaliana] (TAIR:AT1G08650.1); similar to phosphoenolpyruvate …	T
	5	fermentation
a_84_p13914	5.1	fermentation.LDH	fermentation	L-lactate dehydrogenase, putative similar to PMDH1 (PEROXISOMAL NAD-MALATE DEHYDROGENASE 1), malate dehydrogenase [Arabidopsis thaliana] (TAIR:AT2G22780.1); similar to PMDH2 (PEROXISOMAL NAD-MALATE DEHYDROGENASE 2) [Arabidopsis thaliana] (TAIR:AT5G09660.2); similar to L-lactate dehydrogenase, putative [Brassica oleracea] (GB:ABD65114.1); contains InterPro domain NAD-binding site; (InterPro:IPR000…	T
a_84_p821648	5.1	fermentation.LDH	fermentation	L-lactate dehydrogenase, putative similar to PMDH1 (PEROXISOMAL NAD-MALATE DEHYDROGENASE 1), malate dehydrogenase [Arabidopsis thaliana] (TAIR:AT2G22780.1); similar to PMDH2 (PEROXISOMAL NAD-MALATE DEHYDROGENASE 2) [Arabidopsis thaliana] (TAIR:AT5G09660.2); similar to L-lactate dehydrogenase, putative [Brassica oleracea] (GB:ABD65114.1); contains InterPro domain NAD-binding site; (InterPro:IPR000…	T
a_84_p22388	5.2	fermentation.PDC	fermentation	pyruvate decarboxylase, putative similar to PDC3 (PYRUVATE DECARBOXYLASE-3), pyruvate decarboxylase [Arabidopsis thaliana] (TAIR:AT5G01330.1); similar to PDC2 (PYRUVATE DECARBOXYLASE-2), pyruvate decarboxylase [Arabidopsis thaliana] (TAIR:AT5G54960.1); similar to pyruvate decarboxylase, putative [Arabidopsis thaliana] (TAIR:AT5G01320.1); similar to pyruvate decarboxylase [Fragaria x ananassa] (GB…	T
a_84_p13921	5.2	fermentation.PDC	fermentation	PDC3 (PYRUVATE DECARBOXYLASE-3); pyruvate decarboxylase pyruvate decarboxylase similar to pyruvate decarboxylase, putative [Arabidopsis thaliana] (TAIR:AT4G33070.1); similar to PDC2 (PYRUVATE DECARBOXYLASE-2), pyruvate decarboxylase [Arabidopsis thaliana] (TAIR:AT5G54960.1); similar to pyruvate decarboxylase, putative [Arabidopsis thaliana] (TAIR:AT5G01320.1); similar to pyruvate decarboxylase [F…	T
a_84_p310283	5.2	fermentation.PDC	fermentation	pyruvate decarboxylase, putative similar to PDC3 (PYRUVATE DECARBOXYLASE-3), pyruvate decarboxylase [Arabidopsis thaliana] (TAIR:AT5G01330.1); similar to pyruvate decarboxylase, putative [Arabidopsis thaliana] (TAIR:AT4G33070.1); similar to PDC2 (PYRUVATE DECARBOXYLASE-2), pyruvate decarboxylase [Arabidopsis thaliana] (TAIR:AT5G54960.1); similar to pyruvate decarboxylase [Fragaria x ananassa] (GB…	T
a_84_p795709	5.2	fermentation.PDC	fermentation	pyruvate decarboxylase family protein similar to CSR1 (CHLORSULFURON/IMIDAZOLINONE RESISTANT 1) [Arabidopsis thaliana] (TAIR:AT3G48560.1); similar to Os01g0505400 [Oryza sativa (japonica cultivar-group)] (GB:NP_001043144.1); similar to COG0028: Thiamine pyrophosphate-requiring enzymes [acetolactate synthase, pyruvate dehydrogenase (cytochrome), glyoxylate carboligase, phosphonopyruvate decarboxyl…	T
a_84_p53990	5.2	fermentation.PDC	fermentation	pyruvate decarboxylase family protein similar to CSR1 (CHLORSULFURON/IMIDAZOLINONE RESISTANT 1) [Arabidopsis thaliana] (TAIR:AT3G48560.1); similar to Os01g0505400 [Oryza sativa (japonica cultivar-group)] (GB:NP_001043144.1); similar to COG0028: Thiamine pyrophosphate-requiring enzymes [acetolactate synthase, pyruvate dehydrogenase (cytochrome), glyoxylate carboligase, phosphonopyruvate decarboxyl…	T
a_84_p815036	5.2	fermentation.PDC	fermentation	PDC2 (PYRUVATE DECARBOXYLASE-2); pyruvate decarboxylase pyruvate decarboxylase-2 similar to PDC3 (PYRUVATE DECARBOXYLASE-3), pyruvate decarboxylase [Arabidopsis thaliana] (TAIR:AT5G01330.1); similar to pyruvate decarboxylase, putative [Arabidopsis thaliana] (TAIR:AT4G33070.1); similar to pyruvate decarboxylase, putative [Arabidopsis thaliana] (TAIR:AT5G01320.1); similar to pyruvate decarboxylase …	T
a_84_p18796	5.2	fermentation.PDC	fermentation	PDC2 (PYRUVATE DECARBOXYLASE-2); pyruvate decarboxylase pyruvate decarboxylase-2 similar to PDC3 (PYRUVATE DECARBOXYLASE-3), pyruvate decarboxylase [Arabidopsis thaliana] (TAIR:AT5G01330.1); similar to pyruvate decarboxylase, putative [Arabidopsis thaliana] (TAIR:AT4G33070.1); similar to pyruvate decarboxylase, putative [Arabidopsis thaliana] (TAIR:AT5G01320.1); similar to pyruvate decarboxylase …	T
a_84_p800952	5.2	fermentation.PDC	fermentation	PDC2 (PYRUVATE DECARBOXYLASE-2); pyruvate decarboxylase pyruvate decarboxylase-2 similar to PDC3 (PYRUVATE DECARBOXYLASE-3), pyruvate decarboxylase [Arabidopsis thaliana] (TAIR:AT5G01330.1); similar to pyruvate decarboxylase, putative [Arabidopsis thaliana] (TAIR:AT4G33070.1); similar to pyruvate decarboxylase, putative [Arabidopsis thaliana] (TAIR:AT5G01320.1); similar to pyruvate decarboxylase …	T
a_84_p23658	5.3	fermentation.ADH	fermentation	ADH1 (ALCOHOL DEHYDROGENASE 1); alcohol dehydrogenase Catalyzes the reduction of acetaldehyde using NADH as reductant. Requires zinc for activity. Dimer. Anaerobic response polypeptide (ANP). Fermentation. The protein undergoes thiolation following treatment with the oxidant tert-butylhydroperoxide. Identical to Alcohol dehydrogenase (EC 1.1.1.1) (ADH1) [Arabidopsis Thaliana] (GB:P06525); similar…	T
a_84_p813591	5.3	fermentation.ADH	fermentation	ADH1 (ALCOHOL DEHYDROGENASE 1); alcohol dehydrogenase Catalyzes the reduction of acetaldehyde using NADH as reductant. Requires zinc for activity. Dimer. Anaerobic response polypeptide (ANP). Fermentation. The protein undergoes thiolation following treatment with the oxidant tert-butylhydroperoxide. Identical to Alcohol dehydrogenase (EC 1.1.1.1) (ADH1) [Arabidopsis Thaliana] (GB:P06525); similar…	T
a_84_p18163	5.10	fermentation.aldehyde dehydrogenase	fermentation	ALDH3H1 (ALDEHYDE DEHYDROGENASE 4); 3-chloroallyl aldehyde dehydrogenase/ aldehyde dehydrogenase (NAD) Encodes a protein similar to the aldehyde dehydrogenase cp-ADH from C.plantagineum. Constitutively expressed at low levels. Identical to Aldehyde dehydrogenase 3H1 (EC 1.2.1.3) (AtALDH4) (ALDH3H1) [Arabidopsis Thaliana] (GB:Q70DU8;GB:Q8LFT7;GB:Q9C6Y7); similar to ALDH3I1 (Aldehyde dehydrogenase …	T
a_84_p19924	5.10	fermentation.aldehyde dehydrogenase	fermentation	ALDH7B4 (ALDEHYDE DEHYDROGENASE 7B4); 3-chloroallyl aldehyde dehydrogenase Aldehyde dehydrogenase Identical to Aldehyde dehydrogenase 7B4 (EC 1.2.1.3) (Antiquitin-1) (Turgor- responsive ALDH) (ALDH7B4) [Arabidopsis Thaliana] (GB:Q9SYG7;GB:Q546B7); similar to ALDH5F1 (SUCCINIC SEMIALDEHYDE DEHYDROGENASE), 3-chloroallyl aldehyde dehydrogenase/ succinate-semialdehyde dehydrogenase [Arabidopsis thali…	T
a_84_p804950	5.10	fermentation.aldehyde dehydrogenase	fermentation	ALDH7B4 (ALDEHYDE DEHYDROGENASE 7B4); 3-chloroallyl aldehyde dehydrogenase Aldehyde dehydrogenase Identical to Aldehyde dehydrogenase 7B4 (EC 1.2.1.3) (Antiquitin-1) (Turgor- responsive ALDH) (ALDH7B4) [Arabidopsis Thaliana] (GB:Q9SYG7;GB:Q546B7); similar to ALDH5F1 (SUCCINIC SEMIALDEHYDE DEHYDROGENASE), 3-chloroallyl aldehyde dehydrogenase/ succinate-semialdehyde dehydrogenase [Arabidopsis thali…	T
a_84_p17025	5.10	fermentation.aldehyde dehydrogenase	fermentation	ALDH2B7 (Aldehyde dehydrogenase 2B7); 3-chloroallyl aldehyde dehydrogenase/ aldehyde dehydrogenase (NAD) Encodes a mitochondrial aldehyde dehydrogenase; nuclear gene for mitochondrial product. Identical to Aldehyde dehydrogenase 2B7, mitochondrial precursor (EC 1.2.1.3) (ALDH2b) (ALDH2B7) [Arabidopsis Thaliana] (GB:Q8S528;GB:Q94C67;GB:Q9ZUB6); similar to ALDH2B4 (ALDEHYDE DEHYDROGENASE 2), 3-chlo…	T
a_84_p565176	5.10	fermentation.aldehyde dehydrogenase	fermentation	ALDH2C4 (REDUCED EPIDERMAL FLUORESCENCE1); 3-chloroallyl aldehyde dehydrogenase/ aldehyde dehydrogenase (NAD) Arabidopsis thaliana aldehyde dehydrogenase AtALDH1a mRNA. a sinapaldehyde dehydrogenase catalyzes both the oxidation of coniferylaldehyde and sinapaldehyde forming ferulic acid and sinapic acid, respectively Identical to Aldehyde dehydrogenase 2C4, cytosolic (EC 1.2.1.3) (ALDH1a) (Protei…	T
a_84_p20317	5.10	fermentation.aldehyde dehydrogenase	fermentation	ALDH2B4 (ALDEHYDE DEHYDROGENASE 2); 3-chloroallyl aldehyde dehydrogenase/ aldehyde dehydrogenase (NAD) putative (NAD+) aldehyde dehydrogenase (At3g48000) mRNA, Identical to Aldehyde dehydrogenase 2B4, mitochondrial precursor (EC 1.2.1.3) (ALDH2a) (ALDH2B4) [Arabidopsis Thaliana] (GB:Q9SU63;GB:Q42090); similar to ALDH2B7 (Aldehyde dehydrogenase 2B7), 3-chloroallyl aldehyde dehydrogenase/ aldehyde …	T
a_84_p813779	5.10	fermentation.aldehyde dehydrogenase	fermentation	ALDH2B4 (ALDEHYDE DEHYDROGENASE 2); 3-chloroallyl aldehyde dehydrogenase/ aldehyde dehydrogenase (NAD) putative (NAD+) aldehyde dehydrogenase (At3g48000) mRNA, Identical to Aldehyde dehydrogenase 2B4, mitochondrial precursor (EC 1.2.1.3) (ALDH2a) (ALDH2B4) [Arabidopsis Thaliana] (GB:Q9SU63;GB:Q42090); similar to ALDH2B7 (Aldehyde dehydrogenase 2B7), 3-chloroallyl aldehyde dehydrogenase/ aldehyde …	T
a_84_p12000	5.10	fermentation.aldehyde dehydrogenase	fermentation	ALDH3F1 (ALDEHYDE DEHYDROGENASE 3F1); 3-chloroallyl aldehyde dehydrogenase/ aldehyde dehydrogenase (NAD) Aldehyde dehydrogenase Identical to Aldehyde dehydrogenase 3F1 (EC 1.2.1.3) (ALDH3F1) [Arabidopsis Thaliana] (GB:Q70E96;GB:O65516); similar to ALDH3H1 (ALDEHYDE DEHYDROGENASE 4), 3-chloroallyl aldehyde dehydrogenase [Arabidopsis thaliana] (TAIR:AT1G44170.2); similar to Aldehyde dehydrogenase […	T
a_84_p11990	5.10	fermentation.aldehyde dehydrogenase	fermentation	ALDH3I1 (Aldehyde dehydrogenase 3I1); 3-chloroallyl aldehyde dehydrogenase/ aldehyde dehydrogenase (NAD) Aldehyde dehydrogenase induced by ABA and dehydration Identical to Aldehyde dehydrogenase 3I1, chloroplast precursor (EC 1.2.1.3) (AtALDH3) (ALDH3I1) [Arabidopsis Thaliana] (GB:Q8W033;GB:Q940H4;GB:Q9SYY9); similar to ALDH3H1 (ALDEHYDE DEHYDROGENASE 4), 3-chloroallyl aldehyde dehydrogenase [Ara…	T
a_84_p764517	5.10	fermentation.aldehyde dehydrogenase	fermentation	ALDH3I1 (Aldehyde dehydrogenase 3I1); 3-chloroallyl aldehyde dehydrogenase/ aldehyde dehydrogenase (NAD) Aldehyde dehydrogenase induced by ABA and dehydration Identical to Aldehyde dehydrogenase 3I1, chloroplast precursor (EC 1.2.1.3) (AtALDH3) (ALDH3I1) [Arabidopsis Thaliana] (GB:Q8W033;GB:Q940H4;GB:Q9SYY9); similar to ALDH3H1 (ALDEHYDE DEHYDROGENASE 4), 3-chloroallyl aldehyde dehydrogenase [Ara…	T
a_84_p22141	6	gluconeogenese/ glyoxylate cycle	gluconeogenese	AAE7/ACN1 (ACYL-ACTIVATING ENZYME 7); AMP binding / acetate-CoA ligase Encodes a peroxisomal protein with acetyl-CoA synthetase activity that is responsible for the activation of acetate for entry into the glyoxylate cycle. similar to AMP-dependent synthetase and ligase family protein [Arabidopsis thaliana] (TAIR:AT1G20560.1); similar to Acyl-CoA synthetase (AMP-forming)/AMP-acid ligase II [Magne…	T
a_84_p241973	6.1	gluconeogenese/ glyoxylate cycle.citrate synthase	gluconeogenese	CSY3 (CITRATE SYNTHASE 3); citrate (SI)-synthase Encodes a peroxisomal citrate synthase that is expressed throughout seedling and shoot development. Identical to Citrate synthase 3, peroxisomal precursor (EC 2.3.3.1) (CSY3) [Arabidopsis Thaliana] (GB:Q9SJH7;GB:Q56YQ7); similar to CSY2 (CITRATE SYNTHASE 2), citrate (SI)-synthase [Arabidopsis thaliana] (TAIR:AT3G58750.1); similar to CSY1 (CITRATE S…	T
a_84_p23918	6.1	gluconeogenese/ glyoxylate cycle.citrate synthase	gluconeogenese	CSY3 (CITRATE SYNTHASE 3); citrate (SI)-synthase Encodes a peroxisomal citrate synthase that is expressed throughout seedling and shoot development. Identical to Citrate synthase 3, peroxisomal precursor (EC 2.3.3.1) (CSY3) [Arabidopsis Thaliana] (GB:Q9SJH7;GB:Q56YQ7); similar to CSY2 (CITRATE SYNTHASE 2), citrate (SI)-synthase [Arabidopsis thaliana] (TAIR:AT3G58750.1); similar to CSY1 (CITRATE S…	T
a_84_p755081	6.1	gluconeogenese/ glyoxylate cycle.citrate synthase	gluconeogenese	CSY3 (CITRATE SYNTHASE 3); citrate (SI)-synthase Encodes a peroxisomal citrate synthase that is expressed throughout seedling and shoot development. Identical to Citrate synthase 3, peroxisomal precursor (EC 2.3.3.1) (CSY3) [Arabidopsis Thaliana] (GB:Q9SJH7;GB:Q56YQ7); similar to CSY2 (CITRATE SYNTHASE 2), citrate (SI)-synthase [Arabidopsis thaliana] (TAIR:AT3G58750.1); similar to CSY1 (CITRATE S…	T
a_84_p851811	6.1	gluconeogenese/ glyoxylate cycle.citrate synthase	gluconeogenese	CSY2 (CITRATE SYNTHASE 2); citrate (SI)-synthase Encodes a peroxisomal citrate synthase that is expressed throughout seedling and shoot development. Identical to Citrate synthase 2, peroxisomal precursor (EC 2.3.3.1) (CSY2) [Arabidopsis Thaliana] (GB:Q9LXS6;GB:Q570I4); similar to CSY3 (CITRATE SYNTHASE 3), citrate (SI)-synthase [Arabidopsis thaliana] (TAIR:AT2G42790.1); similar to CSY1 (CITRATE S…	T
a_84_p311883	6.1	gluconeogenese/ glyoxylate cycle.citrate synthase	gluconeogenese	CSY2 (CITRATE SYNTHASE 2); citrate (SI)-synthase Encodes a peroxisomal citrate synthase that is expressed throughout seedling and shoot development. Identical to Citrate synthase 2, peroxisomal precursor (EC 2.3.3.1) (CSY2) [Arabidopsis Thaliana] (GB:Q9LXS6;GB:Q570I4); similar to CSY3 (CITRATE SYNTHASE 3), citrate (SI)-synthase [Arabidopsis thaliana] (TAIR:AT2G42790.1); similar to CSY1 (CITRATE S…	T
a_84_p10908	6.1	gluconeogenese/ glyoxylate cycle.citrate synthase	gluconeogenese	CSY1 (CITRATE SYNTHASE 1); citrate (SI)-synthase Encodes a peroxisomal citrate synthase that is expressed in siliques and developing seeds. Identical to Citrate synthase 1, peroxisomal precursor (EC 2.3.3.1) (CSY1) [Arabidopsis Thaliana] (GB:Q9LXS7); similar to CSY3 (CITRATE SYNTHASE 3), citrate (SI)-synthase [Arabidopsis thaliana] (TAIR:AT2G42790.1); similar to CSY2 (CITRATE SYNTHASE 2), citrate…	T
a_84_p20551	6.2	gluconeogenese/ glyoxylate cycle.malate synthase	gluconeogenese	malate synthase, putative Encodes a protein with malate synthase activity. similar to glyoxysomal malate synthase [Brassica napus] (GB:CAA73793.1); similar to Malate synthase, glyoxysomal (GB:P08216); similar to Malate synthase, glyoxysomal (GB:P13244); contains InterPro domain Malate synthase; (InterPro:IPR001465); contains InterPro domain Malate synthase A; (InterPro:IPR006252); contains InterP…	T
a_84_p847230	6.3	gluconeogenesis.Malate DH	gluconeogenese	PMDH1 (PEROXISOMAL NAD-MALATE DEHYDROGENASE 1); malate dehydrogenase Identical to Probable malate dehydrogenase, glyoxysomal precursor (EC 1.1.1.37) [Arabidopsis Thaliana] (GB:O82399); similar to PMDH2 (PEROXISOMAL NAD-MALATE DEHYDROGENASE 2), malate dehydrogenase [Arabidopsis thaliana] (TAIR:AT5G09660.1); similar to Chain A, Mature And Translocatable Forms Of Glyoxysomal Malate Dehydrogenase Hav…	T
a_84_p816880	6.3	gluconeogenesis.Malate DH	gluconeogenese	PMDH1 (PEROXISOMAL NAD-MALATE DEHYDROGENASE 1); malate dehydrogenase Identical to Probable malate dehydrogenase, glyoxysomal precursor (EC 1.1.1.37) [Arabidopsis Thaliana] (GB:O82399); similar to PMDH2 (PEROXISOMAL NAD-MALATE DEHYDROGENASE 2), malate dehydrogenase [Arabidopsis thaliana] (TAIR:AT5G09660.1); similar to Chain A, Mature And Translocatable Forms Of Glyoxysomal Malate Dehydrogenase Hav…	T
[truncated: 41,326 more rows]

## Sheet: 35_categories
	categories	total number of MAPMAN	%
1	PS	390	0.929767
2	major CHO	145	0.345683
3	minor CHO	192	0.457731
4	glycolysis	113	0.269394
5	fermentation	22	0.0524484
[truncated: 31 more rows]

## Sheet: leaf_up
Identifier	AGI-No	categories	detailed categories			categories
[truncated: 674 more rows]

[truncated: 7 more sheets: leaf_up_31_categories, leaf_down, leaf_down_31_categories, guard cell_up, guard_cell_up_31_categories, guard_cell_down, guard_cell_down_31_categories]
