# Supplementary material for: ß-amylase1 mutant Arabidopsis plants show improved drought tolerance due to reduced starch breakdown in guard cells
Source: J Exp Bot. 2015 Jul 2;66(19):6059–67. doi: 10.1093/jxb/erv323 (PMC4566991; doi:10.1093/jxb/erv323)
Supplement: Supplementary Data [file supp_erv323_jexbot148692_file005.xlsx]

## Sheet: starch
Supplementary Table S5: Gene expression of transcripts associated with central metabolism/ sugar/ starch metabolism of leaves and guard cells in drought-stressed Col-0 and bam1 plants.
AGI-No	gene name	St Col-0 drought vs St Col-0 con	St bam1 drought vs St bam1 con	leaf Col-0 dr vs leaf Col-0 con	leaf bam1 dr vs leaf bam1 con
At5g46110	APE2	0.267363	-0.121998	-0.44605	-0.338757
At5g54800	GPT 1	-0.613108	-0.241497	0.212079	-0.160167
At1g80300	NTT1	0.202106	0.208878	0.153771	0.596116
At1g15500	NTT2	0.194171	0.915277	-0.098917	0.042689
At1g61800	GPT 2	2.16032	0.840823	1.69593	0.657635
At5g51820	PGM1	-0.00763759	-0.0344181	0.248434	-0.654191
At1g70820	PGM (putative)	-0.235247	-0.0751805	-0.0639195	-0.09524
At5g48300	AGPase small subunit 1	0.210336	0.0441756	0.0720952	0.249942
At1g05610	AGPase small subunit 2	#N/A	#N/A	#N/A	#N/A
At5g19220	AGPase large subunit 1	#N/A	#N/A	#N/A	#N/A
At1g27680	AGPase large subunit 2	0.323329	0.582202	0.159208	0.260009
At4g39210	AGPase large subunit 3	0.794809	1.07363	1.43775	1.31948
At2g21590	AGPase large subunit 2	-0.160599	0.378123	1.07816	1.25182
At5g09650	Inorganic pyrophosphatase (chloroplast)	-0.33324	-0.348943	-0.69792	-0.601431
At1g32900	GBSS1	1.13783	1.30023	1.05704	1.5703
At5g24300	SSI	0.345345	0.688418	-0.0376058	0.289685
At3g01180	SS II	#N/A	#N/A	#N/A	#N/A
At1g11720	SS III	#N/A	#N/A	#N/A	#N/A
At4g18240	SS IV	0.101152	-0.0563774	-0.174351	0.27084
At5g65685	SS IV-like	#N/A	#N/A	#N/A	#N/A
At3g20440	SBE I	0.8063	0.761472	-0.500346	0.37708
At5g03650	SBE II	0.0985144	0.22492	-0.00881846	0.285028
At2g36390	SBE III	1.01723	0.939676	-0.255111	0.634764
At2g39930	Isoamylase I	#N/A	#N/A	#N/A	#N/A
At1g03310	Isoamylase II	0.451511	0.382179	0.233222	0.262761
At4g09020	Isoamylase III	0.670351	0.604178	0.269976	0.560756
At5g04360	Limited dextrinase	0.00941306	-0.0925012	-0.0665509	0.180955
At1g69830	AMY3	0.259354	0.0985675	-0.0687811	0.0713727
At3g52180	SEX4	0.784805	0.473781	0.82504	0.491815
At3g01510	like SEX four 1, LSF1	-0.0013358	0.195425	0.0392899	0.344753
At3g10940	like SEX four 2, LSF2	0.162647	0.436112	0.76692	0.475336
At3g23920	BAM1	-3.00711	-0.507242	1.22147	1.05836
At4g00490	BAM2	-0.0562427	0.1951	0.524156	-0.0989209
At4g17090	BAM3	0.00775409	0.0851345	0.42332	0.334523
At5g55700	BAM4	-0.0354487	-0.0154037	0.0915748	-0.180646
At4g15210	BAM5	-2.87105	-1.09452	-0.710069	-0.804547
At2g32290	BAM6	0.538845	0.621981	0.816045	0.487607
At2g45880	BAM7	#N/A	#N/A	#N/A	#N/A
At5g45300	BAM8	#N/A	#N/A	#N/A	#N/A
At5g18670	BAM9	-0.783679	-0.630498	-0.727982	-0.344139
At1g10760	GWD	0.884463	0.788645	0.402616	0.528368
At5g26570	PWD	0.75315	0.481488	0.43264	0.62955
At4g24450	GWD2	0.558744	0.996431	1.0088	1.03848
At5g26570	GWD3	0.75315	0.481488	0.43264	0.62955
At5g64860	DPE1	0.752238	0.0332251	0.0971982	0.27751
At2g40840	DPE2	#N/A	#N/A	#N/A	#N/A
At3g29320	a-Glucan phshorylase 1	#N/A	#N/A	#N/A	#N/A
At3g46970	a-Glucan phshorylase 2	0.539356	0.701375	0.218857	0.214952
At5g16150	GLT1	-0.344822	-1.0193	0.0129422	-0.341223
At5g17520	MEX1	0.277334	0.172794	0.300127	0.525585
At5g17523	Similar to MEX1	#N/A	#N/A	#N/A	#N/A
